# Supplementary material for: Investigation of solid-state photochemical nitro–nitrito linkage isomerization: crystal structures of trans-bis­(ethyl­enedi­amine)(iso­thio­cyanato)­nitritocobalt(III) salts: thio­cyanate, chloride monohydrate, and perchlorate–thio­cyanate­(0.75/0.25)
Source: Acta Crystallogr E Crystallogr Commun. 2018 Sep 28;74(Pt 10):1526–31. doi: 10.1107/S2056989018013634 (PMC6176456; doi:10.1107/S2056989018013634)
Supplement: Supplementary file 1 [file e-74-01526-sup1.cif]

##############################################################################
#                                                                            #
# This CIF contains the data in a paper accepted for publication in          #
# Acta Crystallographica Section E. It conforms to the requirements of       #
# Notes for Authors for Acta Crystallographica Section E, and has been       #
# peer reviewed under the auspices of the IUCr Commission on Journals.       #
#                                                                            #
# Full details of the Crystallographic Information File format               #
# are given in the paper "The Crystallographic Information File (CIF):       #
# a New Standard Archive File for Crystallography" by S. R. Hall, F. H.      #
# Allen and I. D. Brown [Acta Cryst. (1991), A47, 655-685].                  #
#                                                                            #
# The current version of the core CIF dictionary is obtainable from          #
# ftp://ftp.iucr.org/pub/cif_core.dic.                                       #
#                                                                            #
# Software is freely available for graphical display of the structure(s)     #
# in this CIF. For information consult the CIF software page                 #
# http://www.iucr.org/resources/cif/software.                                #
#                                                                            #
# This file may be used for bona fide research purposes within the           #
# scientific community so long as proper attribution is given to the journal # 
# article from which it was obtained.                                        #
#                                                                            #
##############################################################################
data_I
_audit_creation_method     'SHELXL-2014/7'
_chemical_name_systematic
;
<i>trans</i>-Bis(ethylenediamine)(isothiocyanato)nitritocobalt(III)
thiocyanate
;
_chemical_name_common     ?
_chemical_formula_moiety     'C5 H16 Co N6 O2 S +, C N S -'
_chemical_formula_sum     'C6 H16 Co N7 O2 S2'
_chemical_formula_structural     '[Co (N O2) (C N S) (C2 H8 N2)2]  (C N S)'
_chemical_formula_iupac     '[Co (C N S) (N O2) (C2 H8 N2)2] (C N S)'
_chemical_formula_weight     341.31
_chemical_melting_point     ?
_space_group_crystal_system     monoclinic
_space_group_name_H-M_alt     'C 2/c'
_space_group_name_Hall     '-C 2yc'
loop_
    _space_group_symop_operation_xyz
    'x, y, z'
    '-x, y, -z+1/2'
    'x+1/2, y+1/2, z'
    '-x+1/2, y+1/2, -z+1/2'
    '-x, -y, -z'
    'x, -y, z-1/2'
    '-x+1/2, -y+1/2, -z'
    'x+1/2, -y+1/2, z-1/2'
_cell_length_a     16.3222(7)
_cell_length_b     16.0137(6)
_cell_length_c     11.1284(4)
_cell_angle_alpha     90
_cell_angle_beta     110.2599(13)
_cell_angle_gamma     90
_cell_volume     2728.77(19)
_cell_formula_units_Z     8
_cell_measurement_reflns_used     9404
_cell_measurement_theta_min     2.54
_cell_measurement_theta_max     27.91
_cell_measurement_temperature     299
_exptl_crystal_description     prism
_exptl_crystal_colour     orange-red
_exptl_crystal_size_max     0.250
_exptl_crystal_size_mid     0.250
_exptl_crystal_size_min     0.200
_exptl_crystal_density_diffrn     1.662
_exptl_crystal_density_meas     1.65(2)
_exptl_crystal_density_method     'flotation'
_exptl_crystal_F_000     1408
_exptl_absorpt_coefficient_mu     1.570
_exptl_absorpt_correction_type     integration
_exptl_absorpt_process_details
;
(SADABS; Bruker, 2016)
;
_exptl_absorpt_correction_T_min     0.66703
_exptl_absorpt_correction_T_max     0.74299
_diffrn_ambient_temperature     299
_diffrn_source     ?
_diffrn_radiation_type     MoK\a
_diffrn_radiation_wavelength     0.71073
_diffrn_measurement_device_type     'Bruker D8 VENTURE'
_diffrn_measurement_method     '\f and \w scans'
_diffrn_detector_area_resol_mean     ?
_diffrn_reflns_number     14627
_diffrn_reflns_av_R_equivalents     0.0229
_diffrn_reflns_av_unetI/netI     0.0230
_diffrn_reflns_theta_min     2.323
_diffrn_reflns_theta_max     27.911
_diffrn_reflns_theta_full     25.000
_diffrn_measured_fraction_theta_max     0.969
_diffrn_measured_fraction_theta_full     0.977
_diffrn_reflns_limit_h_min     -21
_diffrn_reflns_limit_h_max     17
_diffrn_reflns_limit_k_min     -19
_diffrn_reflns_limit_k_max     21
_diffrn_reflns_limit_l_min     -14
_diffrn_reflns_limit_l_max     14
_diffrn_standards_number     0
_diffrn_standards_interval_count     ?
_diffrn_standards_decay_%     ?
_refine_special_details     ?
_reflns_number_total     3166
_reflns_number_gt     2845
_reflns_threshold_expression     'I > 2\s(I)'
_refine_ls_structure_factor_coef     Fsqd
_refine_ls_matrix_type     full
_refine_ls_R_factor_all     0.0571
_refine_ls_R_factor_gt     0.0481
_refine_ls_wR_factor_gt     0.1386
_refine_ls_wR_factor_ref     0.1730
_refine_ls_goodness_of_fit_ref     1.057
_refine_ls_restrained_S_all     1.055
_refine_ls_number_reflns     3166
_refine_ls_number_parameters     179
_refine_ls_number_restraints     18
_refine_ls_hydrogen_treatment     constr
_refine_ls_weighting_scheme     calc
_refine_ls_weighting_details
              'w=1/[\s^2^(Fo^2^)+(0.1131P)^2^+7.7542P] where P=(Fo^2^+2Fc^2^)/3'
_atom_sites_solution_hydrogens     geom
_atom_sites_solution_primary     direct
_atom_sites_solution_secondary     ?
_refine_ls_shift/su_max     0.004
_refine_ls_shift/su_mean     0.000
_refine_diff_density_max     0.985
_refine_diff_density_min     -0.917
_refine_ls_extinction_method
;
SHELXL2014 (Sheldrick, 2015b)
;
_refine_ls_extinction_coef     0.0080(10)
_refine_ls_extinction_expression
                                  'Fc^*^=kFc[1+0.001xFc^2^\l^3^/sin(2\q)]^-1/4^'
loop_
    _atom_type_symbol
    _atom_type_description
    _atom_type_scat_dispersion_real
    _atom_type_scat_dispersion_imag
    _atom_type_scat_source
    'C' 'C' 0.0033 0.0016
                         'International Tables Vol C Tables 4.2.6.8 and 6.1.1.4'
    'H' 'H' 0.0000 0.0000
                         'International Tables Vol C Tables 4.2.6.8 and 6.1.1.4'
    'N' 'N' 0.0061 0.0033
                         'International Tables Vol C Tables 4.2.6.8 and 6.1.1.4'
    'O' 'O' 0.0106 0.0060
                         'International Tables Vol C Tables 4.2.6.8 and 6.1.1.4'
    'S' 'S' 0.1246 0.1234
                         'International Tables Vol C Tables 4.2.6.8 and 6.1.1.4'
    'Co' 'Co' 0.3494 0.9721
                         'International Tables Vol C Tables 4.2.6.8 and 6.1.1.4'
_computing_data_collection
;
APEX3 (Bruker, 2016)
;
_computing_cell_refinement
;
SAINT (Bruker, 2016)
;
_computing_data_reduction
;
SAINT (Bruker, 2016)
;
_computing_structure_solution
;
SHELXT (Sheldrick, 2015a)
;
_computing_structure_refinement
;
SHELXL2014  (Sheldrick, 2015b)
;
_computing_molecular_graphics
;
Mercury (Macrae <i>et al.</i>, 2008) and CAVITY (Ohashi <i>et al.</i>,
1981)
;
_computing_publication_material
;
SHELXL2014 (Sheldrick, 2015b) and publCIF (Westrip, 2010)
;
loop_
    _atom_site_type_symbol
    _atom_site_label
    _atom_site_fract_x
    _atom_site_fract_y
    _atom_site_fract_z
    _atom_site_U_iso_or_equiv
    _atom_site_adp_type
    _atom_site_calc_flag
    _atom_site_occupancy
    _atom_site_disorder_assembly
    _atom_site_disorder_group
    Co Co1 0.24789(3) 0.11825(3) 0.23306(4) 0.0283(2) Uani d 1 . .
    S S2 0.16608(6) 0.13940(6) 0.59617(8) 0.0395(3) Uani d 1 . .
    S S3 0.4182(2) 0.1460(3) 0.6750(5) 0.0699(8) Uani d 0.5 A -1
    S S4 0.4754(2) 0.45097(14) 0.2044(3) 0.0701(8) Uani d 0.5 B -1
    O O5 0.2530(4) 0.0509(3) 0.0120(4) 0.1008(17) Uani d 1 . .
    O O6 0.3109(3) 0.1679(3) 0.0477(4) 0.0816(12) Uani d 1 . .
    N N7 0.2733(2) 0.1111(2) 0.0787(3) 0.0404(7) Uani d 1 . .
    N N8 0.2210(2) 0.12697(17) 0.3870(3) 0.0388(7) Uani d 1 . .
    N N9 0.13307(19) 0.0704(2) 0.1463(3) 0.0403(6) Uani d 1 . .
    H H9A 0.1308 0.0480 0.0720 0.048 Uiso calc 1 . .
    H H9B 0.1223 0.0304 0.1943 0.048 Uiso calc 1 . .
    N N10 0.19177(19) 0.22653(18) 0.1777(3) 0.0379(6) Uani d 1 . .
    H H10A 0.1885 0.2544 0.2451 0.045 Uiso calc 1 . .
    H H10B 0.2235 0.2566 0.1426 0.045 Uiso calc 1 . .
    N N11 0.36443(17) 0.16416(19) 0.3219(3) 0.0379(6) Uani d 1 . .
    H H11A 0.3784 0.2000 0.2710 0.045 Uiso calc 1 . .
    H H11B 0.3649 0.1915 0.3918 0.045 Uiso calc 1 . .
    N N12 0.30175(19) 0.00934(17) 0.2894(3) 0.0357(6) Uani d 1 . .
    H H12A 0.2704 -0.0189 0.3271 0.043 Uiso calc 1 . .
    H H12B 0.3027 -0.0199 0.2219 0.043 Uiso calc 1 . .
    N N13 0.5878(6) 0.1646(14) 0.8455(16) 0.0699(8) Uani d 0.5 A -1
    N N14 0.5058(18) 0.2805(4) 0.248(3) 0.061(3) Uani d 0.5 B -1
    C C15 0.0661(3) 0.1389(3) 0.1234(5) 0.0552(11) Uani d 1 . .
    H H15A 0.0121 0.1227 0.0568 0.066 Uiso calc 1 . .
    H H15B 0.0538 0.1502 0.2012 0.066 Uiso calc 1 . .
    C C16 0.1033(3) 0.2141(3) 0.0836(4) 0.0537(10) Uani d 1 . .
    H H16A 0.1060 0.2062 -0.0013 0.064 Uiso calc 1 . .
    H H16B 0.0672 0.2625 0.0819 0.064 Uiso calc 1 . .
    C C17 0.4281(3) 0.0962(3) 0.3576(6) 0.0694(15) Uani d 1 . .
    H H17A 0.4519 0.0880 0.2898 0.083 Uiso calc 1 . .
    H H17B 0.4759 0.1117 0.4346 0.083 Uiso calc 1 . .
    C C18 0.3910(3) 0.0202(3) 0.3795(7) 0.087(2) Uani d 1 . .
    H H18A 0.3905 0.0197 0.4664 0.105 Uiso calc 1 . .
    H H18B 0.4268 -0.0261 0.3706 0.105 Uiso calc 1 . .
    C C19 0.1993(2) 0.13285(19) 0.4742(3) 0.0323(7) Uani d 1 . .
    C C20 0.5197(4) 0.1522(7) 0.7695(10) 0.0699(8) Uani d 0.5 A -1
    C C21 0.4903(12) 0.3510(3) 0.2317(12) 0.039(3) Uani d 0.5 B -1
loop_
    _atom_site_aniso_label
    _atom_site_aniso_U_11
    _atom_site_aniso_U_22
    _atom_site_aniso_U_33
    _atom_site_aniso_U_12
    _atom_site_aniso_U_13
    _atom_site_aniso_U_23
    Co1 0.0326(3) 0.0277(3) 0.0275(3) -0.00172(14) 0.0139(2) 0.00089(13)
    S2 0.0484(5) 0.0413(5) 0.0350(5) 0.0026(3) 0.0225(4) -0.0027(3)
    S3 0.0537(11) 0.090(3) 0.063(2) 0.0010(13) 0.0167(11) -0.0041(15)
    S4 0.098(2) 0.0466(11) 0.095(2) 0.0011(11) 0.0704(18) -0.0035(10)
    O5 0.182(5) 0.077(3) 0.082(3) -0.052(3) 0.096(3) -0.041(2)
    O6 0.113(3) 0.087(3) 0.064(2) -0.041(2) 0.055(2) 0.0007(19)
    N7 0.0512(18) 0.0401(15) 0.0365(16) -0.0047(13) 0.0234(13) 0.0018(11)
    N8 0.0469(18) 0.0393(16) 0.0328(14) 0.0005(11) 0.0171(13) 0.0005(11)
    N9 0.0382(14) 0.0425(16) 0.0421(16) -0.0056(12) 0.0163(12) 0.0004(12)
    N10 0.0434(15) 0.0337(14) 0.0372(14) 0.0065(11) 0.0147(12) 0.0083(11)
    N11 0.0306(13) 0.0399(15) 0.0403(15) -0.0061(11) 0.0086(11) -0.0033(12)
    N12 0.0421(15) 0.0307(13) 0.0342(13) 0.0014(11) 0.0129(11) -0.0001(10)
    N13 0.0537(11) 0.090(3) 0.063(2) 0.0010(13) 0.0167(11) -0.0041(15)
    N14 0.076(8) 0.056(4) 0.055(3) 0.035(8) 0.026(5) 0.009(9)
    C15 0.0320(19) 0.067(3) 0.063(3) 0.0023(17) 0.0127(18) 0.007(2)
    C16 0.049(2) 0.047(2) 0.058(2) 0.0099(17) 0.0088(18) 0.0082(18)
    C17 0.0308(19) 0.060(3) 0.104(4) 0.0011(19) 0.006(2) 0.015(3)
    C18 0.055(3) 0.047(3) 0.129(5) 0.015(2) -0.008(3) 0.007(3)
    C19 0.0352(16) 0.0303(15) 0.0329(16) 0.0005(11) 0.0136(13) -0.0005(11)
    C20 0.0537(11) 0.090(3) 0.063(2) 0.0010(13) 0.0167(11) -0.0041(15)
    C21 0.036(9) 0.059(4) 0.018(8) -0.011(4) 0.005(6) -0.004(3)
_geom_special_details
;
 All esds (except the esd in the dihedral angle between two l.s. planes)
 are estimated using the full covariance matrix.  The cell esds are taken
 into account individually in the estimation of esds in distances, angles
 and torsion angles; correlations between esds in cell parameters are only
 used when they are defined by crystal symmetry.  An approximate (isotropic)
 treatment of cell esds is used for estimating esds involving l.s. planes.
;
loop_
    _geom_bond_atom_site_label_1
    _geom_bond_atom_site_label_2
    _geom_bond_site_symmetry_2
    _geom_bond_distance
    _geom_bond_publ_flag
    Co1 N7 . 1.905(3) n
    Co1 N8 . 1.915(3) n
    Co1 N9 . 1.944(3) n
    Co1 N12 . 1.956(3) n
    Co1 N11 . 1.958(3) n
    Co1 N10 . 1.958(3) n
    S2 C19 . 1.630(3) ?
    S3 C20 . 1.629(3) ?
    S4 C21 . 1.633(3) ?
    O5 N7 . 1.191(5) n
    O6 N7 . 1.212(4) n
    N8 C19 . 1.146(5) ?
    N9 C15 . 1.507(5) ?
    N9 H9A . 0.8900 ?
    N9 H9B . 0.8900 ?
    N10 C16 . 1.474(5) ?
    N10 H10A . 0.8900 ?
    N10 H10B . 0.8900 ?
    N11 C17 . 1.462(6) ?
    N11 H11A . 0.8900 ?
    N11 H11B . 0.8900 ?
    N12 C18 . 1.466(6) ?
    N12 H12A . 0.8900 ?
    N12 H12B . 0.8900 ?
    N13 C20 . 1.157(4) ?
    N14 C21 . 1.156(4) ?
    C15 C16 . 1.484(6) ?
    C15 H15A . 0.9700 ?
    C15 H15B . 0.9700 ?
    C16 H16A . 0.9700 ?
    C16 H16B . 0.9700 ?
    C17 C18 . 1.417(8) ?
    C17 H17A . 0.9700 ?
    C17 H17B . 0.9700 ?
    C18 H18A . 0.9700 ?
    C18 H18B . 0.9700 ?
loop_
    _geom_angle_atom_site_label_1
    _geom_angle_atom_site_label_2
    _geom_angle_atom_site_label_3
    _geom_angle_site_symmetry_1
    _geom_angle_site_symmetry_3
    _geom_angle
    _geom_angle_publ_flag
    N7 Co1 N8 . . 179.03(13) ?
    N7 Co1 N9 . . 90.11(14) ?
    N8 Co1 N9 . . 89.61(14) ?
    N7 Co1 N12 . . 91.22(13) ?
    N8 Co1 N12 . . 89.72(12) ?
    N9 Co1 N12 . . 93.23(13) ?
    N7 Co1 N11 . . 90.05(14) ?
    N8 Co1 N11 . . 90.25(14) ?
    N9 Co1 N11 . . 178.80(13) ?
    N12 Co1 N11 . . 85.57(12) ?
    N7 Co1 N10 . . 89.64(13) ?
    N8 Co1 N10 . . 89.41(12) ?
    N9 Co1 N10 . . 85.84(13) ?
    N12 Co1 N10 . . 178.74(12) ?
    N11 Co1 N10 . . 95.35(12) ?
    O5 N7 O6 . . 119.3(4) n
    O5 N7 Co1 . . 120.6(3) ?
    O6 N7 Co1 . . 120.1(3) ?
    C19 N8 Co1 . . 175.5(3) ?
    C15 N9 Co1 . . 108.3(2) ?
    C15 N9 H9A . . 110.0 ?
    Co1 N9 H9A . . 110.0 ?
    C15 N9 H9B . . 110.0 ?
    Co1 N9 H9B . . 110.0 ?
    H9A N9 H9B . . 108.4 ?
    C16 N10 Co1 . . 109.9(2) ?
    C16 N10 H10A . . 109.7 ?
    Co1 N10 H10A . . 109.7 ?
    C16 N10 H10B . . 109.7 ?
    Co1 N10 H10B . . 109.7 ?
    H10A N10 H10B . . 108.2 ?
    C17 N11 Co1 . . 109.4(3) ?
    C17 N11 H11A . . 109.8 ?
    Co1 N11 H11A . . 109.8 ?
    C17 N11 H11B . . 109.8 ?
    Co1 N11 H11B . . 109.8 ?
    H11A N11 H11B . . 108.2 ?
    C18 N12 Co1 . . 110.1(3) ?
    C18 N12 H12A . . 109.6 ?
    Co1 N12 H12A . . 109.6 ?
    C18 N12 H12B . . 109.6 ?
    Co1 N12 H12B . . 109.6 ?
    H12A N12 H12B . . 108.2 ?
    C16 C15 N9 . . 107.1(3) ?
    C16 C15 H15A . . 110.3 ?
    N9 C15 H15A . . 110.3 ?
    C16 C15 H15B . . 110.3 ?
    N9 C15 H15B . . 110.3 ?
    H15A C15 H15B . . 108.6 ?
    N10 C16 C15 . . 107.4(3) ?
    N10 C16 H16A . . 110.2 ?
    C15 C16 H16A . . 110.2 ?
    N10 C16 H16B . . 110.2 ?
    C15 C16 H16B . . 110.2 ?
    H16A C16 H16B . . 108.5 ?
    C18 C17 N11 . . 112.3(4) ?
    C18 C17 H17A . . 109.1 ?
    N11 C17 H17A . . 109.1 ?
    C18 C17 H17B . . 109.1 ?
    N11 C17 H17B . . 109.1 ?
    H17A C17 H17B . . 107.9 ?
    C17 C18 N12 . . 111.5(4) ?
    C17 C18 H18A . . 109.3 ?
    N12 C18 H18A . . 109.3 ?
    C17 C18 H18B . . 109.3 ?
    N12 C18 H18B . . 109.3 ?
    H18A C18 H18B . . 108.0 ?
    N8 C19 S2 . . 178.4(4) ?
    N13 C20 S3 . . 170.7(13) ?
    N14 C21 S4 . . 175(2) ?
loop_
    _geom_torsion_atom_site_label_1
    _geom_torsion_atom_site_label_2
    _geom_torsion_atom_site_label_3
    _geom_torsion_atom_site_label_4
    _geom_torsion_site_symmetry_1
    _geom_torsion_site_symmetry_2
    _geom_torsion_site_symmetry_3
    _geom_torsion_site_symmetry_4
    _geom_torsion
    _geom_torsion_publ_flag
    Co1 N9 C15 C16 . . . . 40.7(4) ?
    Co1 N10 C16 C15 . . . . 36.7(4) ?
    N9 C15 C16 N10 . . . . -50.2(5) n
    Co1 N11 C17 C18 . . . . -29.4(6) ?
    N11 C17 C18 N12 . . . . 37.6(8) n
    Co1 N12 C18 C17 . . . . -27.4(7) ?
    N10 Co1 N9 C15 . . . . -16.5(3) n
    N9 Co1 N10 C16 . . . . -11.2(3) n
    N12 Co1 N11 C17 . . . . 10.8(3) n
    N11 Co1 N12 C18 . . . . 8.7(4) n
    O5 N7 Co1 N9 . . . . -41.7(4) ?
    O5 N7 Co1 N12 . . . . 51.5(5) ?
    O6 N7 Co1 N10 . . . . 52.8(4) ?
    O6 N7 Co1 N11 . . . . -42.6(4) ?
loop_
    _geom_hbond_atom_site_label_D
    _geom_hbond_atom_site_label_H
    _geom_hbond_atom_site_label_A
    _geom_hbond_site_symmetry_A
    _geom_hbond_distance_DH
    _geom_hbond_distance_HA
    _geom_hbond_distance_DA
    _geom_hbond_angle_DHA
    N9 H9A O5 . 0.89 2.31 2.861(5) 119.9
    N9 H9B S4 3_445 0.89 2.75 3.443(4) 135.5
    N9 H9B S4 4_545 0.89 2.58 3.404(4) 153.7
    N10 H10A S3 7_556 0.89 2.73 3.480(7) 143.0
    N10 H10A N13 8_455 0.89 2.63 3.41(2) 146.5
    N10 H10B O6 . 0.89 2.49 2.950(5) 112.5
    N10 H10B O6 7 0.89 2.33 3.013(4) 133.2
    N11 H11A O6 . 0.89 2.40 2.869(5) 113.2
    N11 H11A N14 . 0.89 2.53 3.28(3) 142.3
    N11 H11A N14 2_655 0.89 2.36 3.12(2) 143.2
    N11 H11B S2 7_556 0.89 2.77 3.360(3) 125.2
    N12 H12A O5 6_556 0.89 2.23 3.011(4) 146.0
    N12 H12B O5 . 0.89 2.47 2.984(5) 117.4
    C15 H15A S2 2 0.97 2.83 3.731(4) 155.1
    C18 H18B S3 6 0.97 2.87 3.627(8) 135.7
_shelx_space_group_comment
;
The symmetry employed for this shelxl refinement is uniquely defined
by the following loop, which should always be used as a source of
symmetry information in preference to the above space-group names.
They are only intended as comments.
;
_shelx_estimated_absorpt_T_min     0.695
_shelx_estimated_absorpt_T_max     0.744
_shelx_hkl_file
;
   4   0   0  162.86    9.03
  -6   0   0  100.40    9.38
   8   0   0   75.02    1.99
  -8   0   0   70.05    1.93
  -8   0   0   74.20    2.01
  -8   0   0   69.19    2.03
 -10   0   0   25.00    0.76
 -10   0   0   24.18    0.80
  10   0   0   26.05    0.82
 -10   0   0   24.93    0.83
 -12   0   0  107.42    2.93
 -12   0   0  100.72    3.06
  12   0   0  111.59    2.94
 -12   0   0  104.63    2.91
 -14   0   0   18.51    0.70
  14   0   0   18.11    0.71
 -14   0   0   18.40    0.63
 -16   0   0   24.72    0.82
 -18   0   0   16.95    0.63
 -18   0   0   16.98    0.73
 -20   0   0    3.22    0.33
  -3  -1   0    2.01    0.10
  -3  -1   0    2.07    0.10
   3  -1   0    2.02    0.09
  -3   1   0    2.11    0.09
  -3   1   0    2.02    0.09
  -3   1   0    2.29    0.10
   3   1   0    2.30    0.10
  -5  -1   0   64.45    1.79
  -5  -1   0   65.36    1.74
  -5  -1   0   67.47    1.81
   5  -1   0   68.84    1.79
  -5   1   0   65.88    1.79
  -5   1   0   67.30    1.80
   5   1   0   68.87    1.80
  -5   1   0   66.60    1.78
  -7  -1   0   68.49    1.82
  -7  -1   0   68.24    1.88
  -7  -1   0   70.53    1.91
   7  -1   0   68.12    1.88
  -7   1   0   68.37    1.95
  -7   1   0   67.94    1.85
  -7   1   0   69.07    1.88
   7   1   0   70.81    1.89
  -9  -1   0    5.46    0.27
  -9  -1   0    5.34    0.28
   9  -1   0    5.35    0.26
  -9  -1   0    5.01    0.21
  -9   1   0    5.36    0.24
   9   1   0    5.56    0.27
  -9   1   0    5.17    0.27
  -9   1   0    5.06    0.26
 -11  -1   0    5.35    0.29
 -11  -1   0    5.64    0.31
 -11  -1   0    5.32    0.23
  11  -1   0    5.40    0.29
 -11   1   0    5.47    0.26
 -11   1   0    5.60    0.30
 -11   1   0    5.24    0.31
  11   1   0    6.01    0.31
 -13  -1   0    0.85    0.14
 -13  -1   0    0.98    0.11
  13  -1   0    0.75    0.16
 -13  -1   0    0.80    0.13
  13   1   0    1.03    0.15
 -13   1   0    0.83    0.13
 -13   1   0    0.96    0.16
 -13   1   0    1.08    0.13
 -15  -1   0    3.88    0.23
 -15   1   0    3.86    0.25
 -15   1   0    3.36    0.32
 -17  -1   0    1.72    0.23
 -17  -1   0    1.74    0.17
 -17   1   0    1.74    0.20
 -17   1   0    1.95    0.23
 -19  -1   0   -0.05    0.11
 -19   1   0   -0.20    0.09
 -19   1   0   -0.12    0.10
   0  -2   0    7.01    0.21
   0  -2   0    6.93    0.19
   0   2   0    6.69    0.21
   0   2   0    6.91    0.21
  -2  -2   0   11.66    0.35
  -2  -2   0   12.26    0.36
   2  -2   0   11.91    0.35
  -2  -2   0   11.80    0.32
  -2   2   0   11.95    0.33
   2   2   0   11.65    0.36
  -2   2   0   12.28    0.35
  -4  -2   0   34.56    0.97
  -4  -2   0   34.31    0.97
  -4  -2   0   35.26    0.90
   4  -2   0   35.71    0.96
  -4   2   0   34.72    0.97
  -4   2   0   34.46    0.96
  -4   2   0   35.10    0.96
   6  -2   0   28.39    0.83
  -6  -2   0   29.32    0.84
  -6  -2   0   30.44    0.86
  -6  -2   0   28.48    0.84
  -6  -2   0   27.72    0.76
  -6   2   0   27.52    0.83
  -6   2   0   27.65    0.83
  -6   2   0   28.22    0.83
  -8  -2   0   21.26    0.69
  -8  -2   0   22.46    0.72
   8  -2   0   20.92    0.68
  -8  -2   0   21.25    0.60
  -8   2   0   21.17    0.73
  -8   2   0   21.25    0.67
  -8   2   0   21.78    0.70
 -10  -2   0    5.72    0.22
 -10  -2   0    6.10    0.32
 -10  -2   0    5.97    0.30
  10  -2   0    6.25    0.30
 -10   2   0    6.16    0.30
 -10   2   0    6.38    0.31
 -10   2   0    5.81    0.28
 -12  -2   0    2.65    0.15
 -12  -2   0    2.67    0.24
  12  -2   0    2.66    0.21
 -12  -2   0    2.59    0.22
 -12  -2   0    2.75    0.22
 -12   2   0    2.58    0.19
 -12   2   0    2.72    0.22
 -12   2   0    2.70    0.23
 -14  -2   0    0.12    0.05
 -14  -2   0    0.19    0.09
  14  -2   0    0.20    0.09
 -14  -2   0    0.27    0.09
 -14   2   0    0.07    0.07
 -14   2   0    0.10    0.08
 -16  -2   0    0.02    0.05
 -16   2   0    0.07    0.09
 -18  -2   0    0.13    0.11
 -18   2   0    0.09    0.12
 -18   2   0    0.21    0.10
 -20  -2   0   -0.05    0.12
 -20   2   0    0.11    0.17
  -1  -3   0    5.70    0.19
  -1  -3   0    5.19    0.17
   1  -3   0    5.33    0.19
   1  -3   0    5.26    0.18
  -1  -3   0    5.33    0.17
  -1   3   0    5.33    0.19
   1   3   0    5.17    0.17
   1   3   0    5.33    0.19
  -1   3   0    5.34    0.18
   3  -3   0  107.10    8.35
  -3   3   0  125.17    8.90
   5  -3   0  110.96    2.86
  -5  -3   0  109.84    2.87
  -5  -3   0  108.20    2.87
  -5  -3   0  110.23    2.87
  -5   3   0  103.35    2.86
  -5   3   0  105.87    2.85
  -5   3   0  109.48    2.84
  -7  -3   0   17.38    0.59
   7  -3   0   17.27    0.57
  -7  -3   0   17.31    0.62
  -7  -3   0   17.79    0.47
  -7  -3   0   17.61    0.59
  -7   3   0   17.26    0.56
  -7   3   0   16.78    0.57
  -7   3   0   17.75    0.57
  -9  -3   0    0.27    0.08
  -9  -3   0    0.29    0.04
  -9  -3   0    0.29    0.08
   9  -3   0    0.25    0.06
  -9  -3   0    0.29    0.08
  -9   3   0    0.29    0.07
  -9   3   0    0.30    0.07
  -9   3   0    0.40    0.08
 -11  -3   0    5.87    0.31
 -11  -3   0    5.77    0.32
  11  -3   0    5.48    0.29
 -11  -3   0    5.42    0.20
 -11   3   0    5.77    0.31
 -11   3   0    5.58    0.30
 -11   3   0    5.17    0.28
 -13  -3   0    0.05    0.08
  13  -3   0    0.09    0.07
 -13  -3   0    0.11    0.04
 -13  -3   0    0.00    0.07
 -13   3   0    0.15    0.07
 -13   3   0    0.20    0.08
 -13   3   0    0.03    0.06
 -17  -3   0    4.54    0.35
 -17   3   0    3.96    0.31
 -17   3   0    4.59    0.34
 -19  -3   0    4.61    0.37
 -19   3   0    4.35    0.37
   0   4   0  627.55   20.39
  -2  -4   0  349.77   15.03
   2  -4   0  394.43   17.25
   4  -4   0  210.05   13.69
  -4   4   0  197.47   13.21
  -6  -4   0  177.16    4.51
  -6  -4   0  167.93    4.44
  -6  -4   0  165.02    4.44
   6  -4   0  167.60    4.41
  -6   4   0  170.93    4.40
  -6   4   0  167.82    4.44
  -6   4   0  165.16    4.42
  -8  -4   0   53.44    1.55
  -8  -4   0   54.06    1.56
   8  -4   0   55.27    1.54
  -8  -4   0   55.13    1.56
  -8   4   0   54.14    1.53
  -8   4   0   55.38    1.55
  -8   4   0   52.80    1.53
 -10  -4   0  193.04    5.09
  10  -4   0  193.85    5.05
 -10  -4   0  192.34    5.08
 -10  -4   0  189.26    5.07
 -10   4   0  185.12    5.05
 -10   4   0  188.86    5.05
 -10   4   0  193.00    5.06
 -12  -4   0  153.24    4.12
  12  -4   0  150.95    4.08
 -12  -4   0  153.29    4.14
 -12  -4   0  148.58    4.09
 -12   4   0  149.76    4.07
 -12   4   0  149.11    4.08
 -12   4   0  151.80    4.09
  14  -4   0    8.70    0.42
 -14   4   0    7.57    0.40
 -14   4   0    7.84    0.41
 -14   4   0    8.01    0.42
 -16  -4   0   10.09    0.52
 -16   4   0    9.95    0.49
 -18  -4   0    5.54    0.41
 -18   4   0    6.38    0.41
   1  -5   0    8.90    0.30
   1  -5   0    8.22    0.29
  -1  -5   0    8.52    0.30
  -1  -5   0    8.16    0.28
  -1  -5   0    8.05    0.25
   1   5   0    8.01    0.30
   1   5   0    8.77    0.28
  -1   5   0    8.43    0.30
  -1   5   0    7.63    0.29
  -3  -5   0  141.15    3.77
  -3  -5   0  147.65    3.70
   3  -5   0  141.84    3.77
  -3  -5   0  146.56    3.74
   3  -5   0  147.75    3.76
  -3   5   0  140.08    3.75
  -3   5   0  145.79    3.69
   3   5   0  139.89    3.77
  -3   5   0  140.90    3.77
   3   5   0  144.26    3.71
   5  -5   0   21.48    0.64
  -5  -5   0   21.53    0.65
  -5   5   0   19.97    0.71
  -5   5   0   20.12    0.60
   5   5   0   20.49    0.66
  -5   5   0   20.67    0.64
   7  -5   0    0.18    0.05
  -7  -5   0    0.09    0.05
  -7  -5   0    0.14    0.06
  -7  -5   0    0.10    0.05
  -7   5   0    0.18    0.06
  -7   5   0    0.15    0.07
  -7   5   0    0.17    0.05
  -9  -5   0    0.60    0.11
   9  -5   0    0.69    0.11
  -9  -5   0    0.37    0.09
  -9  -5   0    0.59    0.11
  -9   5   0    0.59    0.10
  -9   5   0    0.40    0.08
  -9   5   0    0.60    0.11
 -11  -5   0    4.64    0.30
 -11  -5   0    4.79    0.30
 -11  -5   0    4.94    0.31
  11  -5   0    4.90    0.28
 -11   5   0    4.71    0.29
 -11   5   0    5.16    0.29
 -11   5   0    4.89    0.28
 -13  -5   0    0.24    0.11
  13  -5   0    0.20    0.09
 -13  -5   0    0.19    0.10
 -13   5   0    0.19    0.10
 -13   5   0    0.25    0.10
 -13   5   0    0.25    0.09
 -15   5   0    0.04    0.06
 -15   5   0    0.00    0.08
 -17  -5   0   -0.02    0.10
 -17   5   0    0.02    0.10
 -19  -5   0    0.02    0.12
 -19   5   0    0.05    0.11
   0  -6   0   56.04    1.49
   0  -6   0   54.58    1.40
   0  -6   0   55.23    1.48
   0   6   0   52.19    1.48
   0   6   0   52.75    1.49
  -2  -6   0    2.42    0.14
   2  -6   0    2.24    0.14
  -2  -6   0    2.27    0.11
   2  -6   0    2.51    0.14
  -2   6   0    2.44    0.15
   2   6   0    2.43    0.13
   2   6   0    2.33    0.15
  -2   6   0    2.38    0.14
  -4  -6   0   82.81    2.17
  -4  -6   0   77.01    2.13
   4  -6   0   80.19    2.15
  -4   6   0   79.37    2.07
  -4   6   0   77.35    2.15
   4   6   0   81.28    2.09
  -4   6   0   79.93    2.18
   4   6   0   78.59    2.17
  -6  -6   0   46.55    1.34
   6  -6   0   46.41    1.31
  -6  -6   0   44.68    1.32
   6   6   0   44.38    1.34
  -6   6   0   47.20    1.35
  -6   6   0   46.78    1.26
   8  -6   0   35.73    1.06
  -8  -6   0   35.24    1.08
  -8  -6   0   34.34    1.08
  -8  -6   0   34.98    1.08
  -8   6   0   34.67    1.09
  -8   6   0   34.17    1.06
  -8   6   0   35.73    1.03
 -10  -6   0   14.41    0.57
  10  -6   0   14.25    0.54
 -10  -6   0   14.63    0.57
 -10   6   0   13.90    0.52
 -10   6   0   14.23    0.55
 -10   6   0   13.60    0.56
 -12  -6   0   -0.01    0.07
 -12  -6   0   -0.07    0.07
 -12  -6   0    0.02    0.07
 -12   6   0   -0.02    0.07
 -12   6   0    0.15    0.08
 -14   6   0    0.93    0.16
 -14   6   0    0.99    0.16
 -14   6   0    1.03    0.17
 -16  -6   0    2.37    0.27
 -16   6   0    2.91    0.32
 -18  -6   0    0.55    0.17
 -18   6   0    0.70    0.17
   1  -7   0   43.35    1.22
  -1  -7   0   43.60    1.20
   1  -7   0   43.85    1.23
  -1  -7   0   42.61    1.15
  -1   7   0   42.18    1.22
  -1   7   0   43.32    1.23
   1   7   0   43.48    1.21
   1   7   0   42.37    1.23
  -3  -7   0    0.28    0.05
  -3  -7   0    0.30    0.06
   3   7   0    0.34    0.08
  -3   7   0    0.43    0.08
   3   7   0    0.41    0.06
  -3   7   0    0.19    0.05
   5  -7   0   21.47    0.70
  -5  -7   0   21.67    0.69
  -5  -7   0   21.82    0.72
   5   7   0   21.96    0.73
  -5   7   0   22.28    0.73
  -5   7   0   21.53    0.71
  -5   7   0   22.80    0.62
   7  -7   0    1.40    0.14
  -7  -7   0    1.58    0.16
  -7  -7   0    1.62    0.15
  -7   7   0    1.59    0.11
  -7   7   0    1.42    0.14
  -7   7   0    1.58    0.16
   7   7   0    1.62    0.16
  -9  -7   0   33.61    1.07
  -9  -7   0   33.62    1.08
  -9  -7   0   33.88    1.08
   9  -7   0   34.78    1.05
  -9   7   0   32.55    1.04
  -9   7   0   33.30    1.00
  -9   7   0   32.44    1.07
  11  -7   0    0.59    0.12
 -11  -7   0    0.58    0.13
 -11  -7   0    0.50    0.12
 -11  -7   0    0.64    0.14
 -11   7   0    0.53    0.12
 -11   7   0    0.32    0.10
 -11   7   0    0.37    0.09
  13  -7   0   13.20    0.56
 -13   7   0   12.90    0.56
 -13   7   0   12.74    0.55
 -13   7   0   13.48    0.60
 -15  -7   0    5.62    0.39
 -17  -7   0    2.76    0.30
 -17   7   0    2.59    0.28
 -19  -7   0    1.17    0.22
 -19   7   0    0.77    0.23
   0   8   0  306.08   14.90
  -2  -8   0  364.29   18.66
   2  -8   0  341.08   19.64
   2   8   0  344.21   18.35
  -4  -8   0  148.86    4.16
  -4  -8   0  163.11    4.23
   4  -8   0  166.62    4.21
  -4   8   0  159.67    4.07
  -4   8   0  152.94    4.20
  -4   8   0  157.74    4.24
   4   8   0  161.63    4.24
   4   8   0  161.88    4.15
  -6  -8   0   77.32    2.16
   6  -8   0   77.64    2.13
  -6  -8   0   80.67    2.13
  -6   8   0   76.51    2.03
  -6   8   0   74.43    2.13
   6   8   0   75.14    2.17
  -6   8   0   76.46    2.17
   8  -8   0    5.18    0.28
  -8  -8   0    5.26    0.30
  -8  -8   0    5.50    0.29
  -8   8   0    4.88    0.28
   8   8   0    4.86    0.30
  -8   8   0    4.99    0.30
  -8   8   0    5.36    0.24
 -10  -8   0   29.35    0.98
 -10  -8   0   28.61    0.98
 -10  -8   0   28.23    1.06
  10  -8   0   28.81    0.94
 -10   8   0   29.08    0.95
 -10   8   0   28.43    0.89
 -10   8   0   28.34    0.99
  12  -8   0   61.97    1.81
 -12   8   0   60.14    1.77
 -12   8   0   60.89    1.82
 -14  -8   0   18.94    0.78
 -14   8   0   19.02    0.72
 -16  -8   0    9.43    0.53
 -16   8   0    8.75    0.49
 -18  -8   0    2.17    0.28
 -18   8   0    2.05    0.26
  -1  -9   0    0.47    0.05
  -1  -9   0    0.55    0.10
   1  -9   0    0.71    0.11
  -1   9   0    0.41    0.08
   1   9   0    0.36    0.09
   1   9   0    0.39    0.09
  -1   9   0    0.38    0.08
   3  -9   0   20.92    0.67
  -3  -9   0   19.08    0.61
  -3  -9   0   20.79    0.69
  -3   9   0   19.81    0.67
  -3   9   0   20.21    0.70
   3   9   0   20.03    0.70
   3   9   0   20.98    0.64
  -5  -9   0    0.04    0.05
   5  -9   0    0.10    0.05
  -5  -9   0    0.04    0.04
   5   9   0   -0.02    0.03
   5   9   0   -0.04    0.06
  -5   9   0    0.12    0.06
  -5   9   0    0.15    0.07
  -5   9   0    0.03    0.02
  -7  -9   0    1.20    0.15
   7  -9   0    1.24    0.14
  -7  -9   0    1.19    0.15
   7   9   0    1.10    0.16
  -7   9   0    1.41    0.10
  -7   9   0    1.38    0.16
  -7   9   0    1.33    0.15
  -9  -9   0    0.94    0.14
   9  -9   0    0.62    0.11
  -9  -9   0    0.58    0.12
  -9   9   0    0.69    0.13
  -9   9   0    0.71    0.10
  -9   9   0    0.51    0.11
 -11  -9   0    1.41    0.29
 -11  -9   0    0.98    0.15
  11  -9   0    1.31    0.17
 -11   9   0    1.11    0.17
 -11   9   0    1.16    0.14
 -13  -9   0    0.05    0.11
 -13   9   0    0.08    0.08
 -15  -9   0    0.18    0.13
 -15   9   0    0.19    0.11
 -15   9   0    0.15    0.11
 -17  -9   0   -0.10    0.12
 -17   9   0   -0.01    0.11
   0 -10   0   27.88    0.74
   0 -10   0   28.70    0.75
   0 -10   0   29.29    0.91
   0  10   0   29.19    0.90
   0  10   0   27.45    0.91
  -2 -10   0   27.14    0.86
  -2 -10   0   26.11    0.75
   2 -10   0   26.22    0.84
  -2  10   0   27.23    0.87
   2  10   0   26.48    0.87
  -2  10   0   24.65    0.84
   2  10   0   26.40    0.82
   4 -10   0   20.04    0.69
  -4 -10   0   20.94    0.71
  -4 -10   0   20.07    0.64
  -4  10   0   20.30    0.73
   4  10   0   20.62    0.65
  -4  10   0   19.64    0.69
   4  10   0   20.18    0.72
   6 -10   0   66.84    1.88
  -6 -10   0   66.03    1.85
  -6 -10   0   64.66    1.91
  -6  10   0   66.24    1.89
   6  10   0   66.38    1.93
  -6  10   0   66.06    1.72
  -6  10   0   64.92    1.93
  -8 -10   0   13.46    0.57
  -8 -10   0   14.40    0.55
   8 -10   0   13.70    0.55
   8  10   0   14.55    0.60
  -8  10   0   14.02    0.56
  -8  10   0   13.70    0.60
  -8  10   0   14.53    0.46
  10 -10   0    0.54    0.12
 -10 -10   0    0.54    0.12
 -10  10   0    0.34    0.11
 -10  10   0    0.47    0.08
 -12 -10   0    0.08    0.19
 -12  10   0    0.27    0.11
 -12  10   0    0.16    0.08
 -14 -10   0    2.74    0.29
 -14  10   0    2.38    0.27
 -16 -10   0    3.98    0.42
 -16  10   0    2.74    0.31
   1 -11   0   75.57    2.07
  -1 -11   0   72.95    1.91
  -1 -11   0   74.02    2.07
   1  11   0   70.04    2.08
   1  11   0   72.71    2.05
  -1  11   0   73.11    2.08
  -1  11   0   73.22    2.07
  -3 -11   0   46.07    1.36
  -3 -11   0   43.57    1.24
   3 -11   0   44.94    1.34
   3  11   0   43.06    1.36
  -3  11   0   45.31    1.35
  -3  11   0   45.36    1.37
   3  11   0   44.34    1.30
  -5 -11   0   56.94    1.65
   5 -11   0   59.10    1.72
   5  11   0   58.92    1.76
  -5  11   0   59.48    1.72
   5  11   0   61.19    1.65
  -7 -11   0    0.63    0.12
  -7 -11   0    0.80    0.12
   7 -11   0    0.83    0.13
  -7  11   0    0.52    0.13
  -7  11   0    0.93    0.14
   7  11   0    0.60    0.12
  -7  11   0    0.73    0.06
   9 -11   0    1.82    0.19
   9  11   0    0.94    0.20
  -9  11   0    1.64    0.19
  -9  11   0    1.61    0.12
 -11  11   0    0.98    0.12
 -11  11   0    0.93    0.16
 -13 -11   0   -0.04    0.11
 -13  11   0    0.05    0.08
 -15 -11   0   -0.10    0.10
 -15  11   0   -0.17    0.10
 -15  11   0   -0.02    0.10
 -17 -11   0    0.18    0.14
 -17  11   0    0.30    0.14
   0 -12   0  148.01    3.89
   0  12   0  143.29    3.88
   0  12   0  139.00    3.89
   2 -12   0   73.27    2.06
  -2 -12   0   70.77    1.92
  -2 -12   0   72.85    2.16
   2  12   0   72.28    2.04
  -2  12   0   72.01    2.09
   2  12   0   72.52    2.10
  -2  12   0   72.04    2.08
   4 -12   0  113.73    3.04
  -4 -12   0  113.01    3.06
  -4 -12   0  107.35    2.94
   4  12   0  108.45    2.97
  -4  12   0  109.73    3.08
  -4  12   0  109.15    3.04
   4  12   0  108.98    3.08
  -6 -12   0   43.74    1.27
  -6 -12   0   42.18    1.35
   6 -12   0   44.26    1.34
  -6  12   0   42.00    1.38
  -6  12   0   42.56    1.33
   6  12   0   42.74    1.23
  -8 -12   0   33.94    1.07
   8 -12   0   34.32    1.10
  -8  12   0   33.08    1.10
  -8  12   0   32.55    0.90
 -10 -12   0   24.11    0.87
 -10  12   0   24.15    0.73
 -12 -12   0   29.98    1.09
 -12  12   0   27.69    0.89
 -14 -12   0   17.04    0.79
 -14  12   0   17.77    0.75
 -14  12   0   17.70    0.66
 -16 -12   0    1.60    0.25
 -16  12   0    1.55    0.23
  -1 -13   0    0.22    0.03
   1 -13   0    0.12    0.08
  -1 -13   0    0.24    0.03
  -1 -13   0    0.22    0.08
   1  13   0    0.29    0.10
  -1  13   0    0.29    0.09
   1  13   0    0.27    0.08
  -1  13   0    0.36    0.10
  -3 -13   0    3.18    0.25
   3 -13   0    3.24    0.25
  -3 -13   0    3.25    0.17
   3  13   0    3.13    0.26
   3  13   0    3.22    0.22
  -3  13   0    2.98    0.25
  -3  13   0    3.09    0.25
   5 -13   0    0.25    0.09
  -5 -13   0    0.29    0.08
  -5  13   0    0.12    0.09
   5  13   0    0.18    0.07
  -5  13   0    0.33    0.11
   7 -13   0    1.28    0.17
  -7 -13   0    1.21    0.15
  -7  13   0    1.32    0.18
 -11 -13   0    0.18    0.12
 -13 -13   0   -0.03    0.12
 -13  13   0   -0.06    0.09
 -13  13   0   -0.15    0.05
 -15 -13   0    0.15    0.14
 -15  13   0    0.02    0.11
   0 -14   0    2.24    0.21
   0  14   0    1.99    0.22
   0  14   0    1.91    0.23
  -2 -14   0    8.74    0.29
   2 -14   0    9.28    0.44
  -2  14   0    8.92    0.44
  -2  14   0    8.62    0.45
   2  14   0    8.76    0.46
   2  14   0    8.29    0.41
   4 -14   0   48.53    1.53
   4  14   0   44.69    1.38
  -4  14   0   45.62    1.45
  -6 -14   0   40.37    1.22
  -6  14   0   41.06    1.44
   6  14   0   41.72    1.22
  10  14   0    9.78    0.53
 -10  14   0    9.41    0.56
 -12 -14   0    0.90    0.21
 -12  14   0    0.84    0.17
 -14 -14   0    2.27    0.31
 -14  14   0    2.32    0.28
  -1  15   0   12.19    0.56
   1  15   0   12.65    0.55
  -3 -15   0   16.37    0.53
   3  15   0   18.12    0.67
  -5 -15   0    0.27    0.08
   5  15   0    0.39    0.10
  -7 -15   0    0.06    0.07
  -9 -15   0    0.13    0.10
  -9  15   0    0.52    0.15
   9  15   0    0.21    0.15
 -11 -15   0    1.18    0.20
 -11  15   0    1.15    0.20
 -13 -15   0    2.81    0.34
 -13  15   0    2.65    0.30
   0 -16   0   30.61    7.23
   0  16   0   20.53    7.49
   2  16   0   41.44    1.42
   2  16   0   41.80    1.34
  -4 -16   0   28.71    0.89
   4  16   0   31.37    1.13
   4  16   0   31.02    1.02
  -6 -16   0   10.53    0.44
   6  16   0   11.32    0.59
  -6  16   0   11.55    0.56
  -8 -16   0   10.28    0.47
  -8  16   0    9.82    0.53
   8  16   0   10.92    0.59
  10  16   0   13.60    0.86
 -10  16   0   13.42    0.65
 -12 -16   0    2.13    0.29
 -12  16   0    2.73    0.30
   1  17   0    0.05    0.10
  -1  17   0   -0.02    0.09
  -3 -17   0    2.63    0.13
  -3 -17   0    2.58    0.12
   3  17   0    2.31    0.29
  -3  17   0    2.71    0.28
   3  17   0    2.38    0.25
  -5 -17   0    0.50    0.09
  -5  17   0    0.94    0.17
   5  17   0    0.79    0.15
   5  17   0    0.43    0.15
  -7 -17   0    0.86    0.13
   7  17   0    0.97    0.20
  -7  17   0    0.93    0.19
   9  17   0    1.21    0.22
  -9  17   0    1.38    0.23
 -11  17   0    0.18    0.15
   0  18   0   10.09    0.56
  -2  18   0    8.28    0.50
   2  18   0    7.80    0.50
  -4 -18   0   20.43    0.62
  -4 -18   0   19.45    0.61
   4  18   0   21.21    0.80
  -4  18   0   21.40    0.88
   4  18   0   21.28    0.90
  -6 -18   0   10.49    0.42
  -6  18   0   10.50    0.57
   6  18   0   10.10    0.61
  -8 -18   0   13.89    0.56
   8  18   0   13.18    0.71
  -8  18   0   14.26    0.69
 -10  18   0    2.93    0.34
  10  18   0    3.34    0.54
  -1  19   0    0.26    0.13
   1  19   0    0.32    0.13
   3  19   0    8.75    0.63
  -3  19   0    8.69    0.53
   5  19   0    1.48    0.24
  -5  19   0    1.70    0.25
   5  19   0    1.77    0.27
   7  19   0    0.51    0.17
   0  20   0    5.85    0.45
  -2  20   0   12.21    0.66
   2  20   0   11.83    0.66
   4  20   0    1.83    0.29
  -4  20   0    2.32    0.31
  -6  20   0    4.38    0.40
   1  21   0    0.60    0.21
  -1  21   0    0.59    0.18
 -20   0   1    0.03    0.13
 -18   0   1    0.05    0.10
 -18   0   1   -0.05    0.08
 -16   0   1   -0.03    0.06
 -14   0   1   -0.06    0.05
 -14   0   1    0.00    0.06
  14   0  -1   -0.09    0.05
 -12   0   1   -0.02    0.06
 -12   0   1   -0.08    0.06
  12   0  -1   -0.05    0.05
 -10   0   1    0.01    0.05
  10   0  -1    0.03    0.05
 -10   0   1   -0.01    0.04
 -10   0   1   -0.02    0.03
   8   0  -1   -0.02    0.03
  -8   0   1   -0.05    0.04
  -6   0   1    0.01    0.03
   6   0  -1    0.02    0.03
   4   0  -1    0.01    0.02
  -4   0   1    0.02    0.01
   2   0  -1    0.00    0.01
  -2   0   1    0.01    0.01
   2   0   1    0.03    0.01
  -2   0  -1    0.01    0.01
  -2   0  -1    0.01    0.01
   2   0   1    0.00    0.01
  -2   0  -1    0.02    0.01
   2   0   1    0.02    0.01
   4   0   1    0.05    0.03
   4   0   1    0.00    0.02
  -4   0  -1    0.05    0.02
  -4   0  -1    0.02    0.02
  -4   0  -1   -0.01    0.01
   4   0   1    0.04    0.02
  -6   0  -1    0.01    0.03
   6   0   1    0.01    0.02
  -6   0  -1    0.03    0.03
   6   0   1    0.03    0.03
   6   0   1    0.05    0.04
  -6   0  -1    0.01    0.03
  -8   0  -1    0.04    0.05
   8   0   1    0.02    0.04
  -8   0  -1   -0.01    0.03
   8   0   1    0.03    0.04
  -8   0  -1    0.02    0.03
  10   0   1    0.06    0.05
 -10   0  -1    0.04    0.06
 -10   0  -1    0.08    0.06
 -10   0  -1    0.06    0.04
 -12   0  -1   -0.02    0.07
 -12   0  -1    0.05    0.07
  12   0   1   -0.03    0.06
 -14   0  -1   -0.07    0.05
 -14   0  -1    0.07    0.08
 -16   0  -1   -0.16    0.06
 -19  -1   1    0.27    0.10
 -19  -1   1    0.54    0.16
 -19   1   1    0.38    0.14
 -19   1   1    0.28    0.14
 -17  -1   1    1.09    0.14
 -17  -1   1    1.23    0.20
 -17   1   1    1.16    0.20
 -17   1   1    0.97    0.15
 -15  -1   1    3.39    0.21
 -15   1   1    3.77    0.24
 -13  -1   1    0.02    0.04
 -13  -1   1    0.02    0.07
 -13  -1   1   -0.05    0.05
  13  -1  -1   -0.04    0.05
 -13   1   1    0.01    0.07
  13   1  -1    0.10    0.08
 -13   1   1    0.13    0.08
 -13   1   1    0.04    0.05
  11  -1  -1    2.96    0.21
 -11  -1   1    3.06    0.23
 -11  -1   1    2.64    0.20
 -11  -1   1    2.63    0.15
 -11   1   1    2.64    0.20
 -11   1   1    2.95    0.21
 -11   1   1    2.81    0.17
  11   1  -1    2.81    0.20
  -9  -1   1    2.90    0.19
   9  -1  -1    3.16    0.19
  -9  -1   1    2.96    0.20
  -9  -1   1    2.75    0.14
  -9   1   1    2.75    0.16
   9   1  -1    2.89    0.19
  -9   1   1    2.80    0.18
   7  -1  -1   51.54    1.45
  -7  -1   1   49.91    1.45
  -7   1   1   51.46    1.45
   7   1  -1   54.28    1.47
  -7   1   1   53.03    1.46
   5  -1  -1  127.38    3.27
  -5  -1   1  121.15    3.27
  -5   1   1  125.22    3.27
   5   1  -1  126.27    3.28
   3  -1  -1    5.21    0.18
  -3  -1   1    5.07    0.18
  -3   1   1    5.15    0.18
   3   1  -1    5.10    0.18
  -1   1   1    1.40    0.06
   1  -1   1    3.16    0.11
  -1  -1  -1    3.15    0.11
   1  -1   1    3.10    0.10
  -1  -1  -1    3.22    0.12
   1  -1   1    3.15    0.12
  -1   1  -1    3.17    0.10
   1   1   1    3.05    0.11
  -1   1  -1    3.25    0.12
  -1   1  -1    3.12    0.12
  -3  -1  -1   19.09    0.55
  -3  -1  -1   18.69    0.54
   3  -1   1   19.61    0.55
  -3  -1  -1   19.30    0.56
   3  -1   1   18.81    0.56
   3  -1   1   19.33    0.53
  -3   1  -1   19.60    0.56
  -3   1  -1   17.13    0.54
  -3   1  -1   19.35    0.53
   3   1   1   19.75    0.57
   3   1   1   19.43    0.52
   5  -1   1    5.10    0.23
  -5  -1  -1    5.36    0.23
   5  -1   1    5.62    0.21
   5  -1   1    5.38    0.21
  -5  -1  -1    5.55    0.19
  -5  -1  -1    5.50    0.22
  -5   1  -1    5.40    0.23
   5   1   1    5.29    0.18
  -5   1  -1    5.56    0.22
  -5   1  -1    5.45    0.21
  -7  -1  -1  187.10    4.89
   7  -1   1  186.07    4.86
  -7  -1  -1  185.75    4.83
   7  -1   1  186.86    4.88
  -7  -1  -1  191.58    4.93
  -7   1  -1  192.31    4.92
  -7   1  -1  186.38    4.87
   7   1   1  182.99    4.89
  -7   1  -1  183.41    4.88
  -9  -1  -1    9.37    0.39
  -9  -1  -1   10.02    0.42
   9  -1   1    9.58    0.38
  -9  -1  -1    9.88    0.34
  -9   1  -1    9.58    0.39
  -9   1  -1    9.95    0.37
   9   1   1   10.33    0.40
  -9   1  -1    9.87    0.42
 -11  -1  -1    5.01    0.28
 -11  -1  -1    5.39    0.24
 -11  -1  -1    5.16    0.36
  11  -1   1    4.91    0.28
 -11   1  -1    5.64    0.27
 -11   1  -1    5.22    0.31
 -11   1  -1    5.37    0.29
 -13  -1  -1    0.14    0.06
 -13  -1  -1    0.28    0.09
 -13  -1  -1    0.19    0.08
 -13   1  -1    0.25    0.09
 -13   1  -1    0.19    0.10
 -13   1  -1    0.10    0.06
 -15  -1  -1    2.31    0.24
 -15   1  -1    2.44    0.26
 -15   1  -1    1.97    0.19
 -17  -1  -1    0.19    0.11
 -17   1  -1    0.19    0.11
 -17   1  -1    0.18    0.10
 -19  -1  -1    1.35    0.21
 -19   1  -1    1.86    0.24
 -20  -2   1   16.47    0.76
 -20   2   1   16.27    1.02
 -18  -2   1   30.59    1.12
 -18   2   1   30.48    1.04
 -18   2   1   31.14    1.12
 -16  -2   1   20.21    0.66
 -16   2   1   20.84    0.75
 -14  -2   1    6.52    0.37
  14  -2  -1    6.68    0.37
 -14  -2   1    6.55    0.28
 -14   2   1    6.53    0.36
 -14   2   1    6.92    0.34
 -14   2   1    6.83    0.38
  12  -2  -1    8.87    0.40
 -12  -2   1    7.84    0.46
 -12  -2   1    8.30    0.31
 -12  -2   1    8.13    0.39
  12   2  -1    8.47    0.40
 -12   2   1    8.61    0.41
 -12   2   1    8.39    0.39
 -12   2   1    8.30    0.36
 -10  -2   1  153.32    4.04
 -10  -2   1  157.93    4.06
  10  -2  -1  149.78    4.03
 -10  -2   1  147.52    3.92
 -10   2   1  148.92    4.03
  10   2  -1  149.33    4.04
 -10   2   1  149.78    3.99
 -10   2   1  149.85    4.03
   8  -2  -1  246.86    6.37
  -8  -2   1  238.48    6.37
  -8  -2   1  260.90    6.40
   8   2  -1  249.15    6.38
  -8   2   1  234.22    6.37
  -8   2   1  246.43    6.37
  -8   2   1  234.32    6.34
  -6  -2   1  139.34    3.73
   6  -2  -1  142.36    3.72
   6   2  -1  144.52    3.73
  -6   2   1  141.24    3.73
   0  -2  -1  486.35   17.47
   0   2   1  465.46   17.36
   2  -2   1  721.25   26.00
  -2   2  -1  746.61   26.04
   4  -2   1  944.22   36.15
  -4   2  -1 1000.00   36.31
   8  -2   1  120.87    3.22
   8  -2   1  124.81    3.20
  -8  -2  -1  122.19    3.11
  -8  -2  -1  120.92    3.22
  -8  -2  -1  117.98    3.20
  -8  -2  -1  122.34    3.24
  -8   2  -1  115.30    3.19
  -8   2  -1  121.49    3.22
  -8   2  -1  118.58    3.19
   8   2   1  113.59    3.22
 -10  -2  -1   84.25    2.27
  10  -2   1   87.57    2.36
 -10  -2  -1   86.74    2.42
 -10  -2  -1   86.46    2.37
 -10  -2  -1   87.43    2.39
 -10   2  -1   84.43    2.35
 -10   2  -1   84.26    2.36
 -10   2  -1   84.72    2.40
 -12  -2  -1    5.05    0.22
 -12  -2  -1    5.01    0.31
 -12  -2  -1    4.90    0.29
  12  -2   1    5.12    0.30
 -12  -2  -1    5.49    0.34
 -12   2  -1    5.25    0.30
 -12   2  -1    5.02    0.28
 -12   2  -1    4.83    0.31
 -14  -2  -1   30.03    1.01
 -14  -2  -1   30.46    1.05
  14  -2   1   29.57    1.01
 -14   2  -1   28.83    1.00
 -14   2  -1   29.41    0.97
 -16   2  -1   65.33    1.92
 -18  -2  -1    8.72    0.50
 -18   2  -1    8.54    0.45
 -18   2  -1    8.61    0.49
 -19  -3   1    0.52    0.16
 -19   3   1    0.57    0.17
 -17  -3   1    0.08    0.10
 -17  -3   1    0.05    0.05
 -17   3   1    0.23    0.11
 -17   3   1    0.18    0.12
 -15  -3   1    1.17    0.11
 -15   3   1    1.13    0.16
  13  -3  -1    7.35    0.38
 -13  -3   1    7.49    0.41
 -13  -3   1    8.20    0.42
 -13  -3   1    7.37    0.28
 -13  -3   1    7.87    0.40
 -13   3   1    7.23    0.45
 -13   3   1    7.66    0.37
 -13   3   1    7.51    0.39
 -11  -3   1    5.50    0.21
 -11  -3   1    5.95    0.32
 -11  -3   1    5.92    0.32
  11  -3  -1    5.64    0.30
 -11  -3   1    6.23    0.33
 -11   3   1    5.63    0.30
 -11   3   1    5.72    0.31
 -11   3   1    5.53    0.29
   9  -3  -1   16.81    0.58
  -9  -3   1   15.67    0.58
  -9  -3   1   16.56    0.60
  -9  -3   1   16.81    0.59
  -9   3   1   17.32    0.57
  -9   3   1   16.28    0.58
  -9   3   1   16.82    0.57
  -7  -3   1   40.41    1.28
   7  -3  -1   42.64    1.23
  -7  -3   1   44.95    1.25
  -7   3   1   43.99    1.22
  -7   3   1   43.19    1.23
  -7   3   1   42.37    1.22
  -5  -3   1  100.24    2.72
   5  -3  -1  104.52    2.71
  -5  -3   1  103.87    2.73
  -5   3   1  101.24    2.71
  -3  -3   1   69.67    1.77
   3   3  -1   65.73    1.80
  -1  -3   1    7.19    0.23
   1  -3  -1    7.02    0.23
  -1  -3   1    6.89    0.23
   1  -3  -1    6.73    0.20
  -1   3   1    6.86    0.20
  -1   3   1    6.61    0.23
   1   3  -1    6.95    0.23
   1   3  -1    7.05    0.23
   1  -3   1   35.94    0.92
  -1  -3  -1   34.20    0.95
   1  -3   1   34.02    0.93
  -1  -3  -1   35.73    0.94
  -1   3  -1   34.85    0.92
   1   3   1   34.55    0.94
  -1   3  -1   34.72    0.96
  -1   3  -1   33.82    0.93
   3  -3   1   18.51    0.52
   3  -3   1   17.88    0.55
  -3  -3  -1   17.87    0.54
   3  -3   1   18.57    0.52
  -3  -3  -1   17.91    0.54
  -3   3  -1   17.98    0.52
   3   3   1   17.26    0.54
  -3   3  -1   18.02    0.52
  -3   3  -1   18.47    0.56
   3   3   1   17.93    0.55
  -5  -3  -1    1.27    0.10
   5  -3   1    1.00    0.09
   5  -3   1    1.02    0.08
  -5  -3  -1    0.83    0.09
  -5  -3  -1    0.90    0.09
   5  -3   1    0.98    0.10
   5   3   1    0.76    0.09
  -5   3  -1    0.82    0.08
  -5   3  -1    0.88    0.09
  -7  -3  -1    9.48    0.38
   7  -3   1    9.05    0.35
   7  -3   1    8.90    0.34
   7  -3   1    8.83    0.35
  -7  -3  -1    9.14    0.36
  -7   3  -1    9.10    0.34
  -7   3  -1    9.13    0.36
   7   3   1    8.86    0.37
  -9  -3  -1   74.24    2.08
  -9  -3  -1   71.42    2.04
   9  -3   1   76.61    2.03
  -9  -3  -1   75.06    2.06
  -9   3  -1   68.99    2.03
  -9   3  -1   73.73    2.05
  -9   3  -1   71.92    2.02
 -11  -3  -1   14.11    0.59
  11  -3   1   14.62    0.56
 -11  -3  -1   14.88    0.59
 -11  -3  -1   15.44    0.58
 -11   3  -1   14.71    0.56
 -11   3  -1   15.18    0.59
 -11   3  -1   15.11    0.56
 -13  -3  -1    0.31    0.11
 -13  -3  -1    0.26    0.10
 -13   3  -1    0.26    0.09
 -13   3  -1    0.27    0.10
 -13   3  -1    0.17    0.09
 -15  -3  -1   -0.04    0.05
 -15   3  -1   -0.03    0.07
 -15   3  -1    0.01    0.08
 -17  -3  -1    1.92    0.25
 -17   3  -1    1.62    0.23
 -17   3  -1    1.48    0.20
 -19  -3  -1    1.25    0.23
 -19   3  -1    0.73    0.17
 -20  -4   1   -0.11    0.11
 -20   4   1   -0.01    0.12
 -18  -4   1    0.31    0.13
 -18   4   1    0.15    0.12
 -16  -4   1    0.77    0.16
 -16   4   1    0.75    0.15
 -14  -4   1    0.03    0.03
  14  -4  -1   -0.01    0.06
 -14   4   1    0.05    0.07
 -14   4   1    0.10    0.09
 -14   4   1    0.01    0.06
 -12  -4   1   11.44    0.50
 -12  -4   1   10.76    0.33
  12  -4  -1   10.64    0.47
 -12  -4   1   11.13    0.49
 -12  -4   1   11.50    0.51
 -12   4   1   10.63    0.47
 -12   4   1   10.67    0.46
 -12   4   1   10.79    0.47
 -10  -4   1    0.57    0.11
 -10  -4   1    0.56    0.11
 -10  -4   1    0.48    0.05
  10  -4  -1    0.61    0.11
 -10  -4   1    0.34    0.10
 -10   4   1    0.39    0.09
 -10   4   1    0.34    0.09
 -10   4   1    0.63    0.10
  -8  -4   1    0.95    0.11
  -8  -4   1    1.05    0.12
   8  -4  -1    0.91    0.11
  -8  -4   1    0.80    0.11
  -8   4   1    1.02    0.12
  -8   4   1    0.94    0.10
  -8   4   1    0.84    0.11
  -6  -4   1   44.66    1.28
  -6  -4   1   45.12    1.29
   6  -4  -1   44.14    1.26
  -6   4   1   42.86    1.27
  -6   4   1   46.04    1.27
  -6   4   1   45.90    1.24
   4  -4  -1   32.98    0.91
  -4  -4   1   32.34    0.86
  -4  -4   1   32.16    0.92
  -4   4   1   30.36    0.91
   4   4  -1   31.28    0.92
  -2  -4   1   23.69    0.65
  -2  -4   1   22.42    0.63
   2  -4  -1   22.37    0.65
  -2   4   1   22.12    0.59
   2   4  -1   21.95    0.63
  -2   4   1   21.76    0.64
   2   4  -1   20.64    0.64
   0  -4  -1   34.69    0.95
   0  -4   1   36.20    1.00
   0  -4   1   33.99    0.98
   0  -4  -1   36.56    0.99
   0  -4   1   37.53    0.95
   0   4   1   35.95    0.95
   0   4  -1   35.67    0.98
   0   4  -1   37.12    1.00
   0   4   1   35.19    0.99
   2  -4   1    3.38    0.14
  -2  -4  -1    3.04    0.15
  -2  -4  -1    3.40    0.14
   2  -4   1    2.92    0.15
   2  -4   1    3.29    0.12
  -2   4  -1    3.09    0.16
   2   4   1    2.93    0.14
  -2   4  -1    3.08    0.12
   2   4   1    3.31    0.16
  -2   4  -1    3.36    0.14
  -4  -4  -1   20.32    0.60
   4  -4   1   18.22    0.59
   4  -4   1   19.22    0.56
   4  -4   1   19.24    0.57
  -4  -4  -1   19.69    0.60
   4   4   1   19.04    0.60
   4   4   1   17.99    0.59
  -4   4  -1   18.86    0.60
  -4   4  -1   18.64    0.57
  -4   4  -1   18.61    0.56
   6  -4   1    9.03    0.33
  -6  -4  -1    8.91    0.35
  -6  -4  -1    8.69    0.35
   6  -4   1    8.54    0.34
  -6  -4  -1    8.70    0.35
   6  -4   1    8.56    0.32
   6   4   1    8.31    0.35
  -6   4  -1    8.39    0.35
  -6   4  -1    8.87    0.33
  -6   4  -1    8.73    0.32
  -8  -4  -1   22.52    0.76
  -8  -4  -1   23.05    0.76
   8  -4   1   24.50    0.74
  -8  -4  -1   23.05    0.78
  -8   4  -1   24.14    0.75
  -8   4  -1   23.90    0.77
  -8   4  -1   23.62    0.80
 -10  -4  -1    2.47    0.21
 -10  -4  -1    2.65    0.22
  10  -4   1    2.68    0.19
 -10  -4  -1    2.49    0.21
 -10   4  -1    2.55    0.19
 -10   4  -1    2.91    0.21
 -10   4  -1    2.43    0.20
 -12  -4  -1   12.87    0.58
  12  -4   1   13.17    0.53
 -12  -4  -1   13.17    0.55
 -12  -4  -1   13.94    0.57
 -12   4  -1   13.25    0.55
 -12   4  -1   13.76    0.54
 -14  -4  -1   -0.13    0.08
  14  -4   1   -0.04    0.07
 -14   4  -1    0.17    0.09
 -16  -4  -1    0.12    0.11
 -16   4  -1    0.02    0.10
 -18  -4  -1    0.00    0.12
 -18   4  -1   -0.09    0.10
 -19  -5   1    0.38    0.18
 -19   5   1    0.26    0.14
 -17  -5   1    1.42    0.22
 -17   5   1    1.25    0.20
 -15   5   1    0.22    0.11
 -15   5   1   -0.03    0.03
 -13  -5   1    6.04    0.38
  13  -5  -1    6.56    0.35
 -13  -5   1    6.34    0.37
 -13   5   1    6.86    0.37
 -13   5   1    6.28    0.35
 -13   5   1    6.24    0.35
 -11  -5   1    0.01    0.06
  11  -5  -1    0.06    0.07
 -11  -5   1    0.07    0.07
 -11  -5   1    0.16    0.08
 -11   5   1    0.00    0.06
 -11   5   1    0.04    0.06
  -9  -5   1   20.11    0.67
  -9  -5   1   19.19    0.66
   9  -5  -1   18.86    0.64
  -9  -5   1   18.46    0.66
  -9  -5   1   17.24    0.50
  -9   5   1   17.98    0.64
  -9   5   1   18.43    0.62
  -9   5   1   18.35    0.65
  -7  -5   1   41.09    1.17
  -7  -5   1   40.98    1.05
  -7  -5   1   37.42    1.16
  -7  -5   1   38.00    1.17
   7  -5  -1   39.90    1.15
  -7   5   1   40.42    1.17
  -7   5   1   40.08    1.12
  -7   5   1   37.72    1.15
   5  -5  -1   31.96    0.93
  -5  -5   1   32.74    0.86
  -5   5   1   31.42    0.93
   5   5  -1   29.74    0.93
   3  -5  -1  188.68   12.68
  -3  -5   1  178.35    9.01
  -3   5   1  184.72   12.53
   3   5  -1  184.49    9.15
  -1  -5   1  344.59   13.57
   1  -5  -1  343.02   16.92
   1   5  -1  329.23   13.49
  -1   5   1  309.11   16.20
   1  -5   1   81.61    2.11
   1  -5   1   84.41    2.17
  -1  -5  -1   79.71    2.14
   1  -5   1   80.15    2.19
  -1  -5  -1   84.17    2.19
  -1   5  -1   80.05    2.17
   1   5   1   82.61    2.15
  -1   5  -1   84.08    2.12
   1   5   1   81.09    2.19
  -1   5  -1   81.62    2.20
   1   5   1   81.63    2.15
  -3  -5  -1  195.49    5.01
  -3   5  -1  188.98    5.03
  -5  -5  -1    3.90    0.21
   5  -5   1    3.88    0.19
   5  -5   1    4.09    0.18
   5  -5   1    4.01    0.24
   5   5   1    3.54    0.20
  -5   5  -1    3.69    0.18
  -5   5  -1    3.83    0.18
   5   5   1    3.84    0.20
  -5   5  -1    3.90    0.21
  -7  -5  -1   90.12    2.44
  -7  -5  -1   90.49    2.45
   7  -5   1   87.35    2.43
   7  -5   1   88.52    2.40
  -7  -5  -1   86.71    2.43
  -7   5  -1   88.67    2.40
  -7   5  -1   88.74    2.40
  -7   5  -1   90.19    2.45
  -9  -5  -1    6.75    0.33
  -9  -5  -1    6.36    0.34
   9  -5   1    5.93    0.29
  -9  -5  -1    6.51    0.33
  -9   5  -1    6.42    0.33
  -9   5  -1    6.32    0.31
  -9   5  -1    6.01    0.30
 -11  -5  -1    1.04    0.16
 -11  -5  -1    1.05    0.16
  11  -5   1    1.11    0.14
 -11   5  -1    1.05    0.15
 -11   5  -1    1.46    0.17
 -11   5  -1    1.12    0.15
 -13  -5  -1    0.44    0.12
  13  -5   1    0.52    0.12
 -13   5  -1    0.51    0.12
 -13   5  -1    0.42    0.11
 -13   5  -1    0.44    0.12
 -15   5  -1    2.06    0.23
 -17  -5  -1    0.07    0.11
 -17   5  -1   -0.04    0.10
 -19  -5  -1    0.26    0.16
 -19   5  -1   -0.23    0.08
 -18  -6   1   16.82    0.77
 -18   6   1   18.45    0.78
 -16  -6   1    8.17    0.47
 -16   6   1    8.69    0.48
 -14   6   1    7.85    0.41
 -14   6   1    8.81    0.44
 -14   6   1    7.47    0.45
 -12  -6   1   44.65    1.38
 -12  -6   1   43.67    1.39
 -12  -6   1   43.44    1.39
  12  -6  -1   43.14    1.35
 -12   6   1   43.25    1.33
 -12   6   1   42.28    1.35
 -12   6   1   46.51    1.48
  10  -6  -1   76.54    2.12
 -10  -6   1   76.36    2.16
 -10  -6   1   73.62    2.14
 -10  -6   1   76.93    2.15
 -10   6   1   75.77    2.09
 -10   6   1   74.24    2.13
 -10   6   1   72.26    2.13
   8  -6  -1  161.88    4.29
  -8  -6   1  161.94    4.32
  -8  -6   1  160.30    4.32
  -8  -6   1  168.38    4.31
  -8  -6   1  158.80    4.14
  -8   6   1  158.44    4.29
  -8   6   1  160.93    4.31
  -8   6   1  161.71    4.24
  -6  -6   1  186.92    4.87
  -6  -6   1  183.95    4.85
   6  -6  -1  190.57    4.86
  -6  -6   1  189.26    4.76
  -6   6   1  185.41    4.79
   6   6  -1  178.89    4.87
  -6   6   1  185.33    4.88
  -6   6   1  177.54    4.85
  -4  -6   1  173.39    4.45
  -4  -6   1  173.10    4.32
   4  -6  -1  163.56    4.42
  -4   6   1  163.95    4.39
   4   6  -1  164.50    4.38
  -4   6   1  160.82    4.37
  -2  -6   1    0.86    0.08
   2  -6  -1    0.52    0.07
  -2  -6   1    0.61    0.07
   2   6  -1    0.47    0.07
  -2   6   1    0.53    0.08
   2   6  -1    0.54    0.07
   0  -6  -1  135.77    3.49
   0  -6   1  135.26    3.49
   0  -6  -1  132.40    3.41
   0  -6   1  132.61    3.40
   0  -6   1  133.40    3.47
   0   6   1  132.41    3.47
   0   6  -1  129.83    3.47
   0   6  -1  135.70    3.49
   0   6   1  125.74    3.49
   0   6   1  130.60    3.41
  -4  -6  -1  341.61   19.00
  -6  -6  -1  200.26    5.20
  -6  -6  -1  203.11    5.19
   6  -6   1  191.15    5.20
   6  -6   1  207.79    5.17
  -6   6  -1  195.19    5.21
  -6   6  -1  192.36    5.16
  -6   6  -1  199.01    5.13
   6   6   1  189.65    5.20
  -8  -6  -1  110.07    2.97
  -8  -6  -1  106.33    2.96
   8  -6   1  110.60    2.93
  -8  -6  -1  109.89    2.97
  -8   6  -1  107.68    2.91
  -8   6  -1  105.30    2.92
  -8   6  -1  108.23    2.98
 -10  -6  -1  103.42    2.82
 -10  -6  -1   92.51    2.91
 -10  -6  -1  101.83    2.81
  10  -6   1  103.66    2.77
 -10   6  -1  100.51    2.76
 -10   6  -1   99.39    2.77
 -10   6  -1  103.77    2.83
  12  -6   1   11.82    0.49
 -12  -6  -1   11.21    0.52
 -12  -6  -1   12.05    0.54
 -12   6  -1   11.24    0.50
 -12   6  -1   12.05    0.53
 -12   6  -1   11.58    0.50
  14  -6   1   20.65    0.83
 -14   6  -1   20.53    0.78
 -16  -6  -1   30.28    1.10
 -18  -6  -1    2.78    0.37
 -18   6  -1    1.39    0.22
 -19  -7   1    0.23    0.14
 -17  -7   1    0.06    0.12
 -17   7   1    0.10    0.12
 -15  -7   1    0.17    0.11
 -15   7   1    0.02    0.08
  13  -7  -1    2.35    0.22
 -13   7   1    1.92    0.22
 -13   7   1    2.66    0.24
 -13   7   1    2.46    0.22
 -11  -7   1    1.02    0.15
  11  -7  -1    1.37    0.20
 -11  -7   1    1.29    0.17
 -11  -7   1    1.41    0.18
 -11   7   1    1.01    0.15
 -11   7   1    1.08    0.14
  -9  -7   1    0.77    0.12
  -9  -7   1    0.56    0.11
  -9  -7   1    0.49    0.10
   9  -7  -1    0.53    0.10
  -9   7   1    0.74    0.12
  -9   7   1    0.62    0.11
  -9   7   1    0.53    0.10
   7  -7  -1   19.90    0.66
  -7  -7   1   19.05    0.67
  -7  -7   1   18.22    0.54
  -7  -7   1   20.01    0.65
  -7   7   1   19.45    0.67
   7   7  -1   19.01    0.67
  -7   7   1   18.78    0.65
  -7   7   1   19.35    0.59
  -5  -7   1   22.66    0.69
   5  -7  -1   22.93    0.71
  -5  -7   1   22.12    0.64
  -5  -7   1   22.16    0.72
  -5   7   1   21.17    0.70
  -5   7   1   21.94    0.62
  -5   7   1   21.52    0.72
   5   7  -1   21.64    0.72
   3  -7  -1   22.84    0.71
  -3  -7   1   22.91    0.71
  -3  -7   1   22.55    0.67
  -3   7   1   22.37    0.59
  -3   7   1   22.33    0.72
   3   7  -1   23.14    0.68
  -3   7   1   22.14    0.71
   3   7  -1   22.12    0.73
  -1  -7   1   25.20    0.75
   1  -7  -1   25.63    0.76
   1  -7  -1   22.68    0.65
  -1  -7   1   25.03    0.74
  -1   7   1   24.58    0.65
   1   7  -1   25.46    0.75
  -1   7   1   23.98    0.75
   1   7  -1   24.29    0.75
  -1   7   1   23.96    0.74
   1  -7   1    3.62    0.20
   1  -7   1    3.86    0.12
  -1  -7  -1    3.72    0.20
   1  -7   1    3.45    0.18
  -1  -7  -1    3.85    0.15
   1   7   1    3.97    0.21
   1   7   1    3.72    0.15
   1   7   1    4.11    0.18
  -1   7  -1    3.66    0.19
  -3  -7  -1    3.04    0.18
   3  -7   1    3.16    0.12
   3  -7   1    3.06    0.19
   3  -7   1    2.78    0.16
  -3  -7  -1    2.91    0.16
  -3   7  -1    2.99    0.12
   3   7   1    3.15    0.14
   3   7   1    2.83    0.16
  -3   7  -1    2.70    0.17
  -3   7  -1    2.90    0.19
   3   7   1    2.75    0.19
  -5  -7  -1   14.11    0.50
   5  -7   1   14.53    0.53
  -5  -7  -1   14.73    0.53
   5  -7   1   14.43    0.50
   5   7   1   14.84    0.42
  -5   7  -1   14.18    0.50
  -5   7  -1   15.22    0.45
  -5   7  -1   14.56    0.54
   5   7   1   14.36    0.54
   7  -7   1    7.71    0.32
   7  -7   1    6.67    0.34
  -7  -7  -1    7.29    0.34
  -7  -7  -1    7.18    0.33
   7   7   1    7.54    0.36
  -7   7  -1    6.59    0.34
  -7   7  -1    7.01    0.28
  -7   7  -1    6.59    0.31
  -9  -7  -1   14.18    0.57
  -9  -7  -1   13.89    0.57
   9  -7   1   14.80    0.54
  -9  -7  -1   14.88    0.57
  -9   7  -1   14.06    0.58
  -9   7  -1   13.59    0.53
  -9   7  -1   13.94    0.51
 -11  -7  -1    2.26    0.22
 -11  -7  -1    2.03    0.23
 -11  -7  -1    2.43    0.23
  11  -7   1    2.40    0.21
 -11   7  -1    2.11    0.19
 -11   7  -1    2.19    0.19
 -11   7  -1    1.79    0.21
  13  -7   1    0.96    0.15
 -13   7  -1    0.62    0.12
 -13   7  -1    0.74    0.14
 -17  -7  -1    0.11    0.13
 -17   7  -1    0.21    0.12
 -18  -8   1    1.25    0.22
 -18   8   1    1.41    0.23
 -16  -8   1    2.24    0.26
 -16   8   1    2.22    0.26
 -14  -8   1    6.28    0.39
 -14   8   1    6.15    0.36
  12  -8  -1   12.82    0.55
 -12  -8   1   14.64    0.82
 -12   8   1   12.68    0.58
 -12   8   1   11.91    0.50
 -12   8   1   13.18    0.56
 -10  -8   1    0.66    0.12
 -10  -8   1    0.83    0.14
 -10  -8   1    0.91    0.15
  10  -8  -1    0.69    0.12
 -10   8   1    0.72    0.13
 -10   8   1    0.79    0.13
 -10   8   1    0.84    0.11
  -8  -8   1    1.01    0.13
   8  -8  -1    0.78    0.12
  -8  -8   1    0.93    0.06
  -8  -8   1    0.60    0.10
  -8   8   1    0.68    0.12
  -8   8   1    0.58    0.11
  -8   8   1    0.64    0.08
  -6  -8   1   24.89    0.84
  -6  -8   1   25.72    0.80
  -6  -8   1   26.48    0.74
   6  -8  -1   26.61    0.83
  -6   8   1   25.37    0.83
  -6   8   1   25.87    0.73
   6   8  -1   25.48    0.85
  -6   8   1   25.53    0.85
  -4  -8   1  118.23    3.18
   4  -8  -1  120.94    3.18
  -4  -8   1  119.75    3.12
  -4  -8   1  117.27    3.12
  -4   8   1  116.18    3.18
  -4   8   1  115.76    3.19
   4   8  -1  119.39    3.13
  -4   8   1  120.17    3.03
   4   8  -1  115.27    3.19
  -4   8   1  119.59    3.03
  -2  -8   1   36.51    1.07
  -2  -8   1   40.62    1.15
   2  -8  -1   41.28    1.16
  -2  -8   1   39.05    1.12
   2   8  -1   40.23    1.14
   2   8  -1   39.16    1.16
  -2   8   1   39.74    1.16
  -2   8   1   37.95    1.15
   0  -8   1  119.82    3.20
   0  -8   1  124.29    3.20
   0  -8  -1  116.18    3.10
   0  -8   1  119.04    3.09
   0  -8  -1  127.89    3.22
   0   8  -1  116.81    3.21
   0   8  -1  118.32    3.21
   0   8   1  120.76    3.19
   0   8   1  117.35    3.22
   2  -8   1    2.87    0.19
   2  -8   1    2.95    0.17
  -2  -8  -1    2.66    0.14
  -2  -8  -1    2.77    0.18
  -2   8  -1    2.86    0.19
   2   8   1    2.77    0.19
   2   8   1    2.68    0.15
  -2   8  -1    2.69    0.17
  -4  -8  -1    1.19    0.11
   4  -8   1    0.75    0.10
  -4  -8  -1    0.64    0.10
   4  -8   1    0.78    0.11
  -4   8  -1    0.79    0.12
  -4   8  -1    0.83    0.06
   4   8   1    0.74    0.07
   4   8   1    0.73    0.12
  -4   8  -1    0.65    0.09
  -6  -8  -1    3.52    0.23
   6  -8   1    3.29    0.20
   6  -8   1    3.28    0.23
  -6  -8  -1    3.69    0.22
   6   8   1    3.29    0.23
  -6   8  -1    3.69    0.24
  -6   8  -1    3.63    0.17
  -6   8  -1    3.25    0.20
  -8  -8  -1    4.17    0.26
   8  -8   1    4.19    0.25
  -8  -8  -1    4.48    0.28
  -8   8  -1    4.41    0.29
  -8   8  -1    4.53    0.31
  -8   8  -1    4.00    0.24
   8   8   1    4.26    0.27
 -10  -8  -1   15.65    0.64
  10  -8   1   16.53    0.61
 -10  -8  -1   15.91    0.64
 -10  -8  -1   15.76    0.64
 -10   8  -1   16.23    0.58
 -10   8  -1   16.20    0.61
 -10   8  -1   16.09    0.66
  12  -8   1   28.61    0.97
 -12   8  -1   28.30    0.97
 -12   8  -1   29.06    0.95
 -14  -8  -1    2.69    0.27
 -14   8  -1    2.16    0.23
 -16  -8  -1   -0.06    0.10
 -16   8  -1   -0.06    0.09
 -18  -8  -1    0.83    0.20
 -17   9   1    2.51    0.30
 -15  -9   1    1.93    0.26
 -15   9   1    2.21    0.24
 -15   9   1    2.11    0.25
 -11  -9   1    0.11    0.08
 -11  -9   1   -0.04    0.04
  11  -9  -1    0.17    0.09
 -11   9   1    0.02    0.07
 -11   9   1    0.03    0.06
 -11   9   1    0.11    0.09
   9  -9  -1    0.06    0.08
  -9  -9   1    0.21    0.08
  -9  -9   1    0.28    0.10
  -9  -9   1    0.01    0.06
  -9   9   1    0.12    0.05
  -9   9   1    0.05    0.07
  -9   9   1    0.08    0.07
  -7  -9   1   17.32    0.54
   7  -9  -1   18.58    0.65
  -7  -9   1   17.79    0.66
  -7  -9   1   18.39    0.63
   7   9  -1   18.75    0.68
  -7   9   1   18.16    0.68
  -7   9   1   18.19    0.54
  -7   9   1   17.82    0.65
  -5  -9   1   48.50    1.31
  -5  -9   1   47.11    1.40
   5  -9  -1   47.76    1.39
  -5   9   1   46.84    1.39
  -5   9   1   46.89    1.23
   5   9  -1   47.46    1.41
  -5   9   1   47.87    1.23
  -5   9   1   45.29    1.40
  -3  -9   1    9.37    0.36
  -3  -9   1    9.36    0.33
  -3  -9   1    9.78    0.40
   3  -9  -1   10.10    0.40
   3   9  -1    9.87    0.37
   3   9  -1    8.61    0.39
  -3   9   1    9.81    0.40
  -3   9   1    9.83    0.40
   1  -9  -1   44.71    1.31
  -1  -9   1   46.31    1.19
  -1  -9   1   45.74    1.30
   1  -9  -1   45.29    1.16
  -1  -9   1   43.59    1.19
   1   9  -1   44.90    1.31
  -1   9   1   43.33    1.31
   1   9  -1   44.29    1.30
  -1   9   1   43.17    1.29
   1  -9   1   56.58    1.56
  -1  -9  -1   54.14    1.47
   1  -9   1   55.56    1.58
  -1  -9  -1   55.36    1.58
   1   9   1   55.00    1.59
  -1   9  -1   53.82    1.56
   1   9   1   55.72    1.54
  -1   9  -1   54.78    1.59
  -3  -9  -1   10.93    0.39
   3  -9   1   11.63    0.44
   3  -9   1   11.92    0.47
  -3  -9  -1   12.04    0.46
  -3   9  -1   12.05    0.48
   3   9   1   11.87    0.40
  -3   9  -1   10.67    0.43
   3   9   1   11.42    0.47
   5  -9   1   15.05    0.53
  -5  -9  -1   14.97    0.52
   5  -9   1   14.69    0.57
  -5  -9  -1   14.89    0.56
   5   9   1   14.70    0.57
  -5   9  -1   14.58    0.58
  -5   9  -1   14.32    0.53
  -5   9  -1   14.58    0.44
   5   9   1   14.83    0.46
  -7  -9  -1   56.00    1.65
   7  -9   1   56.03    1.61
  -7  -9  -1   57.09    1.63
  -7   9  -1   56.72    1.53
   7   9   1   55.55    1.67
  -7   9  -1   54.46    1.61
  -7   9  -1   55.29    1.68
  -9  -9  -1    4.59    0.30
   9  -9   1    4.83    0.28
  -9   9  -1    4.69    0.28
  -9   9  -1    4.73    0.32
  -9   9  -1    4.80    0.24
  11  -9   1    2.05    0.21
 -11   9  -1    2.32    0.21
 -11   9  -1    2.27    0.19
 -13  -9  -1    0.14    0.10
 -13   9  -1    0.10    0.09
 -15  -9  -1    0.28    0.12
 -15   9  -1    0.16    0.13
 -18 -10   1    6.27    0.46
 -18  10   1    7.17    0.56
 -16 -10   1   12.21    0.63
 -16  10   1   10.92    0.58
 -14 -10   1   15.51    0.69
 -14  10   1   13.93    0.58
 -14  10   1   14.63    0.66
 -12  10   1    0.37    0.10
  10 -10  -1    6.07    0.34
 -10 -10   1    6.35    0.36
 -10  10   1    6.58    0.36
  -8 -10   1   41.72    1.27
  -8 -10   1   40.98    1.31
   8 -10  -1   43.97    1.32
   8  10  -1   41.42    1.33
  -8  10   1   40.72    1.33
  -8  10   1   41.73    1.30
  -8  10   1   42.50    1.16
   6 -10  -1  116.10    3.16
  -6 -10   1  116.05    3.18
  -6 -10   1  116.50    3.11
  -6  10   1  114.74    2.98
  -6  10   1  116.34    2.98
  -6  10   1  116.66    3.17
   6  10  -1  113.56    3.19
  -6  10   1  115.47    3.20
  -4 -10   1   66.32    1.86
   4 -10  -1   65.65    1.86
  -4 -10   1   65.41    1.80
  -4 -10   1   62.55    1.77
  -4  10   1   63.05    1.85
  -4  10   1   64.79    1.88
   4  10  -1   67.51    1.87
   4  10  -1   65.75    1.88
  -2 -10   1   97.14    2.55
  -2 -10   1   96.65    2.67
   2 -10  -1  100.07    2.67
  -2 -10   1   98.97    2.64
   2  10  -1   95.22    2.68
  -2  10   1   95.18    2.68
  -2  10   1   97.35    2.68
   2  10  -1   97.87    2.65
   0 -10  -1  104.46    2.77
   0 -10   1  108.91    2.74
   0 -10   1  112.09    2.91
   0 -10  -1  111.13    2.92
   0 -10   1  101.38    2.74
   0 -10   1  108.78    2.91
   0  10  -1  103.63    2.91
   0  10  -1  106.39    2.92
   0  10   1  106.63    2.89
   0  10   1  105.59    2.93
  -2 -10  -1  193.88    4.92
   2 -10   1  184.99    4.91
  -2 -10  -1  183.33    4.80
   2 -10   1  185.52    4.88
  -2  10  -1  178.85    4.89
  -2  10  -1  184.85    4.93
   2  10   1  182.96    4.93
  -4 -10  -1  224.97    5.99
  -4 -10  -1  235.77    5.93
   4 -10   1  229.53    5.96
   4 -10   1  227.29    6.01
   4  10   1  224.29    5.89
  -4  10  -1  219.70    6.02
   4  10   1  229.64    6.02
  -4  10  -1  223.37    5.96
  -6 -10  -1  134.52    3.65
   6 -10   1  135.38    3.66
  -6 -10  -1  152.20    4.02
  -6  10  -1  132.26    3.53
   6  10   1  135.50    3.73
  -6  10  -1  130.07    3.66
   6  10   1  133.69    3.54
  -8 -10  -1   15.71    0.63
  -8 -10  -1   14.77    0.60
   8 -10   1   15.99    0.60
   8  10   1   16.65    0.66
  -8  10  -1   15.45    0.60
  -8  10  -1   15.32    0.51
  -8  10  -1   17.03    0.67
 -10 -10  -1   13.54    0.57
  10 -10   1   12.50    0.53
 -10  10  -1   13.07    0.54
 -10  10  -1   12.72    0.48
 -12 -10  -1   33.85    1.17
 -12  10  -1   32.73    1.10
 -12  10  -1   32.06    1.04
 -14 -10  -1   29.40    1.07
 -14  10  -1   27.07    0.96
 -16  10  -1    3.48    0.31
 -17 -11   1    1.30    0.24
 -17  11   1    1.59    0.25
 -15 -11   1    1.45    0.24
 -15  11   1    1.01    0.18
 -15  11   1    0.98    0.17
 -13 -11   1    0.24    0.12
 -13  11   1    0.27    0.19
 -13  11   1    0.43    0.10
 -11 -11   1    0.02    0.10
 -11  11   1   -0.04    0.06
 -11  11   1    0.00    0.06
  -9 -11   1    0.49    0.11
   9 -11  -1    0.62    0.12
  -9  11   1    0.50    0.07
  -9  11   1    0.55    0.12
   7 -11  -1    5.90    0.37
  -7 -11   1    6.52    0.36
  -7 -11   1    6.48    0.32
  -7  11   1    6.24    0.20
  -7  11   1    6.44    0.35
   7  11  -1    6.18    0.37
  -7  11   1    6.10    0.20
  -7  11   1    6.23    0.36
  -5 -11   1    0.48    0.08
  -5 -11   1    0.49    0.08
  -5 -11   1    0.55    0.11
   5 -11  -1    0.39    0.09
   5  11  -1    0.34    0.11
  -5  11   1    0.43    0.10
  -5  11   1    0.62    0.12
   5  11  -1    0.41    0.10
  -3 -11   1    0.19    0.07
  -3 -11   1    0.09    0.06
   3 -11  -1   -0.02    0.06
  -3 -11   1    0.00    0.03
  -3  11   1    0.04    0.06
   3  11  -1    0.07    0.05
   3  11  -1    0.05    0.06
  -1 -11   1    2.56    0.20
  -1 -11   1    2.46    0.11
  -1 -11   1    2.58    0.19
  -1 -11   1    2.60    0.11
   1 -11  -1    2.84    0.21
   1  11  -1    2.44    0.19
   1  11  -1    2.74    0.21
  -1  11   1    2.48    0.21
  -1  11   1    2.66    0.20
   1 -11   1    0.43    0.10
  -1 -11  -1    0.51    0.10
   1 -11   1    0.35    0.09
  -1 -11  -1    0.49    0.06
   1  11   1    0.54    0.09
   1  11   1    0.47    0.11
  -1  11  -1    0.42    0.09
  -1  11  -1    0.52    0.10
  -3 -11  -1    0.29    0.09
   3 -11   1    0.50    0.11
   3 -11   1    0.37    0.09
  -3 -11  -1    0.34    0.07
  -3  11  -1    0.35    0.10
  -3  11  -1    0.22    0.09
   3  11   1    0.29    0.10
   3  11   1    0.33    0.07
  -5 -11  -1    7.42    0.33
  -5 -11  -1    7.82    0.39
   5 -11   1    7.55    0.36
  -5  11  -1    7.83    0.41
   5  11   1    7.37    0.30
  -5  11  -1    7.16    0.36
   5  11   1    7.25    0.39
   7 -11   1    0.16    0.08
  -7 -11  -1    0.10    0.08
  -7 -11  -1    0.07    0.07
  -7  11  -1    0.10    0.07
  -7  11  -1    0.16    0.04
  -7  11  -1    0.16    0.09
   7  11   1    0.07    0.08
   9 -11   1    0.30    0.10
  -9 -11  -1    0.53    0.12
   9  11   1    0.50    0.13
  -9  11  -1    0.48    0.12
  -9  11  -1    0.48    0.08
 -11 -11  -1    5.53    0.39
 -11  11  -1    5.58    0.28
 -11  11  -1    5.52    0.34
 -13 -11  -1    2.75    0.30
 -13  11  -1    3.35    0.25
 -15 -11  -1    0.32    0.16
 -15  11  -1    0.48    0.15
 -16 -12   1    2.20    0.30
 -16  12   1    1.51    0.21
 -16  12   1    1.96    0.26
 -14 -12   1    9.36    0.54
 -14  12   1    8.98    0.41
 -14  12   1    8.59    0.49
 -12 -12   1   15.62    0.70
 -12  12   1   14.44    0.52
 -10 -12   1    0.18    0.09
 -10  12   1    0.01    0.03
 -10  12   1    0.01    0.04
   8 -12  -1    0.73    0.14
  -8 -12   1    0.74    0.13
  -8  12   1    0.49    0.05
  -8  12   1    0.63    0.13
  -8  12   1    0.55    0.05
   6 -12  -1    5.52    0.33
  -6 -12   1    5.74    0.28
  -6 -12   1    5.64    0.33
   6  12  -1    5.88    0.36
  -6  12   1    5.71    0.33
  -6  12   1    5.58    0.35
  -4 -12   1   47.62    1.51
   4 -12  -1   58.15    1.89
  -4 -12   1   54.62    1.60
  -4 -12   1   51.19    1.48
  -4  12   1   53.73    1.60
   4  12  -1   54.30    1.55
   4  12  -1   54.94    1.63
  -2 -12   1   17.72    0.54
  -2 -12   1   18.83    0.67
   2 -12  -1   18.81    0.69
  -2 -12   1   18.50    0.65
  -2  12   1   18.44    0.68
   2  12  -1   18.31    0.66
  -2  12   1   18.64    0.69
   2  12  -1   17.48    0.68
   0 -12  -1   84.85    2.43
   0 -12   1   84.59    2.33
   0 -12   1   85.18    2.33
   0 -12  -1   78.21    2.14
   0  12  -1   81.42    2.34
   0  12   1   81.68    2.32
   0  12   1   84.40    2.37
   0  12  -1   82.03    2.34
  -2 -12  -1    1.06    0.15
  -2 -12  -1    1.15    0.10
   2 -12   1    1.10    0.16
   2 -12   1    1.06    0.15
  -2  12  -1    1.09    0.15
   2  12   1    1.02    0.13
  -2  12  -1    0.83    0.14
   2  12   1    1.13    0.16
  -4 -12  -1    6.04    0.33
   4 -12   1    5.55    0.31
  -4 -12  -1    5.65    0.26
  -4  12  -1    5.95    0.32
  -4  12  -1    5.31    0.33
   4  12   1    5.86    0.28
   4  12   1    5.70    0.34
  -6 -12  -1   10.79    0.44
   6 -12   1   11.85    0.55
   6  12   1    9.63    0.50
  -6  12  -1   10.77    0.47
   6  12   1   10.29    0.38
  -8 -12  -1   22.25    0.80
   8 -12   1   22.79    0.81
   8  12   1   22.47    0.87
  -8  12  -1   22.81    0.81
  -8  12  -1   21.76    0.65
 -10  12  -1   15.50    0.64
 -12 -12  -1   23.22    0.92
 -12  12  -1   22.05    0.75
 -14 -12  -1    1.39    0.24
 -14  12  -1    1.35    0.20
 -16 -12  -1   -0.03    0.11
 -16  12  -1   -0.21    0.08
 -15 -13   1    3.48    0.36
 -15  13   1    2.92    0.32
 -13 -13   1    0.11    0.13
 -13  13   1   -0.04    0.05
 -13  13   1   -0.04    0.10
 -11 -13   1    2.13    0.31
 -11  13   1    2.81    0.31
  -7 -13   1    0.13    0.07
  -7  13   1    0.12    0.09
   5 -13  -1   18.03    0.69
  -5 -13   1   16.56    0.59
  -5 -13   1   18.48    0.71
  -5  13   1   17.80    0.72
  -5  13   1   19.41    0.71
   5  13  -1   18.82    0.73
   5  13  -1   17.59    0.63
   3 -13  -1   29.67    0.99
  -3 -13   1   30.89    1.00
  -3 -13   1   28.52    0.84
   3  13  -1   29.54    0.96
  -3  13   1   28.73    1.00
  -3  13   1   29.33    1.01
   3  13  -1   29.50    1.01
  -1 -13   1    7.50    0.23
   1 -13  -1    7.61    0.39
  -1 -13   1    7.28    0.38
  -1 -13   1    7.66    0.23
   1  13  -1    8.85    0.41
  -1  13   1    7.87    0.41
   1  13  -1    7.58    0.40
   1 -13   1    2.01    0.23
  -1 -13  -1    1.78    0.19
  -1 -13  -1    1.57    0.09
   1  13   1    1.59    0.17
  -1  13  -1    1.59    0.18
   1  13   1    1.58    0.20
   3 -13   1    0.59    0.12
  -3 -13  -1    0.56    0.08
  -3 -13  -1    0.59    0.11
  -3  13  -1    0.55    0.12
  -3  13  -1    0.52    0.11
   3  13   1    0.49    0.10
  -5 -13  -1    0.04    0.06
   5 -13   1    0.15    0.08
  -5  13  -1    0.03    0.07
   5  13   1   -0.05    0.05
   7 -13   1   39.28    1.24
  -7 -13  -1   37.72    1.19
  -7  13  -1   38.08    1.23
  -9 -13  -1    8.78    0.44
   9  13   1    8.60    0.49
  -9  13  -1    8.04    0.50
 -11 -13  -1    0.17    0.13
 -13 -13  -1    0.34    0.15
 -13  13  -1    0.35    0.13
 -15 -13  -1    0.34    0.16
 -15  13  -1    0.02    0.08
 -14 -14   1    4.47    0.40
 -14  14   1    5.12    0.39
 -10 -14   1   17.11    0.68
 -10  14   1   15.26    0.69
  -8 -14   1   17.06    0.64
  -6 -14   1   43.17    1.27
  -4 -14   1   23.34    0.72
   4  14  -1   24.27    0.82
  -4  14   1   23.71    0.89
  -2 -14   1   12.72    0.40
  -2 -14   1   13.50    0.41
  -2 -14   1   13.93    0.58
   2  14  -1   13.10    0.56
  -2  14   1   13.84    0.59
  -2  14   1   14.04    0.60
   2  14  -1   13.63    0.59
   0 -14   1    8.07    0.41
   0  14   1    8.63    0.42
   0  14  -1    9.36    0.45
   0  14   1    8.35    0.44
   0  14  -1    8.58    0.44
  -2 -14  -1   61.77    1.72
   2 -14   1   67.01    1.90
  -2  14  -1   62.23    1.93
  -2  14  -1   64.77    1.91
   2  14   1   64.39    1.86
   4 -14   1   70.36    2.04
  -4 -14  -1   68.95    1.91
  -4  14  -1   68.76    2.04
   4  14   1   69.48    1.97
  -6 -14  -1   48.83    1.44
  -6  14  -1   48.53    1.52
   6  14   1   49.10    1.40
  -8 -14  -1   31.28    1.03
   8  14   1   30.76    1.14
  10  14   1   14.66    0.70
 -12 -14  -1   13.74    0.69
 -12  14  -1   12.74    0.61
 -13 -15   1   -0.04    0.13
 -13  15   1    0.45    0.15
 -11 -15   1    0.75    0.19
 -11  15   1    0.80    0.17
  -9 -15   1    0.15    0.10
  -9  15   1    0.49    0.14
   9  15  -1    0.26    0.13
  -7 -15   1    0.02    0.07
   7  15  -1   -0.03    0.09
  -5 -15   1    0.04    0.05
   5  15  -1   -0.01    0.07
  -3 -15   1    0.49    0.07
  -3 -15   1    0.43    0.06
   3  15  -1    0.42    0.11
   1  15  -1    4.35    0.34
  -1  15  -1    4.49    0.46
  -3 -15  -1    9.16    0.34
   3  15   1    9.15    0.43
  -5 -15  -1    2.66    0.20
   5  15   1    2.94    0.21
  -7 -15  -1   -0.04    0.07
   7  15   1   -0.02    0.08
   9  15   1    0.87    0.20
  -9  15  -1    1.04    0.18
 -11  15  -1    1.41    0.21
 -13 -15  -1    1.92    0.28
 -12 -16   1    9.51    0.58
 -12  16   1    9.67    0.55
 -10  16   1    3.98    0.35
  10  16  -1    4.35    0.37
  -8 -16   1    0.10    0.09
   8  16  -1    0.03    0.10
  -8  16   1   -0.19    0.08
  -6 -16   1    6.74    0.31
  -6  16   1    6.53    0.42
   6  16  -1    5.66    0.41
  -4 -16   1   17.39    0.57
   4  16  -1   19.01    0.79
  -4  16   1   19.04    0.78
   2  16  -1   38.41    1.30
  -2  16   1   42.40    1.61
   0  16   1   16.42    0.68
   0  16   1   16.05    0.73
  -2 -16  -1   16.10    0.50
   2  16   1   18.23    0.69
   4  16   1    0.40    0.11
  -6 -16  -1    2.69    0.22
  -6  16  -1    3.36    0.46
   6  16   1    2.74    0.21
   6  16   1    3.51    0.33
  -8 -16  -1   14.10    0.59
  -8  16  -1   15.70    0.68
   8  16   1   14.84    0.72
 -10  16  -1   18.71    0.78
  10  16   1   17.39    0.85
 -12 -16  -1   11.01    0.63
 -12  16  -1    8.50    0.51
 -11 -17   1    1.01    0.21
  -9 -17   1    0.11    0.10
  -9  17   1    0.06    0.12
  -7 -17   1    1.90    0.19
  -7  17   1    2.19    0.26
   7  17  -1    1.92    0.27
  -5 -17   1    0.36    0.07
   5  17  -1    0.29    0.15
  -5  17   1    0.49    0.15
  -3  17   1    0.18    0.12
   3  17  -1    0.13    0.10
   3  17  -1   -0.07    0.08
  -1  17   1   15.98    0.71
   1  17  -1   15.09    0.69
   1  17   1    4.48    0.35
  -1  17  -1    4.10    0.33
  -3 -17  -1    9.96    0.35
  -3  17  -1   10.24    0.53
   3  17   1   10.12    0.56
   3  17   1   10.31    0.49
  -5 -17  -1    0.09    0.06
   5  17   1    0.03    0.09
   5  17   1    0.37    0.15
  -5  17  -1    0.02    0.10
  -7 -17  -1    0.49    0.13
  -7  17  -1    0.39    0.13
   7  17   1    0.47    0.17
   9  17   1    2.31    0.31
  -9  17  -1    2.47    0.28
 -11  17  -1    4.23    0.37
 -10  18   1    1.64    0.26
  10  18  -1    1.85    0.28
   8  18  -1    4.11    0.36
  -8  18   1    4.47    0.38
  -6 -18   1    1.98    0.17
   6  18  -1    2.06    0.29
  -6  18   1    2.37    0.28
  -4 -18   1   15.15    0.47
  -4 -18   1   14.31    0.50
   4  18  -1   15.67    0.73
  -4  18   1   16.54    0.73
  -2  18   1   11.66    0.61
   2  18  -1   10.63    0.58
   0  18   1   32.69    1.20
   0  18  -1   32.03    1.18
   2  18   1   12.70    0.65
  -2  18  -1   12.16    0.62
  -4 -18  -1    8.82    0.39
   4  18   1    8.70    0.54
  -4  18  -1   10.21    0.54
   4  18   1    9.25    0.47
  -6 -18  -1    6.40    0.32
   6  18   1    6.40    0.54
  -6  18  -1    6.64    0.44
  -8 -18  -1    7.84    0.45
  -8  18  -1    8.15    0.50
   8  18   1    8.70    0.55
  -9  19   1   -0.01    0.12
   7  19  -1    0.24    0.13
  -7  19   1    0.04    0.11
  -5 -19   1    1.53    0.13
  -5 -19   1    1.60    0.14
   5  19  -1    1.93    0.29
  -5  19   1    1.84    0.30
  -3  19   1    0.13    0.10
   3  19  -1    0.02    0.11
  -1  19   1    1.67    0.26
   1  19  -1    1.52    0.24
   1  19   1    4.93    0.41
  -1  19  -1    4.27    0.38
  -3  19  -1    1.27    0.23
   3  19   1    0.97    0.26
   5  19   1    0.06    0.12
   5  19   1   -0.06    0.13
  -5  19  -1   -0.05    0.11
   7  19   1    0.35    0.14
  -7  19  -1    0.26    0.15
  -6  20   1    1.33    0.23
   6  20  -1    0.91    0.22
  -4  20   1    7.31    0.50
   4  20  -1    6.97    0.50
  -2  20   1   27.60    1.11
   2  20  -1   26.67    1.09
   0  20   1   19.84    0.90
   0  20  -1   18.61    0.94
   2  20   1    3.31    0.37
  -2  20  -1    3.61    0.58
   4  20   1    0.06    0.14
  -4  20  -1    0.08    0.12
   1  21  -1    1.45    0.25
  -1  21   1    1.31    0.39
 -20   0   2    3.83    0.45
 -18   0   2   52.63    1.56
 -18   0   2   52.56    1.69
 -16   0   2   57.88    1.67
 -14   0   2    9.85    0.47
 -14   0   2    8.70    0.37
  14   0  -2    8.67    0.44
 -14   0   2    8.73    0.43
 -12   0   2   63.76    1.86
 -12   0   2   66.41    1.89
  12   0  -2   62.90    1.86
 -12   0   2   63.97    1.79
 -10   0   2    8.49    0.37
   8   0  -2   40.56    1.14
  -8   0   2   36.98    1.13
  -6   0   2    5.22    0.21
   6   0  -2    3.63    0.19
   4   0  -2  266.82   11.62
   2   0  -2  436.10   15.38
  -2   0   2  396.80   15.03
   0   0  -2    0.10    0.39
  -2   0  -2  259.89   12.35
  -4   0  -2  161.07    4.21
   4   0   2  160.56    4.17
   4   0   2  160.65    4.21
   6   0   2  342.98   21.54
  -6   0  -2  340.73   21.11
   6   0   2  347.05   21.65
  -8   0  -2  287.54    7.44
   8   0   2  284.04    7.49
   8   0   2  294.50    7.45
  -8   0  -2  278.92    7.49
  -8   0  -2  293.71    7.42
   8   0   2  281.49    7.40
 -10   0  -2  100.34    2.76
 -10   0  -2  102.96    2.83
  10   0   2  101.38    2.82
 -10   0  -2  101.47    2.73
 -12   0  -2   41.77    1.26
 -12   0  -2   41.23    1.31
 -12   0  -2   37.77    1.19
 -12   0  -2   41.87    1.25
 -14   0  -2   26.24    0.93
 -14   0  -2   27.75    0.96
 -18   0  -2    8.75    0.49
 -19  -1   2    1.12    0.21
 -19  -1   2    0.86    0.13
 -19   1   2    1.01    0.20
 -19   1   2    1.24    0.19
 -17  -1   2    2.29    0.19
 -17  -1   2    2.65    0.28
 -17   1   2    2.22    0.21
 -17   1   2    2.51    0.27
 -15  -1   2    1.03    0.12
 -15   1   2    0.94    0.13
 -15   1   2    0.46    0.16
 -13  -1   2    2.53    0.22
 -13  -1   2    2.79    0.24
 -13  -1   2    2.63    0.17
  13  -1  -2    2.51    0.22
  13   1  -2    2.36    0.22
 -13   1   2    2.59    0.22
 -13   1   2    2.29    0.18
 -13   1   2    2.86    0.24
 -11  -1   2   15.19    0.57
 -11  -1   2   14.77    0.55
  11  -1  -2   14.61    0.55
 -11   1   2   13.79    0.54
 -11   1   2   14.64    0.56
  11   1  -2   14.33    0.55
  -9  -1   2    0.34    0.07
   9  -1  -2    0.39    0.08
  -9   1   2    0.56    0.09
   9   1  -2    0.66    0.10
  -7  -1   2   17.92    0.58
  -7   1   2   17.86    0.58
  -5  -1   2   36.99    1.04
  -5   1   2   37.43    1.04
   5   1  -2   37.13    1.04
   3  -1  -2  109.84    7.25
  -3   1   2  102.89    7.09
   3   1  -2  107.06    5.64
  -1  -1   2   80.33    4.75
  -1   1   2   89.21    6.25
   1  -1   2   50.39    1.38
  -1  -1  -2   50.40    1.38
   1  -1   2   51.57    1.38
  -1  -1  -2   52.33    1.34
  -1   1  -2   50.41    1.37
   1   1   2   52.58    1.35
   3  -1   2   31.93    0.94
   3  -1   2   33.85    0.89
  -3  -1  -2   32.80    0.91
   3  -1   2   33.25    0.94
  -3  -1  -2   33.13    0.91
   3   1   2   33.51    0.95
  -3   1  -2   34.95    0.94
  -3   1  -2   33.40    0.94
  -3   1  -2   32.94    0.89
   3   1   2   33.62    0.91
   5  -1   2    1.98    0.12
   5  -1   2    1.94    0.14
   5  -1   2    1.95    0.11
  -5  -1  -2    1.98    0.12
  -5  -1  -2    1.94    0.12
   5   1   2    1.95    0.15
   5   1   2    1.93    0.11
  -5   1  -2    1.87    0.11
  -5   1  -2    1.87    0.12
  -5   1  -2    2.11    0.14
   7  -1   2    4.65    0.22
   7  -1   2    4.74    0.25
  -7  -1  -2    4.57    0.22
  -7  -1  -2    4.88    0.26
   7  -1   2    4.75    0.22
  -7  -1  -2    5.25    0.23
   7   1   2    4.62    0.19
  -7   1  -2    4.62    0.22
  -7   1  -2    5.05    0.22
   7   1   2    4.41    0.25
  -7   1  -2    4.81    0.25
   9  -1   2   14.09    0.49
   9  -1   2   15.50    0.52
  -9  -1  -2   14.80    0.57
  -9  -1  -2   14.36    0.52
   9  -1   2   14.84    0.56
  -9  -1  -2   14.52    0.53
   9   1   2   14.08    0.56
  -9   1  -2   15.03    0.52
  -9   1  -2   14.74    0.56
  -9   1  -2   14.19    0.56
 -11  -1  -2   56.37    1.61
 -11  -1  -2   54.76    1.65
 -11  -1  -2   55.63    1.59
  11  -1   2   54.66    1.58
 -11   1  -2   50.87    1.55
 -11   1  -2   53.54    1.64
 -11   1  -2   54.26    1.58
 -13  -1  -2    9.86    0.44
 -13  -1  -2    9.69    0.45
 -13   1  -2    8.37    0.40
 -13   1  -2    8.54    0.41
 -15   1  -2    3.57    0.26
 -15   1  -2    3.12    0.27
 -17  -1  -2    2.14    0.26
 -17   1  -2    2.13    0.25
 -20  -2   2    0.31    0.14
 -20   2   2    0.11    0.22
 -18  -2   2    0.27    0.09
 -18  -2   2    0.24    0.12
 -18   2   2    0.11    0.11
 -18   2   2    0.32    0.13
 -16  -2   2    0.67    0.10
 -16   2   2    0.70    0.13
  14  -2  -2    0.31    0.10
 -14  -2   2    0.31    0.07
 -14  -2   2    0.28    0.11
  14   2  -2    0.28    0.11
 -14   2   2    0.33    0.09
 -14   2   2    0.31    0.11
 -14   2   2    0.46    0.12
  12  -2  -2    0.05    0.06
 -12  -2   2   -0.03    0.07
 -12  -2   2    0.05    0.07
  12   2  -2    0.06    0.07
 -12   2   2   -0.05    0.06
 -12   2   2    0.01    0.06
 -12   2   2    0.08    0.07
 -10  -2   2    0.60    0.10
  10  -2  -2    0.51    0.09
 -10   2   2    0.64    0.10
  10   2  -2    0.67    0.11
   8  -2  -2    0.13    0.05
  -8  -2   2    0.16    0.05
   8   2  -2    0.33    0.07
  -8   2   2    0.13    0.05
   6  -2  -2   15.49    0.49
  -6  -2   2   14.78    0.49
  -6   2   2   15.15    0.49
   6   2  -2   14.68    0.49
  -4  -2   2   17.25    0.52
   4  -2  -2   17.58    0.53
   4   2  -2   17.73    0.53
  -4   2   2   17.45    0.53
   2  -2  -2    2.73    0.12
  -2  -2   2    2.63    0.11
   2  -2  -2    2.77    0.12
  -2  -2   2    2.75    0.11
  -2   2   2    2.84    0.12
  -2   2   2    2.78    0.12
   0  -2   2    5.78    0.21
   0  -2   2    6.25    0.18
   0  -2  -2    5.96    0.21
   0  -2  -2    6.14    0.20
   0   2   2    6.08    0.20
   0   2  -2    5.88    0.18
   0   2  -2    6.01    0.21
  -2  -2  -2    0.61    0.07
   2  -2   2    0.54    0.06
   2  -2   2    0.72    0.06
  -2  -2  -2    0.63    0.06
   2  -2   2    0.56    0.04
   2   2   2    0.39    0.06
  -2   2  -2    0.57    0.06
   2   2   2    0.51    0.05
  -2   2  -2    0.57    0.04
  -2   2  -2    0.63    0.07
   4  -2   2    2.26    0.11
   4  -2   2    2.46    0.14
  -4  -2  -2    2.32    0.13
   4  -2   2    2.59    0.15
  -4   2  -2    2.53    0.11
  -4   2  -2    2.40    0.14
   4   2   2    2.35    0.15
  -4   2  -2    2.58    0.14
   4   2   2    2.39    0.11
  -6  -2  -2    5.52    0.26
   6  -2   2    5.02    0.21
  -6  -2  -2    5.40    0.23
  -6  -2  -2    5.19    0.24
   6  -2   2    5.08    0.23
   6  -2   2    5.25    0.25
   6   2   2    5.40    0.19
   6   2   2    5.36    0.26
  -6   2  -2    5.19    0.24
  -6   2  -2    5.06    0.22
  -6   2  -2    5.26    0.25
   8  -2   2   11.20    0.42
  -8  -2  -2   11.97    0.47
  -8  -2  -2   11.42    0.43
   8  -2   2   11.79    0.46
   8  -2   2   11.34    0.46
  -8  -2  -2   11.23    0.43
  -8   2  -2   11.52    0.46
   8   2   2   11.06    0.36
   8   2   2   11.48    0.47
  -8   2  -2   11.23    0.43
  -8   2  -2   11.71    0.42
 -10  -2  -2    0.33    0.08
  10  -2   2    0.08    0.07
  10  -2   2    0.12    0.07
 -10  -2  -2    0.19    0.08
 -10  -2  -2    0.10    0.09
 -10   2  -2    0.07    0.07
 -10   2  -2    0.24    0.07
 -10   2  -2    0.10    0.06
  10   2   2    0.18    0.09
 -12  -2  -2    0.26    0.09
 -12  -2  -2    0.42    0.11
  12  -2   2    0.53    0.11
 -12   2  -2    0.55    0.13
 -12   2  -2    0.53    0.10
 -12   2  -2    0.43    0.10
 -14  -2  -2    2.27    0.24
 -14  -2  -2    1.96    0.21
  14  -2   2    2.18    0.22
 -14   2  -2    1.83    0.20
 -14   2  -2    1.98    0.21
 -16   2  -2    0.11    0.10
 -16   2  -2    0.21    0.14
 -18  -2  -2    0.03    0.11
 -18   2  -2   -0.14    0.06
 -19  -3   2    0.41    0.08
 -19  -3   2    0.52    0.16
 -19   3   2    0.56    0.16
 -17  -3   2    4.96    0.24
 -17  -3   2    5.43    0.37
 -17   3   2    4.56    0.35
 -17   3   2    4.88    0.32
 -15  -3   2    0.84    0.10
 -15   3   2    1.18    0.16
 -13  -3   2   47.26    1.46
 -13  -3   2   46.04    1.43
 -13  -3   2   45.90    1.29
  13  -3  -2   45.89    1.43
 -13   3   2   46.68    1.43
 -13   3   2   46.17    1.39
 -13   3   2   46.96    1.44
 -11  -3   2   16.87    0.63
 -11  -3   2   17.06    0.64
  11  -3  -2   16.79    0.62
 -11   3   2   16.71    0.63
 -11   3   2   17.35    0.62
 -11   3   2   17.77    0.62
  -9  -3   2   50.99    1.48
   9  -3  -2   51.57    1.48
   9   3  -2   51.49    1.49
  -9   3   2   51.02    1.48
   7  -3  -2   62.76    1.66
  -7  -3   2   60.47    1.72
  -7   3   2   55.74    1.66
   5  -3  -2   39.95    1.12
  -5  -3   2   38.47    1.11
  -5  -3   2   40.18    1.12
  -5   3   2   39.12    1.11
  -3  -3   2   42.91    1.18
  -3  -3   2   43.43    1.18
   3  -3  -2   43.04    1.19
  -3   3   2   44.52    1.19
  -3   3   2   43.19    1.17
   1  -3  -2  460.98   19.57
  -1  -3   2  417.03   14.23
   1   3  -2  451.69   14.41
  -1  -3  -2   69.10    1.81
   1  -3   2   67.60    1.84
   1  -3   2   66.89    1.78
  -1  -3  -2   70.67    1.82
   1  -3   2   68.30    1.80
  -1   3  -2   67.49    1.78
  -1   3  -2   68.68    1.80
   1   3   2   67.93    1.82
  -1   3  -2   68.66    1.84
   1   3   2   68.05    1.82
   3  -3   2   25.60    0.78
   3  -3   2   26.26    0.73
  -3  -3  -2   27.71    0.78
  -3  -3  -2   26.64    0.76
   3  -3   2   26.60    0.76
  -3   3  -2   26.00    0.73
   3   3   2   24.80    0.77
  -3   3  -2   26.61    0.79
   3   3   2   26.45    0.76
  -3   3  -2   26.90    0.76
  -5  -3  -2   73.81    1.94
   5  -3   2   69.22    1.87
   5  -3   2   67.58    1.92
  -5  -3  -2   70.39    1.91
   5  -3   2   70.86    1.92
   5   3   2   70.89    1.83
  -5   3  -2   70.61    1.93
  -5   3  -2   69.59    1.91
  -5   3  -2   69.55    1.87
  -7  -3  -2    0.41    0.07
   7  -3   2    0.42    0.08
   7  -3   2    0.33    0.06
  -7  -3  -2    0.53    0.10
  -7  -3  -2    1.15    0.19
   7   3   2    0.45    0.09
   7   3   2    0.32    0.04
  -7   3  -2    0.43    0.07
  -7   3  -2    0.36    0.07
  -7   3  -2    0.38    0.08
  -9  -3  -2    6.52    0.34
   9  -3   2    5.95    0.29
  -9  -3  -2    5.97    0.31
   9  -3   2    5.81    0.31
   9  -3   2    6.02    0.28
  -9  -3  -2    6.19    0.30
  -9   3  -2    6.11    0.31
  -9   3  -2    5.85    0.28
   9   3   2    6.30    0.33
  -9   3  -2    5.81    0.30
 -11  -3  -2   13.08    0.53
 -11  -3  -2   13.13    0.57
 -11  -3  -2   13.00    0.54
  11  -3   2   12.83    0.50
 -11   3  -2   13.18    0.51
 -11   3  -2   13.35    0.62
 -11   3  -2   13.17    0.53
 -13  -3  -2   18.51    0.70
 -13  -3  -2   19.16    0.73
  13  -3   2   17.52    0.74
 -13   3  -2   18.86    0.69
 -13   3  -2   17.91    0.69
 -15   3  -2    0.13    0.10
 -15   3  -2    0.16    0.12
 -17  -3  -2    0.10    0.11
 -17   3  -2    0.02    0.11
 -17   3  -2   -0.06    0.07
 -20  -4   2    0.97    0.22
 -20   4   2    1.33    0.23
 -18  -4   2   27.18    1.01
 -18   4   2   24.51    0.98
 -16  -4   2   37.05    1.25
 -16  -4   2   37.09    1.03
 -16   4   2   36.17    1.20
 -14  -4   2   51.03    1.88
  14  -4  -2   51.51    1.64
 -14  -4   2   46.92    1.34
 -14   4   2   49.82    1.50
 -14   4   2   49.83    1.53
 -14   4   2   47.76    1.52
  12  -4  -2  133.29    3.77
 -12  -4   2  135.87    3.73
 -12  -4   2  130.68    3.70
 -12  -4   2  140.12    3.74
 -12   4   2  140.01    3.69
 -12   4   2  135.44    3.69
 -12   4   2  137.01    3.71
  10  -4  -2   60.59    1.75
 -10  -4   2   61.63    1.76
 -10  -4   2   59.17    1.75
 -10  -4   2   60.22    1.77
 -10   4   2   60.43    1.75
 -10   4   2   61.70    1.74
 -10   4   2   62.60    1.73
   8  -4  -2   21.20    0.68
  -8  -4   2   20.29    0.68
  -8  -4   2   20.81    0.69
  -8   4   2   20.34    0.68
   6  -4  -2  255.74   16.92
  -6  -4   2  254.98   12.48
  -4  -4   2   56.74    1.57
   4  -4  -2   56.57    1.57
  -4   4   2   59.00    1.53
  -4   4   2   57.57    1.58
  -2  -4   2    7.37    0.26
   2  -4  -2    7.58    0.24
  -2  -4   2    7.74    0.26
   2  -4  -2    7.45    0.27
  -2  -4   2    7.55    0.27
   2   4  -2    7.36    0.26
  -2   4   2    7.50    0.24
   0  -4   2   29.35    0.80
   0  -4   2   28.82    0.84
   0  -4   2   28.73    0.79
   0  -4  -2   28.94    0.80
   0  -4  -2   29.08    0.82
   0   4   2   27.67    0.82
   0   4  -2   28.68    0.80
   0   4   2   28.32    0.80
   0   4  -2   29.04    0.84
   0   4  -2   30.43    0.80
  -2  -4  -2   29.95    0.83
  -2  -4  -2   28.75    0.83
   2  -4   2   27.58    0.79
   2  -4   2   28.95    0.81
   2  -4   2   29.32    0.86
   2   4   2   28.86    0.83
  -2   4  -2   28.33    0.79
  -2   4  -2   29.38    0.86
   2   4   2   28.66    0.83
  -2   4  -2   28.16    0.80
   4  -4   2  129.08    3.38
   4  -4   2  126.51    3.41
   4  -4   2  128.33    3.35
  -4  -4  -2  131.08    3.39
  -4  -4  -2  130.46    3.41
  -4   4  -2  127.15    3.42
   4   4   2  127.82    3.41
  -4   4  -2  130.61    3.38
  -4   4  -2  128.51    3.35
   4   4   2  126.27    3.39
   6  -4   2  439.47   25.93
  -6   4  -2  453.51   25.60
   8  -4   2  492.35   30.67
  -8  -4  -2  527.22   30.20
  -8   4  -2  505.43   30.03
  10  -4   2  185.36    4.91
 -10  -4  -2  191.49    5.00
  10  -4   2  185.19    4.94
 -10  -4  -2  182.84    4.94
 -10  -4  -2  188.31    4.96
 -10   4  -2  184.40    4.96
 -10   4  -2  182.11    4.95
 -10   4  -2  185.70    4.91
  12  -4   2   25.78    0.87
 -12  -4  -2   26.23    0.91
 -12  -4  -2   26.30    0.90
 -12   4  -2   25.10    0.91
 -12   4  -2   26.54    0.91
 -12   4  -2   26.71    0.87
  14  -4   2   10.75    0.50
 -14   4  -2   10.59    0.51
 -14   4  -2   11.63    0.50
 -16  -4  -2    9.64    0.51
 -19  -5   2    0.39    0.25
 -19   5   2    0.36    0.15
 -17  -5   2    0.01    0.12
 -17   5   2   -0.02    0.09
 -15  -5   2   -0.02    0.03
 -15   5   2    0.03    0.08
 -15   5   2   -0.01    0.08
 -15   5   2    0.02    0.04
 -13  -5   2    0.12    0.09
  13  -5  -2   -0.01    0.07
 -13  -5   2    0.00    0.06
 -13  -5   2    0.03    0.07
 -13  -5   2    0.06    0.04
 -13   5   2   -0.02    0.08
 -13   5   2    0.07    0.08
 -13   5   2   -0.02    0.07
 -11  -5   2   -0.02    0.06
 -11  -5   2    0.00    0.06
  11  -5  -2   -0.05    0.05
 -11   5   2    0.01    0.06
 -11   5   2    0.00    0.06
 -11   5   2   -0.08    0.04
  -9  -5   2   12.21    0.48
   9  -5  -2   12.11    0.47
  -9  -5   2   11.75    0.48
  -9   5   2   12.00    0.47
  -9   5   2   12.06    0.47
  -7  -5   2    4.60    0.24
  -7  -5   2    4.61    0.24
   7  -5  -2    5.06    0.25
  -7   5   2    4.89    0.25
  -5  -5   2    0.19    0.04
  -5  -5   2    0.20    0.06
   5  -5  -2    0.23    0.07
  -5   5   2    0.10    0.04
   3  -5  -2    0.04    0.03
  -3  -5   2    0.11    0.03
  -3  -5   2    0.15    0.04
  -3   5   2    0.11    0.04
   3   5  -2    0.08    0.03
  -3   5   2    0.14    0.03
  -1  -5   2   39.40    1.08
   1  -5  -2   39.23    1.10
  -1  -5   2   40.08    1.07
  -1  -5   2   39.37    1.11
   1  -5  -2   38.16    1.06
  -1   5   2   39.93    1.06
   1   5  -2   39.20    1.09
   1   5  -2   40.27    1.12
  -1   5   2   37.40    1.10
   1  -5   2   22.31    0.62
   1  -5   2   22.34    0.64
  -1  -5  -2   22.42    0.65
  -1  -5  -2   22.36    0.67
   1  -5   2   21.84    0.68
   1   5   2   22.08    0.67
   1   5   2   21.56    0.64
  -1   5  -2   22.01    0.62
  -1   5  -2   21.70    0.64
  -1   5  -2   22.21    0.69
  -3  -5  -2   16.12    0.53
   3  -5   2   16.07    0.55
   3  -5   2   16.48    0.49
   3  -5   2   16.03    0.49
  -3  -5  -2   15.59    0.52
   3   5   2   16.81    0.54
  -3   5  -2   16.37    0.49
   3   5   2   16.46    0.53
  -3   5  -2   16.24    0.61
  -3   5  -2   15.67    0.49
   5  -5   2   12.45    0.42
   5  -5   2   12.61    0.41
  -5  -5  -2   12.85    0.45
  -5  -5  -2   11.99    0.45
   5  -5   2   12.22    0.46
  -5   5  -2   12.47    0.47
  -5   5  -2   13.06    0.43
  -5   5  -2   12.39    0.42
   5   5   2   12.18    0.46
   7  -5   2    8.04    0.36
  -7  -5  -2    8.51    0.37
   7  -5   2    7.98    0.34
  -7  -5  -2    8.13    0.35
  -7  -5  -2    7.75    0.35
  -7   5  -2    7.91    0.36
  -7   5  -2    7.80    0.33
  -7   5  -2    7.68    0.32
   7   5   2    7.85    0.36
  -9  -5  -2   47.98    1.45
   9  -5   2   48.37    1.45
   9  -5   2   49.52    1.41
   9  -5   2   49.64    1.43
  -9  -5  -2   48.74    1.45
  -9  -5  -2   48.64    1.48
  -9   5  -2   50.20    1.47
  -9   5  -2   49.12    1.44
   9   5   2   47.01    1.47
  -9   5  -2   48.18    1.41
 -11  -5  -2   14.92    0.59
  11  -5   2   15.82    0.56
 -11  -5  -2   13.89    0.67
 -11  -5  -2   15.06    0.64
 -11   5  -2   14.91    0.56
 -11   5  -2   14.28    0.60
 -11   5  -2   14.55    0.58
  13  -5   2    1.70    0.20
 -13  -5  -2    1.44    0.18
 -13   5  -2    1.71    0.21
 -13   5  -2    2.25    0.27
 -13   5  -2    1.55    0.18
 -15  -5  -2    4.29    0.34
 -17  -5  -2    0.30    0.14
 -17   5  -2   -0.09    0.06
 -20  -6   2    2.29    0.29
 -20   6   2    2.39    0.30
 -18  -6   2    0.54    0.16
 -18   6   2    0.44    0.16
 -16  -6   2   -0.01    0.09
 -16   6   2    0.17    0.11
 -14   6   2    3.88    0.28
 -14   6   2    4.37    0.31
  12  -6  -2    2.06    0.21
 -12  -6   2    2.42    0.23
 -12  -6   2    2.79    0.24
 -12  -6   2    2.65    0.24
 -12  -6   2    2.29    0.11
 -12   6   2    2.16    0.26
 -12   6   2    2.71    0.21
 -12   6   2    2.19    0.22
 -10  -6   2    1.88    0.11
 -10  -6   2    1.93    0.18
 -10  -6   2    1.69    0.17
  10  -6  -2    1.93    0.17
 -10  -6   2    2.07    0.20
 -10   6   2    1.91    0.16
 -10   6   2    1.95    0.18
 -10   6   2    2.00    0.18
  -8  -6   2   12.34    0.39
   8  -6  -2   12.91    0.48
  -8  -6   2   12.70    0.49
  -8  -6   2   11.69    0.47
  -8   6   2   12.11    0.48
  -8   6   2   11.85    0.47
   6  -6  -2    0.15    0.05
  -6  -6   2    0.07    0.05
  -6  -6   2    0.08    0.03
  -6   6   2    0.09    0.04
  -4  -6   2    1.71    0.12
  -4  -6   2    2.02    0.16
   4  -6  -2    1.93    0.14
   4   6  -2    1.91    0.14
  -4   6   2    1.71    0.13
  -4   6   2    1.92    0.10
   2  -6  -2   23.82    0.67
  -2  -6   2   24.78    0.72
   2  -6  -2   25.00    0.74
  -2  -6   2   23.43    0.73
  -2  -6   2   24.82    0.69
  -2   6   2   24.85    0.67
  -2   6   2   22.63    0.73
   2   6  -2   24.51    0.73
   2   6  -2   22.99    0.72
   0  -6  -2    2.69    0.13
   0  -6   2    2.93    0.17
   0  -6   2    2.88    0.12
   0  -6   2    2.72    0.14
   0  -6  -2    2.98    0.16
   0   6   2    2.46    0.16
   0   6   2    2.68    0.13
   0   6  -2    2.62    0.16
   0   6  -2    2.56    0.14
   2  -6   2   19.79    0.66
   2  -6   2   20.67    0.58
  -2  -6  -2   20.35    0.62
   2  -6   2   20.05    0.61
  -2   6  -2   19.84    0.61
   2   6   2   20.03    0.65
  -2   6  -2   20.66    0.58
   2   6   2   19.69    0.62
  -2   6  -2   20.83    0.67
  -4  -6  -2   38.98    1.15
   4  -6   2   40.35    1.09
  -4  -6  -2   41.20    1.15
   4  -6   2   37.66    1.10
   4  -6   2   38.84    1.17
  -4   6  -2   38.90    1.11
  -4   6  -2   38.83    1.09
  -4   6  -2   40.51    1.18
   4   6   2   39.93    1.16
   4   6   2   37.54    1.14
   6  -6   2    1.32    0.11
  -6  -6  -2    1.46    0.14
   6  -6   2    1.26    0.14
   6  -6   2    1.42    0.12
  -6  -6  -2    1.43    0.14
   6   6   2    1.46    0.15
  -6   6  -2    1.30    0.12
  -6   6  -2    1.53    0.15
   6   6   2    1.40    0.14
  -6   6  -2    1.19    0.11
  -8  -6  -2    6.31    0.33
   8  -6   2    5.78    0.27
  -8  -6  -2    6.02    0.31
   8  -6   2    6.02    0.32
   8  -6   2    5.79    0.28
  -8  -6  -2    6.29    0.32
  -8   6  -2    5.51    0.27
   8   6   2    6.00    0.32
  -8   6  -2    5.76    0.32
  -8   6  -2    5.38    0.28
 -10  -6  -2    9.02    0.44
  10  -6   2    9.15    0.39
 -10  -6  -2    9.77    0.45
 -10  -6  -2    8.95    0.42
 -10   6  -2    8.88    0.39
 -10   6  -2    8.99    0.44
 -10   6  -2    9.19    0.41
 -12  -6  -2    4.59    0.31
 -12  -6  -2    4.86    0.32
  12  -6   2    4.27    0.27
 -12   6  -2    4.14    0.29
 -12   6  -2    4.71    0.32
 -12   6  -2    4.88    0.29
  14  -6   2    5.48    0.34
 -14   6  -2    5.92    0.35
 -16  -6  -2    6.52    0.42
 -18  -6  -2   -0.22    0.20
 -18   6  -2   -0.07    0.08
 -19  -7   2    1.39    0.23
 -17  -7   2    5.73    0.41
 -17   7   2    5.67    0.41
 -15  -7   2    6.02    0.40
 -15   7   2    6.43    0.37
 -13   7   2   11.05    0.52
 -13   7   2   11.07    0.52
 -13   7   2   11.40    0.49
 -11  -7   2   34.36    0.94
 -11  -7   2   34.86    1.15
 -11  -7   2   35.14    1.15
  11  -7  -2   33.97    1.12
 -11  -7   2   35.87    1.14
 -11   7   2   34.90    1.07
 -11   7   2   35.14    1.13
  -9  -7   2    4.28    0.27
  -9  -7   2    4.43    0.26
  -9  -7   2    4.21    0.18
   9  -7  -2    4.31    0.26
  -9  -7   2    4.66    0.28
  -9   7   2    4.79    0.28
  -9   7   2    4.11    0.26
  -7  -7   2   24.02    0.79
   7  -7  -2   23.06    0.77
  -7  -7   2   23.66    0.69
  -7   7   2   23.72    0.78
  -7   7   2   23.39    0.79
  -5  -7   2   63.74    1.75
   5  -7  -2   61.57    1.75
  -5  -7   2   62.47    1.70
  -5   7   2   61.23    1.75
  -5   7   2   62.43    1.65
  -5   7   2   63.48    1.77
   5   7  -2   60.20    1.75
   3  -7  -2    1.53    0.13
  -3  -7   2    1.30    0.12
  -3   7   2    1.42    0.13
   3   7  -2    1.44    0.13
  -3   7   2    1.40    0.08
  -1  -7   2   44.67    1.16
   1  -7  -2   43.66    1.23
  -1  -7   2   43.25    1.21
  -1  -7   2   42.74    1.23
   1  -7  -2   40.60    1.15
   1   7  -2   40.37    1.21
   1   7  -2   43.22    1.23
  -1   7   2   42.84    1.15
  -1  -7  -2   35.06    0.99
   1  -7   2   35.55    1.01
  -1  -7  -2   36.37    1.05
   1  -7   2   35.78    1.13
   1  -7   2   36.47    0.96
  -1   7  -2   35.89    1.07
   1   7   2   35.41    1.00
  -1   7  -2   35.73    0.96
   1   7   2   34.83    1.10
  -1   7  -2   33.95    1.02
  -3  -7  -2   39.16    1.14
   3  -7   2   39.71    1.05
  -3  -7  -2   38.26    1.10
   3  -7   2   37.86    1.15
   3  -7   2   39.83    1.10
  -3   7  -2   38.26    1.16
  -3   7  -2   36.58    1.09
   3   7   2   37.33    1.10
   3   7   2   38.49    1.05
  -3   7  -2   37.99    1.05
   3   7   2   38.02    1.14
  -5  -7  -2    4.06    0.23
   5  -7   2    3.80    0.23
   5  -7   2    4.48    0.25
  -5  -7  -2    4.22    0.23
   5  -7   2    4.25    0.19
   5   7   2    4.02    0.15
   5   7   2    4.05    0.24
  -5   7  -2    3.88    0.20
  -5   7  -2    4.04    0.19
  -5   7  -2    4.01    0.25
   5   7   2    3.94    0.22
   7  -7   2   15.27    0.53
   7  -7   2   14.74    0.58
  -7  -7  -2   15.96    0.58
  -7  -7  -2   14.84    0.57
   7  -7   2   15.45    0.52
   7   7   2   14.89    0.57
  -7   7  -2   14.83    0.52
  -7   7  -2   15.66    0.60
   7   7   2   15.13    0.58
  -7   7  -2   15.13    0.52
   9  -7   2    0.48    0.12
  -9  -7  -2    0.30    0.10
  -9  -7  -2    0.50    0.13
  -9  -7  -2    0.34    0.10
   9  -7   2    0.23    0.08
  -9   7  -2    0.27    0.08
  -9   7  -2    0.24    0.07
  -9   7  -2    0.21    0.10
 -11  -7  -2   68.07    1.98
 -11  -7  -2   67.69    1.99
  11  -7   2   65.74    1.91
 -11   7  -2   67.44    2.01
 -11   7  -2   66.52    1.92
 -11   7  -2   65.85    1.93
  13  -7   2   15.05    0.61
 -13   7  -2   15.31    0.61
 -13   7  -2   15.73    0.64
 -17  -7  -2    0.29    0.14
 -17   7  -2   -0.09    0.06
 -18  -8   2   14.08    0.69
 -18   8   2   14.05    0.68
 -16  -8   2   39.38    1.33
 -16   8   2   35.67    1.28
 -14   8   2   39.56    1.34
 -12  -8   2   18.43    0.73
  12  -8  -2   18.88    0.71
 -12   8   2   18.61    0.74
 -12   8   2   18.48    0.72
 -12   8   2   18.82    0.66
 -10  -8   2    2.38    0.21
 -10  -8   2    1.76    0.19
 -10  -8   2    2.09    0.11
 -10  -8   2    2.19    0.21
 -10   8   2    2.31    0.21
 -10   8   2    2.23    0.17
 -10   8   2    2.15    0.21
  -8  -8   2   13.84    0.55
  -8  -8   2   12.68    0.45
  -8  -8   2   14.12    0.56
   8  -8  -2   15.23    0.56
  -8  -8   2   15.31    0.55
  -8   8   2   14.55    0.55
  -8   8   2   14.66    0.48
  -8   8   2   15.05    0.58
  -6  -8   2  240.06    6.09
   6  -8  -2  235.67    6.17
  -6  -8   2  235.31    6.18
  -6   8   2  232.05    6.05
  -6   8   2  234.10    6.17
   6   8  -2  228.88    6.18
  -6   8   2  237.31    6.19
  -4  -8   2  169.32    4.44
  -4  -8   2  170.29    4.48
   4  -8  -2  170.75    4.48
   4   8  -2  167.72    4.49
  -4   8   2  169.70    4.36
  -4   8   2  169.22    4.50
  -4   8   2  168.08    4.49
  -2  -8   2  263.24    7.08
   2  -8  -2  271.52    6.98
   2  -8  -2  277.49    7.10
  -2   8   2  277.51    7.09
   2   8  -2  272.31    7.17
   0  -8   2  106.18    2.98
   0  -8  -2  108.74    2.89
   0  -8  -2  114.77    2.99
   0  -8   2  113.22    2.88
   0   8   2  113.19    2.96
   0   8   2  112.26    2.90
   0   8  -2  111.51    3.00
   0   8   2  110.34    2.99
   0   8  -2  106.53    2.96
  -2  -8  -2  124.07    3.27
  -2  -8  -2  121.90    3.33
   2  -8   2  124.35    3.35
   2  -8   2  128.03    3.22
  -2   8  -2  123.88    3.36
  -2   8  -2  125.97    3.22
  -2   8  -2  120.52    3.29
   2   8   2  125.56    3.35
   2   8   2  123.65    3.27
   2   8   2  123.22    3.27
   4  -8   2  102.65    2.79
   4  -8   2  103.92    2.86
  -4  -8  -2  106.48    2.81
   4  -8   2  106.06    2.74
  -4  -8  -2  105.81    2.84
  -4   8  -2  105.32    2.88
  -4   8  -2  100.59    2.79
   4   8   2  103.08    2.86
   4   8   2  103.56    2.73
  -4   8  -2  105.26    2.74
  -6  -8  -2   82.87    2.24
   6  -8   2   76.47    2.16
   6  -8   2   79.80    2.27
  -6  -8  -2   81.85    2.26
   6  -8   2   82.38    2.21
  -6   8  -2   80.39    2.20
   6   8   2   81.61    2.08
   6   8   2   78.87    2.27
  -6   8  -2   79.33    2.29
  -6   8  -2   81.52    2.17
   6   8   2   79.15    2.24
   8  -8   2  102.98    2.73
   8  -8   2  101.14    2.81
  -8  -8  -2   97.06    2.78
  -8  -8  -2  101.49    2.79
  -8   8  -2  100.40    2.71
  -8   8  -2   98.40    2.72
  -8   8  -2   99.75    3.18
   8   8   2   99.25    2.80
  10  -8   2   75.87    2.07
 -10  -8  -2   70.02    2.12
 -10  -8  -2   71.83    2.12
 -10  -8  -2   73.03    2.13
 -10   8  -2   72.14    2.16
 -10   8  -2   72.23    2.06
 -10   8  -2   73.35    2.06
  12  -8   2   40.49    1.29
 -12   8  -2   42.65    1.30
 -14  -8  -2   12.44    0.59
 -14   8  -2   10.08    0.58
 -19   9   2    0.14    0.14
 -17  -9   2    0.52    0.17
 -17   9   2    0.46    0.16
 -15  -9   2    0.07    0.11
 -15   9   2    0.13    0.10
 -15   9   2    0.08    0.11
 -13   9   2    0.05    0.05
 -13   9   2    0.42    0.10
 -11  -9   2    1.71    0.09
  11  -9  -2    1.84    0.20
 -11  -9   2    1.75    0.20
 -11   9   2    1.84    0.21
 -11   9   2    1.85    0.16
 -11   9   2    1.79    0.21
  -9  -9   2   10.00    0.46
  -9  -9   2   10.20    0.44
  -9  -9   2    9.32    0.45
  -9  -9   2    9.73    0.33
  -9   9   2    9.48    0.36
  -9   9   2    9.74    0.45
  -9   9   2    9.71    0.46
  -7  -9   2    2.70    0.21
   7  -9  -2    2.66    0.20
  -7  -9   2    2.92    0.16
  -7  -9   2    2.76    0.20
  -7   9   2    3.07    0.23
  -7   9   2    3.01    0.15
  -7   9   2    2.97    0.21
  -7   9   2    2.86    0.14
   7   9  -2    3.25    0.24
  -5  -9   2   13.02    0.46
  -5  -9   2   12.89    0.50
   5  -9  -2   13.48    0.51
  -5   9   2   12.61    0.50
  -5   9   2   12.90    0.38
   5   9  -2   12.96    0.51
  -5   9   2   13.21    0.52
  -3  -9   2    7.29    0.33
  -3  -9   2    7.56    0.36
   3  -9  -2    7.44    0.33
  -3   9   2    7.83    0.35
   3   9  -2    6.64    0.32
   3   9  -2    7.47    0.32
  -3   9   2    7.17    0.22
  -3   9   2    7.59    0.34
  -1  -9   2    7.52    0.32
  -1  -9   2    7.77    0.26
   1  -9  -2    7.81    0.34
   1  -9  -2    7.24    0.25
  -1  -9   2    7.06    0.33
   1   9  -2    7.17    0.32
  -1   9   2    7.39    0.25
   1   9  -2    7.55    0.34
  -1   9   2    7.55    0.32
   1  -9   2    0.04    0.02
   1  -9   2    0.03    0.05
   1  -9   2    0.05    0.04
  -1  -9  -2    0.05    0.05
  -1  -9  -2    0.05    0.03
   1   9   2   -0.04    0.04
   1   9   2    0.11    0.04
  -1   9  -2    0.07    0.04
  -1   9  -2    0.09    0.05
   1   9   2    0.07    0.05
  -3  -9  -2    9.23    0.37
  -3  -9  -2    9.79    0.41
   3  -9   2    9.86    0.31
   3  -9   2    9.98    0.38
   3  -9   2    9.37    0.42
   3   9   2   10.10    0.43
  -3   9  -2    9.79    0.38
  -3   9  -2   10.00    0.44
  -3   9  -2    9.97    0.31
   3   9   2    9.65    0.37
   3   9   2    9.72    0.35
  -5  -9  -2   -0.01    0.04
   5  -9   2    0.07    0.04
   5  -9   2    0.06    0.05
   5  -9   2    0.06    0.06
  -5  -9  -2    0.04    0.06
   5   9   2    0.06    0.05
  -5   9  -2    0.06    0.04
  -5   9  -2   -0.03    0.05
  -5   9  -2   -0.02    0.05
   5   9   2    0.27    0.09
   5   9   2    0.08    0.03
   7  -9   2    2.02    0.21
   7  -9   2    1.78    0.16
  -7  -9  -2    1.76    0.28
  -7  -9  -2    1.82    0.18
  -7   9  -2    1.83    0.20
  -7   9  -2    1.80    0.14
  -7   9  -2    1.64    0.16
   7   9   2    2.09    0.20
   9  -9   2   14.22    0.54
  -9  -9  -2   14.41    0.59
  -9  -9  -2   13.79    0.58
  -9   9  -2   13.19    0.53
  -9   9  -2   13.75    0.51
  -9   9  -2   13.59    0.61
 -11   9  -2    2.89    0.23
 -11   9  -2    2.98    0.23
 -13  -9  -2    8.32    0.48
 -13   9  -2    9.02    0.45
 -13   9  -2    8.61    0.45
 -15  -9  -2    2.76    0.30
 -17  -9  -2    0.51    0.18
 -18 -10   2    0.33    0.17
 -18  10   2    0.79    0.18
 -16 -10   2    0.75    0.19
 -16  10   2    0.29    0.13
 -16  10   2    0.57    0.16
 -14 -10   2    5.75    0.39
 -14  10   2    4.71    0.30
 -14  10   2    5.15    0.36
 -12  10   2    0.46    0.09
 -10 -10   2   16.33    0.50
  10 -10  -2   17.27    0.67
 -10  10   2   16.62    0.70
 -10  10   2   17.66    0.68
  -8 -10   2   17.20    0.55
  -8 -10   2   17.77    0.67
   8 -10  -2   17.23    0.66
  -8 -10   2   17.41    0.63
  -8  10   2   17.98    0.54
  -8  10   2   17.82    0.54
  -8  10   2   16.90    0.66
  -8  10   2   17.21    0.68
   8  10  -2   17.22    0.67
   6 -10  -2   21.56    0.73
  -6 -10   2   18.58    0.64
  -6 -10   2   20.46    0.72
  -6 -10   2   20.39    0.67
  -6  10   2   20.46    0.56
  -6  10   2   20.52    0.56
  -6  10   2   19.56    0.73
  -6  10   2   20.01    0.72
   6  10  -2   19.55    0.73
   4 -10  -2    2.20    0.18
  -4 -10   2    2.24    0.18
  -4 -10   2    2.14    0.16
  -4  10   2    2.32    0.19
   4  10  -2    2.02    0.18
   4  10  -2    2.25    0.16
  -4  10   2    2.21    0.19
  -2 -10   2   96.42    2.60
  -2 -10   2   97.61    2.50
  -2 -10   2   95.69    2.60
   2 -10  -2   93.67    2.61
   2  10  -2   95.51    2.61
  -2  10   2   93.92    2.60
   2  10  -2   94.51    2.61
  -2  10   2   93.66    2.45
  -2  10   2   90.82    2.61
   0 -10   2   17.51    0.50
   0 -10  -2   17.34    0.52
   0 -10   2   17.62    0.60
   0 -10   2   17.83    0.63
   0 -10  -2   17.37    0.62
   0  10   2   17.46    0.63
   0  10  -2   17.52    0.64
   0  10   2   17.40    0.52
   0  10  -2   17.23    0.61
   0  10   2   17.04    0.59
   2 -10   2  105.01    2.84
   2 -10   2  115.53    2.98
   2 -10   2  112.49    3.03
  -2 -10  -2  108.85    2.92
  -2 -10  -2  113.28    3.02
  -2  10  -2  108.86    2.98
   2  10   2  110.91    3.04
  -2  10  -2  108.30    3.04
   2  10   2  109.22    2.93
  -4 -10  -2   66.47    1.90
   4 -10   2   64.25    1.85
   4 -10   2   67.45    1.92
  -4 -10  -2   66.41    1.84
   4 -10   2   63.35    1.74
   4  10   2   66.86    1.79
  -4  10  -2   66.01    1.74
  -4  10  -2   65.32    1.93
   4  10   2   66.53    1.92
  -4  10  -2   66.29    1.86
   6 -10   2    2.00    0.17
  -6 -10  -2    1.62    0.19
   6 -10   2    2.01    0.20
  -6 -10  -2    2.06    0.18
  -6  10  -2    1.82    0.16
  -6  10  -2    2.09    0.21
   6  10   2    1.81    0.11
  -6  10  -2    1.59    0.12
   6  10   2    1.87    0.21
  -8 -10  -2    4.86    0.31
   8 -10   2    5.40    0.35
   8 -10   2    4.98    0.28
  -8  10  -2    4.73    0.28
   8  10   2    5.15    0.33
  -8  10  -2    4.91    0.24
 -10  10  -2    4.72    0.29
 -10  10  -2    5.08    0.27
 -12 -10  -2   11.81    0.57
  12 -10   2   11.26    0.51
 -12  10  -2   11.40    0.51
 -12  10  -2   10.98    0.48
 -14 -10  -2    5.81    0.41
 -17 -11   2    0.17    0.14
 -15 -11   2    0.54    0.17
 -15  11   2    1.07    0.21
 -13  11   2    2.52    0.21
 -13  11   2    2.83    0.27
 -11 -11   2   10.82    0.51
 -11  11   2   10.12    0.40
  -9 -11   2   10.59    0.46
  -9 -11   2    9.24    0.35
   9 -11  -2    9.99    0.47
  -9  11   2   10.58    0.49
  -9  11   2   10.07    0.35
  -9  11   2   10.00    0.35
   7 -11  -2    1.42    0.18
  -7 -11   2    1.49    0.19
  -7 -11   2    1.56    0.16
  -7 -11   2    1.59    0.13
  -7  11   2    1.64    0.09
  -7  11   2    1.30    0.18
   7  11  -2    1.64    0.19
  -7  11   2    1.80    0.19
  -7  11   2    1.62    0.09
  -5 -11   2   25.72    0.83
   5 -11  -2   26.90    0.90
  -5 -11   2   27.38    0.82
  -5 -11   2   26.01    0.89
   5  11  -2   26.42    0.91
  -5  11   2   27.19    0.91
  -5  11   2   25.75    0.89
  -3 -11   2    0.24    0.05
  -3 -11   2    0.37    0.09
   3 -11  -2    0.39    0.09
  -3 -11   2    0.30    0.08
  -3 -11   2    0.23    0.05
   3  11  -2    0.45    0.10
  -3  11   2    0.29    0.08
   3  11  -2    0.23    0.07
  -3  11   2    0.16    0.07
   1 -11  -2   15.99    0.47
   1 -11  -2   16.33    0.61
  -1 -11   2   17.21    0.61
  -1 -11   2   16.03    0.48
  -1 -11   2   17.42    0.60
   1  11  -2   16.10    0.61
  -1  11   2   16.12    0.62
   1  11  -2   16.59    0.61
  -1  11   2   15.52    0.59
  -1 -11  -2   46.25    1.36
   1 -11   2   44.68    1.16
   1 -11   2   46.29    1.33
  -1 -11  -2   42.02    1.23
   1 -11   2   45.08    1.36
   1  11   2   46.09    1.31
  -1  11  -2   43.87    1.33
   1  11   2   42.65    1.36
  -1  11  -2   44.96    1.38
  -3 -11  -2   24.39    0.89
   3 -11   2   24.36    0.78
  -3 -11  -2   22.13    0.72
   3 -11   2   23.49    0.83
   3  11   2   23.61    0.83
   3  11   2   23.33    0.75
  -3  11  -2   23.42    0.85
  -3  11  -2   23.19    0.78
  -5 -11  -2    1.48    0.18
  -5 -11  -2    1.50    0.15
   5 -11   2    1.47    0.16
   5 -11   2    1.51    0.18
  -5  11  -2    1.42    0.15
  -5  11  -2    1.58    0.19
   5  11   2    1.08    0.16
  -5  11  -2    1.47    0.09
   5  11   2    1.52    0.12
   7 -11   2    5.31    0.29
  -7 -11  -2    4.82    0.35
  -7 -11  -2    5.32    0.30
  -7  11  -2    5.17    0.29
  -7  11  -2    5.08    0.22
   7  11   2    5.20    0.34
   9 -11   2   -0.03    0.08
  -9 -11  -2   -0.05    0.07
   9  11   2    0.00    0.08
  -9  11  -2    0.06    0.07
  -9  11  -2    0.01    0.06
  11 -11   2   13.96    0.58
 -11 -11  -2   15.14    0.67
 -11  11  -2   13.74    0.53
 -11  11  -2   13.82    0.59
 -13 -11  -2    1.62    0.24
 -13  11  -2    1.22    0.17
 -15 -11  -2   -0.11    0.12
 -15  11  -2   -0.04    0.07
 -16 -12   2   15.30    0.75
 -16  12   2   15.88    0.73
 -16  12   2   14.46    0.62
 -14 -12   2   28.99    1.11
 -14  12   2   29.55    0.94
 -14  12   2   28.34    1.07
 -12  12   2   12.94    0.60
 -12  12   2   12.94    0.47
 -10 -12   2    3.34    0.26
 -10  12   2    3.21    0.17
  -8 -12   2   25.45    0.84
  -8 -12   2   23.97    0.76
  -8  12   2   24.83    0.68
  -8  12   2   24.33    0.67
  -8  12   2   24.50    0.89
   8  12  -2   25.99    1.18
  -6 -12   2   19.82    0.67
  -6 -12   2   20.40    0.68
  -6 -12   2   20.60    0.76
   6 -12  -2   20.30    0.75
  -6  12   2   20.20    0.77
   6  12  -2   20.45    0.77
  -6  12   2   20.87    0.76
  -4 -12   2   61.05    1.73
   4 -12  -2   62.37    1.85
  -4 -12   2   63.55    1.80
  -4  12   2   64.18    1.86
   4  12  -2   63.22    1.81
   4  12  -2   63.89    1.87
   2 -12  -2   17.44    0.65
  -2 -12   2   17.34    0.64
  -2 -12   2   17.02    0.52
  -2 -12   2   17.83    0.64
  -2 -12   2   17.06    0.52
  -2  12   2   17.95    0.65
   2  12  -2   17.84    0.65
  -2  12   2   17.30    0.67
   2  12  -2   16.88    0.65
   0 -12  -2   18.21    0.66
   0 -12   2   15.77    0.46
   0 -12   2   16.51    0.46
   0 -12  -2   16.46    0.50
   0 -12   2   17.78    0.65
   0 -12   2   17.15    0.63
   0  12   2   18.11    0.67
   0  12  -2   17.34    0.66
   0  12  -2   16.96    0.64
   0  12   2   17.36    0.62
  -2 -12  -2   14.19    0.49
   2 -12   2   15.85    0.57
  -2 -12  -2   16.05    0.60
   2 -12   2   14.90    0.60
   2  12   2   14.50    0.54
  -2  12  -2   14.47    0.57
  -2  12  -2   14.05    0.61
   2  12   2   14.92    0.61
  -4 -12  -2   61.60    1.85
  -4 -12  -2   58.25    1.75
   4 -12   2   64.85    1.88
   4 -12   2   64.31    1.82
   4  12   2   63.62    1.75
  -4  12  -2   61.57    1.82
  -4  12  -2   61.87    1.90
   4  12   2   66.38    1.90
   6 -12   2   40.09    1.20
  -6 -12  -2   36.71    1.17
  -6  12  -2   36.96    1.19
   6  12   2   39.81    1.36
   6  12   2   37.60    1.08
  -6  12  -2   37.23    1.03
   8 -12   2   37.45    1.14
  -8 -12  -2   32.86    1.12
   8  12   2   34.23    1.20
  -8  12  -2   34.93    1.00
  -8  12  -2   35.48    1.13
  10 -12   2   51.62    1.56
 -10  12  -2   50.22    1.46
 -10  12  -2   51.30    1.56
 -12 -12  -2   22.76    0.92
 -12  12  -2   22.72    0.78
 -15 -13   2    0.20    0.13
 -15  13   2    0.32    0.15
 -13  13   2   -0.01    0.03
 -13  13   2   -0.03    0.05
 -11 -13   2    0.40    0.13
 -11  13   2   -0.06    0.03
 -11  13   2   -0.03    0.03
 -11  13   2    0.34    0.12
  -9 -13   2    4.06    2.42
  -9 -13   2    1.70    2.79
   9 -13  -2    2.44    3.98
  -9  13   2   -1.01    2.97
  -7 -13   2    3.37    0.22
  -7 -13   2    2.79    0.20
  -5 -13   2    2.83    0.21
  -5 -13   2    2.55    0.17
   5 -13  -2    2.82    0.24
  -5 -13   2    2.42    0.23
   5  13  -2    2.74    0.25
  -5  13   2    2.88    0.25
  -5  13   2    2.75    0.24
  -3 -13   2    7.66    0.38
   3 -13  -2    8.41    0.42
  -3 -13   2    7.85    0.30
  -3 -13   2    8.20    0.40
  -3 -13   2    8.39    0.31
   3  13  -2    8.48    0.41
  -3  13   2    8.92    0.44
   3  13  -2    8.13    0.42
  -3  13   2    8.58    0.43
  -1 -13   2    2.83    0.23
  -1 -13   2    3.05    0.12
  -1 -13   2    2.94    0.12
   1 -13  -2    2.78    0.23
   1  13  -2    2.60    0.23
  -1  13   2    3.25    0.24
   1  13  -2    3.13    0.24
  -1  13   2    2.44    0.22
  -1 -13  -2    0.73    0.13
   1 -13   2    0.65    0.12
   1 -13   2    0.72    0.12
  -1 -13  -2    0.94    0.09
  -1  13  -2    0.83    0.14
   1  13   2    0.93    0.13
  -1  13  -2    0.73    0.13
   3 -13   2   16.04    0.61
   3 -13   2   15.76    0.65
  -3 -13  -2   14.13    0.52
  -3  13  -2   15.28    0.61
   3  13   2   15.73    0.56
  -3  13  -2   15.93    0.67
  -5 -13  -2    7.74    0.36
   5 -13   2    8.57    0.41
   5 -13   2    6.03    0.42
   5  13   2    8.56    0.37
   5  13   2    8.14    0.45
  -5  13  -2    8.08    0.40
   7 -13   2   12.92    0.53
  -7 -13  -2   12.86    0.53
   7  13   2   11.11    0.57
  -7  13  -2   12.24    0.53
   7  13   2   12.20    0.40
  -9  13  -2    6.78    0.38
   9  13   2    7.12    0.44
 -11 -13  -2    3.37    0.32
 -13  13  -2   -0.21    0.09
 -13  13  -2   -0.03    0.07
 -10 -14   2   18.50    0.72
 -10  14   2   17.81    0.76
  -8 -14   2   21.64    0.76
   8  14  -2   21.91    0.97
  -6 -14   2    4.00    0.25
  -6 -14   2    3.80    0.23
  -4 -14   2    1.35    0.12
  -4 -14   2    1.38    0.17
  -4 -14   2    1.37    0.13
  -4  14   2    1.25    0.19
   4  14  -2    1.45    0.20
  -4  14   2    1.09    0.20
   4  14  -2    1.78    0.19
  -2 -14   2    0.10    0.04
  -2 -14   2    0.06    0.06
  -2 -14   2    0.06    0.08
  -2 -14   2    0.03    0.03
   2  14  -2    0.11    0.09
  -2  14   2   -0.04    0.07
   0 -14  -2   10.16    0.32
   0 -14   2   10.35    0.48
   0 -14   2   10.21    0.49
   0  14  -2   10.94    0.51
   0  14  -2   10.41    0.49
   0  14   2   11.11    0.48
   2 -14   2   52.23    1.52
   2 -14   2   47.34    1.54
  -2 -14  -2   48.60    1.38
   2  14   2   50.02    1.48
  -2  14  -2   49.96    1.53
   4 -14   2   29.17    0.97
   4 -14   2   27.27    1.01
  -4 -14  -2   27.90    0.88
   4  14   2   28.19    0.90
  -4  14  -2   28.71    0.98
   6 -14   2    6.18    0.36
  -6 -14  -2    6.08    0.33
  -6  14  -2    6.63    0.37
   6  14   2    5.48    0.37
   6  14   2    6.19    0.40
  -8 -14  -2    0.61    0.13
   8  14   2    0.91    0.19
 -13 -15   2    0.04    0.11
 -13  15   2    0.14    0.13
 -11 -15   2    1.14    0.22
 -11  15   2    1.52    0.23
  -9 -15   2    1.39    0.18
  -9  15   2    1.32    0.22
   9  15  -2    1.27    0.21
  -7 -15   2    0.93    0.13
  -7  15   2    0.69    0.16
   7  15  -2    0.90    0.18
  -5 -15   2    0.07    0.06
  -3 -15   2    1.37    0.11
  -3 -15   2    1.29    0.10
  -3 -15   2    1.07    0.16
   3  15  -2    1.27    0.18
  -1 -15   2    5.03    0.33
  -1  15   2    4.84    0.33
   1  15  -2    5.00    0.40
   1  15  -2    5.00    0.34
  -1 -15  -2    0.20    0.05
   1 -15   2    0.05    0.10
   1  15   2    0.09    0.07
  -1  15  -2    0.11    0.10
  -3 -15  -2   23.23    0.75
  -3  15  -2   25.37    0.90
   3  15   2   25.13    0.84
  -5 -15  -2   18.02    0.65
   5  15   2   19.60    0.66
   5  15   2   18.76    0.80
  -7 -15  -2    2.77    0.24
   7  15   2    2.62    0.29
   9  15   2    1.10    0.21
 -12 -16   2    7.04    0.50
 -12  16   2    6.74    0.65
 -10  16   2    8.23    0.49
  -8 -16   2    5.01    0.30
  -8  16   2    5.28    0.39
   8  16  -2    5.33    0.40
  -6 -16   2   10.27    0.41
  -6  16   2   10.47    0.54
   6  16  -2   10.58    0.55
  -4 -16   2   11.79    0.41
  -4 -16   2   11.33    0.41
   4  16  -2   12.96    0.63
   4  16  -2   12.45    0.55
  -4  16   2   11.66    0.58
  -2  16   2   13.11    0.62
   0  16   2    8.60    0.45
  -2 -16  -2   19.25    0.60
   2  16   2   20.94    0.84
  -4 -16  -2   11.90    0.44
   4  16   2   11.17    0.59
   4  16   2   11.38    0.49
  -6 -16  -2   14.80    0.56
   6  16   2   12.46    0.51
   6  16   2   15.75    0.71
   8  16   2   16.33    0.77
  -8  16  -2   16.23    0.70
 -10  16  -2    1.88    0.23
 -11 -17   2   -0.08    0.11
 -11  17   2   -0.08    0.10
  -9 -17   2    0.47    0.12
  -9  17   2    0.39    0.13
   9  17  -2    0.66    0.17
  -7 -17   2    1.45    0.17
   7  17  -2    1.86    0.27
  -7  17   2    1.66    0.24
  -5 -17   2    1.53    0.15
  -5 -17   2    1.12    0.17
  -5  17   2    1.25    0.21
   5  17  -2    1.15    0.21
  -3 -17   2    0.99    0.07
  -3 -17   2    0.85    0.07
   3  17  -2    0.90    0.18
  -3  17   2    0.95    0.19
  -1  17   2    1.10    0.20
   1  17  -2    0.98    0.18
   1  17   2    0.64    0.17
   1  17   2    0.70    0.16
  -1  17  -2    0.71    0.16
   3  17   2    4.31    0.36
   3  17   2    4.15    0.31
  -3  17  -2    4.57    0.34
  -5 -17  -2    3.43    0.23
   5  17   2    3.78    0.27
  -5  17  -2    4.05    0.33
   5  17   2    4.13    0.36
  -7 -17  -2    5.02    0.32
  -7  17  -2    5.55    0.39
   7  17   2    5.67    0.63
   9  17   2    0.92    0.22
  -9  17  -2    0.46    0.15
 -10  18   2    7.42    0.50
  -8 -18   2   10.58    0.47
  -8  18   2   11.13    0.89
   8  18  -2   10.08    0.61
  -6 -18   2    0.29    0.08
  -6 -18   2    0.21    0.08
  -6  18   2    0.17    0.12
   6  18  -2    0.27    0.15
  -4 -18   2    4.94    0.20
   4  18  -2    5.34    0.40
  -4  18   2    5.66    0.42
  -2  18   2    3.45    0.33
   2  18  -2    3.66    0.34
   0  18  -2   21.89    0.88
   0  18   2   21.33    0.91
  -2 -18  -2   14.72    0.44
  -2  18  -2   16.45    0.72
   2  18   2   15.89    0.75
  -4 -18  -2    8.39    0.35
  -4  18  -2    8.62    0.50
   4  18   2    9.06    0.54
   4  18   2    8.56    0.45
  -6 -18  -2    0.99    0.15
  -6  18  -2    1.05    0.19
   6  18   2    1.01    0.21
   8  18   2    0.55    0.18
  -8  18  -2    0.20    0.13
  -9  19   2   -0.19    0.10
   9  19  -2   -0.17    0.18
  -7 -19   2    2.17    0.19
   7  19  -2    2.16    0.31
  -7  19   2    2.75    0.31
  -5 -19   2   -0.03    0.04
  -5  19   2   -0.12    0.10
   3  19  -2    0.97    0.20
   1  19  -2    0.63    0.16
  -1  19   2    0.69    0.26
   1  19   2    0.21    0.22
  -1  19  -2    0.15    0.13
  -3  19  -2    0.04    0.12
   3  19   2    0.20    0.14
  -5  19  -2    3.31    0.32
   5  19   2    2.56    0.34
  -7  19  -2    1.17    0.22
   6  20  -2    2.50    0.32
  -6  20   2    2.34    0.31
   4  20  -2    1.05    0.22
  -4  20   2    1.10    0.23
  -2  20   2   10.64    0.63
   2  20  -2   11.82    0.69
   0  20   2    3.01    0.35
   2  20   2    5.06    0.43
  -2  20  -2    5.46    0.49
 -20   0   3   -0.01    0.14
 -18   0   3   -0.11    0.08
 -18   0   3    0.03    0.11
 -16   0   3   -0.07    0.06
 -14   0   3   -0.08    0.07
  14   0  -3   -0.02    0.08
 -14   0   3    0.00    0.07
 -12   0   3   -0.03    0.05
  12   0  -3   -0.05    0.06
 -10   0   3   -0.03    0.05
  10   0  -3   -0.01    0.04
   8   0  -3   -0.03    0.03
  -8   0   3   -0.02    0.03
  -6   0   3    0.01    0.03
   6   0  -3    0.02    0.03
  -4   0   3    0.00    0.02
  -4   0   3    0.01    0.02
   4   0  -3   -0.01    0.02
  -2   0   3    0.02    0.02
   2   0  -3    0.02    0.02
   2   0  -3    0.01    0.02
  -2   0   3    0.03    0.02
   0   0  -3    0.02    0.01
   0   0  -3    0.00    0.02
   0   0   3    0.02    0.01
   0   0   3    0.01    0.02
   2   0   3   -0.01    0.02
  -2   0  -3    0.00    0.01
  -2   0  -3    0.02    0.01
  -2   0  -3    0.01    0.02
  -4   0  -3    0.01    0.03
   4   0   3    0.01    0.03
  -4   0  -3    0.05    0.03
   4   0   3    0.09    0.05
  -4   0  -3    0.04    0.02
   6   0   3    0.04    0.05
   6   0   3    0.11    0.04
  -6   0  -3    0.01    0.03
  -6   0  -3    0.03    0.03
  -6   0  -3    0.06    0.05
  -8   0  -3    0.10    0.05
   8   0   3   -0.03    0.03
  -8   0  -3    0.01    0.04
  -8   0  -3    0.05    0.06
   8   0   3    0.06    0.06
 -10   0  -3    0.03    0.06
 -10   0  -3   -0.06    0.05
 -10   0  -3    0.04    0.07
  10   0   3    0.07    0.08
  10   0   3    0.01    0.05
  12   0   3    0.09    0.09
 -12   0  -3   -0.03    0.06
 -12   0  -3    0.00    0.07
 -14   0  -3   -0.01    0.09
 -14   0  -3   -0.12    0.07
 -18   0  -3   -0.10    0.07
 -21  -1   3    4.20    0.38
 -21   1   3    3.26    0.36
 -19  -1   3    0.27    0.10
 -19  -1   3    0.51    0.16
 -19   1   3    0.37    0.15
 -19   1   3    0.37    0.12
 -17  -1   3   -0.07    0.06
 -17  -1   3    0.08    0.10
 -17   1   3   -0.04    0.08
 -17   1   3    0.13    0.11
 -15  -1   3    0.08    0.07
 -15  -1   3    0.16    0.07
 -15   1   3    0.04    0.07
 -15   1   3    0.06    0.06
 -13  -1   3    2.28    0.21
  13  -1  -3    2.05    0.20
 -13   1   3    1.99    0.19
  13   1  -3    2.02    0.19
  11  -1  -3    0.57    0.11
 -11  -1   3    0.50    0.10
 -11   1   3    0.34    0.09
  11   1  -3    0.55    0.10
   9  -1  -3   67.06    1.89
  -9  -1   3   69.47    1.90
   9   1  -3   69.37    1.90
  -9   1   3   64.56    1.88
   7  -1  -3    4.62    0.22
  -7  -1   3    4.16    0.21
   7   1  -3    4.79    0.23
  -7   1   3    4.29    0.21
   5  -1  -3   15.39    0.50
  -5  -1   3   15.90    0.50
  -5   1   3   15.90    0.50
   5   1  -3   15.89    0.50
   3  -1  -3    8.40    0.29
  -3  -1   3    8.32    0.31
  -3  -1   3    9.19    0.29
   3  -1  -3    8.70    0.30
  -3   1   3    9.01    0.29
  -3   1   3    8.69    0.31
   3   1  -3    9.10    0.29
   1  -1  -3    0.34    0.04
  -1  -1   3    0.29    0.03
   1  -1  -3    0.18    0.04
  -1  -1   3    0.20    0.04
  -1   1   3    0.19    0.03
   1   1  -3    0.23    0.03
   1   1  -3    0.15    0.04
  -1   1   3    0.21    0.04
   1  -1   3   11.16    0.38
  -1  -1  -3   11.41    0.33
  -1  -1  -3   11.01    0.38
  -1   1  -3   11.52    0.38
   1   1   3   11.77    0.33
   1   1   3   11.07    0.38
   5  -1   3   51.86    1.47
  -5  -1  -3   52.52    1.44
  -5  -1  -3   53.84    1.44
   5  -1   3   53.10    1.50
  -5   1  -3   52.49    1.42
  -5   1  -3   53.52    1.50
   5   1   3   53.17    1.45
   5   1   3   52.37    1.51
  -7  -1  -3    1.28    0.12
   7  -1   3    1.37    0.11
   7  -1   3    1.49    0.15
  -7  -1  -3    1.34    0.12
  -7  -1  -3    1.30    0.15
   7  -1   3    1.44    0.12
  -7   1  -3    1.40    0.11
  -7   1  -3    1.34    0.14
   7   1   3    1.47    0.11
   7   1   3    1.25    0.14
  -9  -1  -3    5.05    0.31
  -9  -1  -3    5.23    0.26
   9  -1   3    5.38    0.31
  -9  -1  -3    5.72    0.28
   9  -1   3    5.49    0.30
   9   1   3    5.76    0.33
  -9   1  -3    5.71    0.32
  -9   1  -3    5.86    0.27
   9   1   3    5.09    0.23
 -11  -1  -3    0.53    0.11
  11  -1   3    0.57    0.13
 -11  -1  -3    0.66    0.13
 -11  -1  -3    0.67    0.12
 -11   1  -3    0.61    0.10
 -11   1  -3    0.54    0.12
 -11   1  -3    0.67    0.11
  11   1   3    0.63    0.13
 -13  -1  -3    3.84    0.27
 -13  -1  -3    4.28    0.29
 -13   1  -3    4.18    0.27
 -13   1  -3    3.87    0.28
 -17  -1  -3   -0.01    0.07
 -17   1  -3   -0.06    0.06
 -20  -2   3   24.07    0.98
 -20   2   3   24.26    1.07
 -18  -2   3   20.79    0.70
 -18  -2   3   19.47    0.83
 -18   2   3   20.50    0.77
 -18   2   3   21.27    0.86
 -16  -2   3    0.76    0.11
 -16   2   3    1.28    0.16
 -14  -2   3   72.42    2.15
  14  -2  -3   71.69    2.15
 -14   2   3   73.49    2.15
 -14   2   3   75.48    2.16
  14   2  -3   75.75    2.27
 -14   2   3   73.77    2.10
 -12  -2   3  148.11    4.11
  12  -2  -3  154.60    4.12
  12   2  -3  151.53    4.12
 -12   2   3  154.86    4.12
 -10  -2   3  212.09    5.60
  10  -2  -3  212.27    5.60
  10   2  -3  210.19    5.60
 -10   2   3  214.00    5.60
  -8  -2   3  117.61    3.16
   8  -2  -3  119.18    3.17
  -8   2   3  117.45    3.16
  -6  -2   3   56.87    1.55
   6  -2  -3   58.41    1.56
   6   2  -3   56.76    1.56
  -6   2   3   53.06    1.55
  -4  -2   3    5.61    0.22
   4  -2  -3    5.66    0.22
  -4   2   3    5.60    0.22
   4   2  -3    5.80    0.22
  -4   2   3    5.45    0.22
  -2   2   3  765.40   26.63
   0  -2   3    4.68    0.20
   0  -2  -3    4.95    0.20
   0  -2   3    4.57    0.14
   0  -2   3    4.89    0.14
   0  -2  -3    4.76    0.17
   0   2   3    4.74    0.18
   0   2  -3    5.06    0.20
   0   2   3    4.79    0.20
  -2  -2  -3    6.53    0.26
   2  -2   3    6.35    0.26
   2  -2   3    6.38    0.25
  -2  -2  -3    6.35    0.22
   2  -2   3    6.08    0.18
   2   2   3    6.37    0.23
  -2   2  -3    6.01    0.18
  -2   2  -3    6.45    0.25
   2   2   3    6.13    0.26
   4  -2   3   70.56    1.86
   4  -2   3   68.88    1.94
  -4  -2  -3   72.31    1.96
   4  -2   3   70.36    1.94
  -4  -2  -3   71.53    1.90
   4   2   3   71.43    1.89
  -4   2  -3   70.98    1.94
   4   2   3   70.29    2.01
  -4   2  -3   72.39    1.86
  -6  -2  -3   15.53    0.52
   6  -2   3   15.65    0.54
  -6  -2  -3   16.41    0.53
   6  -2   3   15.37    0.50
  -6  -2  -3   15.55    0.57
   6  -2   3   16.18    0.57
   6   2   3   16.22    0.50
   6   2   3   15.86    0.58
  -6   2  -3   16.69    0.61
  -6   2  -3   16.55    0.50
  -6   2  -3   16.19    0.56
   8  -2   3   22.22    0.73
   8  -2   3   24.19    0.81
  -8  -2  -3   22.60    0.74
  -8  -2  -3   23.22    0.81
  -8  -2  -3   24.47    0.76
   8  -2   3   23.19    0.76
  -8   2  -3   23.36    0.73
   8   2   3   24.38    0.82
   8   2   3   23.37    0.70
  -8   2  -3   27.53    0.80
  -8   2  -3   22.90    0.80
  10  -2   3  128.22    3.50
 -10  -2  -3  129.85    3.60
  10  -2   3  129.40    3.51
 -10  -2  -3  136.11    3.55
  10  -2   3  133.38    3.59
 -10  -2  -3  130.51    3.52
  10   2   3  130.15    3.61
 -10   2  -3  130.12    3.54
 -10   2  -3  130.14    3.50
  12  -2   3   60.06    1.75
  12  -2   3   56.44    1.90
 -12  -2  -3   63.30    1.79
 -12  -2  -3   61.44    1.76
 -12   2  -3   60.50    1.74
 -12   2  -3   58.78    1.76
 -14  -2  -3   55.66    1.66
 -14  -2  -3   54.30    1.79
 -14   2  -3   55.31    1.66
 -14   2  -3   54.07    1.64
 -18  -2  -3    0.01    0.08
 -18   2  -3   -0.07    0.08
 -21  -3   3    0.30    0.17
 -21   3   3    0.45    0.16
 -19  -3   3    1.62    0.25
 -19  -3   3    1.59    0.16
 -19   3   3    1.44    0.23
 -17  -3   3    0.02    0.06
 -17  -3   3    0.02    0.11
 -17   3   3    0.08    0.10
 -17   3   3    0.11    0.09
 -13  -3   3    7.15    0.39
  13  -3  -3    7.51    0.39
 -13  -3   3    7.56    0.40
  13   3  -3    7.34    0.39
 -13   3   3    7.06    0.38
 -13   3   3    7.97    0.40
 -11  -3   3    0.04    0.06
  11  -3  -3   -0.01    0.05
  11   3  -3    0.13    0.06
 -11   3   3    0.20    0.08
   9  -3  -3   56.17    1.62
  -9  -3   3   57.49    1.62
   9   3  -3   56.25    1.63
  -9   3   3   56.43    1.62
   7  -3  -3    4.17    0.21
   7   3  -3    3.90    0.21
  -7   3   3    4.12    0.22
   5  -3  -3    0.24    0.05
  -5  -3   3    0.33    0.06
  -5   3   3    0.23    0.05
  -5   3   3    0.37    0.06
  -3  -3   3   31.09    0.85
   3  -3  -3   31.56    0.86
   3  -3  -3   30.35    0.87
  -3  -3   3   29.77    0.87
  -3  -3   3   30.40    0.85
  -3   3   3   30.01    0.87
  -3   3   3   29.39    0.86
   1  -3  -3   32.91    0.91
   1  -3  -3   32.00    0.92
  -1  -3   3   32.52    0.88
  -1  -3   3   34.40    0.93
  -1   3   3   32.85    0.91
  -1   3   3   32.26    0.92
   1   3  -3   33.06    0.92
   1   3  -3   32.25    0.88
   1  -3   3    0.35    0.05
  -1  -3  -3    0.35    0.05
   1  -3   3    0.32    0.03
   1  -3   3    0.23    0.05
   1   3   3    0.35    0.05
  -1   3  -3    0.31    0.05
  -1   3  -3    0.41    0.03
  -3  -3  -3    8.25    0.29
   3  -3   3    8.16    0.24
   3  -3   3    8.33    0.31
   3  -3   3    7.55    0.32
   3   3   3    7.54    0.29
  -3   3  -3    7.76    0.30
  -3   3  -3    7.51    0.24
  -3   3  -3    7.78    0.32
   3   3   3    7.88    0.32
  -5  -3  -3    0.43    0.08
   5  -3   3    0.44    0.06
   5  -3   3    0.45    0.08
   5  -3   3    0.45    0.09
  -5  -3  -3    0.39    0.07
  -5   3  -3    0.37    0.07
   5   3   3    0.25    0.07
  -5   3  -3    0.32    0.05
  -5   3  -3    0.40    0.08
   5   3   3    0.34    0.05
   7  -3   3    5.56    0.23
   7  -3   3    5.24    0.27
  -7  -3  -3    5.14    0.26
  -7  -3  -3    5.46    0.29
  -7  -3  -3    5.89    0.27
   7  -3   3    5.50    0.29
  -7   3  -3    5.41    0.28
   7   3   3    5.37    0.30
  -7   3  -3    4.81    0.27
   7   3   3    5.50    0.21
  -7   3  -3    5.37    0.23
   9  -3   3   30.62    0.94
  -9  -3  -3   30.68    0.96
  -9  -3  -3   32.11    0.98
   9  -3   3   30.98    0.97
   9  -3   3   31.25    1.01
  -9   3  -3   30.14    1.00
   9   3   3   30.79    0.86
  -9   3  -3   31.79    1.00
   9   3   3   30.85    1.03
  -9   3  -3   31.21    0.94
 -11  -3  -3    0.02    0.06
  11  -3   3    0.00    0.06
  11  -3   3    0.00    0.06
 -11  -3  -3   -0.04    0.06
  11  -3   3    0.12    0.08
 -11   3  -3   -0.04    0.06
 -11   3  -3    0.14    0.08
 -11   3  -3    0.05    0.06
 -13  -3  -3    6.02    0.36
  13  -3   3    5.29    0.32
 -13  -3  -3    5.99    0.34
 -13   3  -3    5.61    0.34
 -13   3  -3    5.80    0.32
  15  -3   3   -1.18    4.26
 -15   3  -3   -1.08    6.22
 -17  -3  -3    0.61    0.15
 -20  -4   3    0.60    0.18
 -20   4   3    0.52    0.18
 -18  -4   3    1.01    0.12
 -18  -4   3    1.37    0.22
 -18   4   3    1.31    0.22
 -16  -4   3    5.37    0.37
 -16  -4   3    5.09    0.24
 -16   4   3    5.20    0.33
 -16   4   3    5.44    0.54
 -14   4   3    2.34    0.33
 -14   4   3    2.47    0.23
 -14   4   3    2.48    0.24
 -12  -4   3    1.08    0.16
  12  -4  -3    1.22    0.19
 -12  -4   3    1.02    0.15
 -12   4   3    0.99    0.16
 -10  -4   3    1.24    0.14
  10  -4  -3    1.06    0.14
 -10  -4   3    0.92    0.13
 -10   4   3    1.25    0.15
  -8  -4   3    6.82    0.31
  -8  -4   3    6.78    0.31
   8  -4  -3    6.56    0.30
  -8   4   3    6.36    0.30
   6  -4  -3    5.34    0.25
  -6  -4   3    5.12    0.24
  -6  -4   3    5.35    0.28
  -6   4   3    5.43    0.28
  -4  -4   3    2.04    0.12
  -4  -4   3    1.81    0.12
   4  -4  -3    1.92    0.13
  -4   4   3    1.92    0.13
  -4   4   3    1.81    0.11
   2  -4  -3    1.70    0.11
  -2  -4   3    1.79    0.11
   2  -4  -3    1.82    0.11
  -2  -4   3    1.53    0.11
  -2  -4   3    1.91    0.10
  -2   4   3    1.60    0.11
   2   4  -3    1.76    0.10
  -2   4   3    1.63    0.10
   0  -4   3    0.01    0.02
   0  -4  -3    0.01    0.02
   0  -4   3    0.03    0.03
   0  -4  -3    0.01    0.03
   0  -4   3    0.00    0.02
   0   4  -3    0.02    0.02
   0   4   3    0.01    0.03
   0   4  -3    0.01    0.02
   0   4   3    0.02    0.02
   2  -4   3    6.76    0.22
  -2  -4  -3    6.79    0.28
   2  -4   3    6.80    0.26
  -2  -4  -3    7.13    0.26
   2  -4   3    6.47    0.29
  -2   4  -3    6.79    0.30
  -2   4  -3    6.85    0.22
   2   4   3    6.49    0.28
   2   4   3    6.79    0.27
  -2   4  -3    6.59    0.26
  -4  -4  -3   31.26    0.91
   4  -4   3   28.15    0.82
   4  -4   3   29.45    0.88
  -4  -4  -3   31.11    0.88
   4  -4   3   27.78    0.97
  -4   4  -3   29.76    0.83
  -4   4  -3   30.25    0.88
   4   4   3   29.92    0.91
   4   4   3   29.99    0.88
  -4   4  -3   29.52    0.92
  -6  -4  -3   14.60    0.54
   6  -4   3   14.57    0.53
  -6  -4  -3   14.66    0.51
   6  -4   3   14.72    0.46
   6  -4   3   14.08    0.52
  -6   4  -3   15.40    0.55
   6   4   3   14.34    0.55
  -6   4  -3   14.31    0.46
  -6   4  -3   13.94    0.51
   6   4   3   14.62    0.43
   8  -4   3    6.62    0.33
  -8  -4  -3    6.31    0.31
  -8  -4  -3    6.43    0.31
   8  -4   3    6.29    0.32
  -8  -4  -3    6.89    0.35
  -8   4  -3    6.74    0.28
  -8   4  -3    6.50    0.32
   8   4   3    6.65    0.35
  -8   4  -3    6.26    0.33
   8   4   3    6.25    0.21
 -10  -4  -3    6.29    0.33
 -10  -4  -3    6.24    0.33
  10  -4   3    6.20    0.33
  10  -4   3    6.18    0.30
  10  -4   3    6.24    0.34
 -10  -4  -3    5.68    0.35
 -10   4  -3    5.88    0.29
 -10   4  -3    6.19    0.34
  10   4   3    5.94    0.36
 -10   4  -3    6.30    0.35
  12  -4   3    0.31    0.10
 -12  -4  -3    0.43    0.11
 -12  -4  -3    0.33    0.10
 -12   4  -3    0.17    0.10
 -12   4  -3    0.28    0.09
  14  -4   3    0.18    0.10
 -14   4  -3    0.28    0.10
 -14   4  -3    0.26    0.12
 -16  -4  -3   -0.08    0.09
 -16   4  -3   -0.01    0.06
 -17  -5   3    1.10    0.19
 -17  -5   3    1.20    0.11
 -17   5   3    1.26    0.21
 -15   5   3    1.28    0.18
 -15   5   3    1.66    0.21
 -13  -5   3    1.99    0.22
  13  -5  -3    1.67    0.19
 -13  -5   3    1.89    0.22
 -13   5   3    1.81    0.20
 -13   5   3    1.77    0.21
  11  -5  -3   15.56    0.61
 -11  -5   3   15.91    0.61
 -11  -5   3   16.18    0.63
 -11   5   3   16.71    0.62
  -9  -5   3   22.01    0.75
  -9  -5   3   22.13    0.75
   9  -5  -3   21.99    0.74
  -9   5   3   22.05    0.75
  -7  -5   3   95.23    2.57
  -7  -5   3   92.25    2.56
   7  -5  -3   95.41    2.57
  -7   5   3   94.50    2.57
  -5  -5   3    7.20    0.31
  -5  -5   3    7.46    0.31
   5  -5  -3    8.64    0.33
  -5   5   3    7.58    0.36
  -5   5   3    7.80    0.28
  -3  -5   3   22.88    0.68
   3  -5  -3   23.30    0.66
  -3  -5   3   22.78    0.68
   3  -5  -3   21.97    0.69
  -3  -5   3   22.80    0.70
   3   5  -3   21.77    0.67
  -3   5   3   22.77    0.66
  -1  -5   3  123.16    3.17
   1  -5  -3  120.83    3.17
  -1  -5   3  119.09    3.21
  -1  -5   3  121.40    3.15
   1  -5  -3  121.05    3.19
  -1   5   3  118.09    3.16
   1   5  -3  120.25    3.16
   1   5  -3  122.02    3.16
  -1   5   3  121.28    3.19
   1  -5   3    5.28    0.21
   1  -5   3    5.11    0.19
  -1  -5  -3    5.23    0.23
   1  -5   3    4.93    0.25
  -1  -5  -3    5.20    0.23
   1   5   3    5.07    0.23
  -1   5  -3    5.53    0.20
  -1   5  -3    4.77    0.27
  -1   5  -3    5.31    0.21
   1   5   3    4.97    0.22
  -3  -5  -3  147.92    3.93
   3  -5   3  147.83    3.90
  -3  -5  -3  155.93    3.92
   3  -5   3  145.61    3.86
   3  -5   3  151.23    3.96
  -3   5  -3  149.76    3.90
   3   5   3  144.63    3.92
  -3   5  -3  148.49    3.86
   3   5   3  145.13    3.93
  -3   5  -3  151.56    3.97
  -5  -5  -3   74.64    2.06
   5  -5   3   72.96    1.97
   5  -5   3   73.70    2.07
   5  -5   3   74.44    2.03
  -5  -5  -3   75.69    2.04
   5   5   3   72.42    2.04
  -5   5  -3   75.11    2.08
  -5   5  -3   72.62    1.97
   5   5   3   73.18    2.06
  -5   5  -3   74.12    2.07
  -7  -5  -3    0.59    0.10
   7  -5   3    0.45    0.09
  -7  -5  -3    0.57    0.11
  -7  -5  -3    0.54    0.10
   7  -5   3    0.85    0.13
   7  -5   3    0.59    0.08
  -7   5  -3    0.69    0.10
  -7   5  -3    0.52    0.11
  -7   5  -3    0.54    0.08
   7   5   3    0.49    0.10
   7   5   3    0.61    0.05
  -9  -5  -3    4.66    0.31
   9  -5   3    5.10    0.30
   9  -5   3    5.02    0.25
   9  -5   3    4.92    0.28
  -9  -5  -3    4.73    0.28
  -9  -5  -3    4.96    0.29
  -9   5  -3    4.51    0.28
  -9   5  -3    5.01    0.31
   9   5   3    4.99    0.32
  -9   5  -3    4.81    0.25
  11  -5   3    0.01    0.08
 -11  -5  -3    0.02    0.07
 -11  -5  -3   -0.02    0.07
  11  -5   3    0.04    0.05
  11  -5   3   -0.02    0.07
 -11   5  -3   -0.01    0.06
  11   5   3   -0.04    0.04
 -11   5  -3    0.03    0.07
  13  -5   3    2.67    0.27
 -13  -5  -3    3.10    0.31
 -13   5  -3    3.08    0.24
 -13   5  -3    3.57    0.29
 -17  -5  -3    0.17    0.12
 -17   5  -3    0.02    0.08
 -20  -6   3   11.01    0.62
 -20   6   3   11.01    0.62
 -18  -6   3    9.67    0.55
 -18   6   3    9.71    0.54
 -16  -6   3    8.05    0.28
 -16  -6   3    8.53    0.48
 -16   6   3    8.64    0.48
 -14   6   3   79.32    2.33
 -14   6   3   80.66    2.31
 -12  -6   3  150.00    4.03
  12  -6  -3  146.56    4.01
 -12  -6   3  149.18    4.04
 -12   6   3  147.61    3.96
 -12   6   3  144.32    4.14
 -12   6   3  145.88    4.02
  10  -6  -3   58.14    1.66
 -10  -6   3   56.40    1.67
 -10  -6   3   56.30    1.66
 -10   6   3   55.13    1.66
   8  -6  -3  206.14    5.52
  -8  -6   3  204.38    5.52
  -8  -6   3  216.00    5.54
  -8   6   3  210.82    5.53
  -6  -6   3   10.84    0.41
  -6  -6   3   10.58    0.38
  -6  -6   3   10.42    0.41
   6  -6  -3   10.10    0.40
  -6   6   3   10.19    0.36
  -6   6   3   10.08    0.41
  -4  -6   3    1.07    0.10
  -4  -6   3    1.38    0.12
  -4   6   3    1.03    0.11
   4   6  -3    1.05    0.11
  -4   6   3    1.33    0.09
  -2  -6   3   66.19    1.79
  -2  -6   3   69.49    1.79
   2  -6  -3   66.69    1.82
   2  -6  -3   64.88    1.77
  -2  -6   3   65.05    1.83
   2   6  -3   63.53    1.79
  -2   6   3   66.02    1.77
  -2   6   3   66.34    1.82
   0  -6  -3  216.13    5.57
   0  -6   3  212.86    5.64
   0  -6   3  218.47    5.55
   0   6  -3  219.11    5.55
   0   6  -3  214.74    5.63
   0   6  -3  217.96    5.56
   0   6   3  202.66    5.59
   0   6   3  214.65    5.57
   2  -6   3  125.05    3.33
  -2  -6  -3  122.58    3.27
   2  -6   3  123.72    3.23
  -2  -6  -3  125.29    3.29
   2  -6   3  124.33    3.24
   2   6   3  123.61    3.30
  -2   6  -3  125.94    3.33
   2   6   3  119.70    3.27
  -2   6  -3  123.75    3.24
  -2   6  -3  120.74    3.23
   4  -6   3   81.41    2.25
   4  -6   3   80.68    2.15
  -4  -6  -3   82.41    2.22
   4  -6   3   81.72    2.18
  -4  -6  -3   81.86    2.22
  -4   6  -3   80.41    2.18
  -4   6  -3   81.17    2.26
   4   6   3   79.93    2.22
   4   6   3   79.25    2.22
  -4   6  -3   78.67    2.15
   6  -6   3   16.59    0.56
  -6  -6  -3   17.52    0.61
   6  -6   3   19.10    0.66
   6  -6   3   17.63    0.60
  -6  -6  -3   17.92    0.63
  -6   6  -3   17.29    0.56
   6   6   3   18.02    0.63
  -6   6  -3   18.24    0.60
   6   6   3   17.65    0.64
  -6   6  -3   17.59    0.65
   8  -6   3   45.91    1.39
   8  -6   3   44.23    1.34
  -8  -6  -3   44.86    1.36
   8  -6   3   45.33    1.31
  -8  -6  -3   46.06    1.37
  -8  -6  -3   48.36    1.43
  -8   6  -3   46.01    1.35
   8   6   3   44.41    1.40
  -8   6  -3   45.25    1.31
  -8   6  -3   45.66    1.41
 -10  -6  -3   81.21    2.26
  10  -6   3   79.81    2.27
  10  -6   3   76.10    2.24
  10  -6   3   80.17    2.20
 -10   6  -3   79.63    2.25
 -10   6  -3   78.64    2.30
 -10   6  -3   79.30    2.19
  10   6   3   77.42    2.30
 -12  -6  -3   36.09    1.16
  12  -6   3   33.86    1.10
 -12   6  -3   34.97    1.17
 -12   6  -3   35.84    1.20
 -12   6  -3   34.85    1.10
  14  -6   3   35.56    1.16
 -16  -6  -3    8.49    0.49
 -19  -7   3    0.96    0.21
 -19   7   3    0.93    0.23
 -17  -7   3    1.84    0.25
 -17   7   3    1.65    0.24
 -15  -7   3    1.03    0.08
 -15  -7   3    1.09    0.08
 -15   7   3    1.33    0.28
 -15   7   3    1.04    0.17
 -13  -7   3    0.84    0.09
 -13   7   3    0.62    0.17
 -13   7   3    0.68    0.14
 -13   7   3    1.10    0.15
 -11  -7   3    0.03    0.04
 -11  -7   3    0.00    0.07
  11  -7  -3    0.12    0.07
 -11  -7   3    0.01    0.06
 -11   7   3    0.15    0.09
 -11   7   3    0.05    0.07
  -9  -7   3    0.12    0.05
  -9  -7   3    0.13    0.07
  -9  -7   3    0.09    0.07
   9  -7  -3    0.14    0.07
  -9   7   3    0.24    0.08
  -7  -7   3   21.77    0.74
  -7  -7   3   21.75    0.74
   7  -7  -3   21.72    0.74
  -7  -7   3   22.10    0.69
  -7   7   3   21.79    0.67
  -7   7   3   22.51    0.75
  -5  -7   3    0.25    0.07
   5  -7  -3    0.15    0.06
  -5  -7   3    0.17    0.05
  -5   7   3    0.09    0.05
   5   7  -3    0.19    0.06
  -5   7   3    0.26    0.05
  -3  -7   3   42.26    1.22
  -3  -7   3   42.95    1.19
   3  -7  -3   42.94    1.23
   3  -7  -3   41.19    1.15
   3   7  -3   41.30    1.21
  -3   7   3   41.44    1.15
  -3   7   3   42.20    1.23
  -1  -7   3   59.29    1.57
  -1  -7   3   56.94    1.58
  -1  -7   3   57.56    1.65
   1  -7  -3   58.70    1.62
   1  -7  -3   57.70    1.56
   1   7  -3   57.35    1.59
  -1   7   3   56.73    1.56
   1   7  -3   57.27    1.64
  -1   7   3   57.74    1.63
   1  -7   3  103.91    2.93
   1  -7   3  113.23    2.93
  -1  -7  -3  109.42    2.95
   1  -7   3  111.77    3.02
  -1  -7  -3  111.35    2.99
   1   7   3  112.56    2.96
  -1   7  -3  115.27    2.93
  -1   7  -3  110.11    2.94
   1   7   3  111.47    3.00
  -1   7  -3  114.04    3.03
  -3  -7  -3   20.75    0.68
  -3  -7  -3   21.16    0.67
   3  -7   3   20.93    0.72
   3  -7   3   21.54    0.64
   3  -7   3   20.37    0.63
  -3   7  -3   20.98    0.63
   3   7   3   21.04    0.70
  -3   7  -3   20.04    0.63
  -3   7  -3   20.48    0.72
   5  -7   3    3.33    0.24
  -5  -7  -3    3.35    0.21
   5  -7   3    3.29    0.19
   5  -7   3    3.17    0.17
  -5  -7  -3    3.38    0.21
  -5   7  -3    3.74    0.25
   5   7   3    3.64    0.23
   5   7   3    3.42    0.22
  -5   7  -3    3.50    0.19
  -5   7  -3    3.11    0.17
  -7  -7  -3   12.89    0.52
   7  -7   3   12.44    0.45
   7  -7   3   11.87    0.46
  -7  -7  -3   12.60    0.50
   7  -7   3   12.12    0.51
  -7   7  -3   12.69    0.47
  -7   7  -3   12.45    0.53
   7   7   3   12.93    0.51
   7   7   3   11.67    0.50
   9  -7   3    1.38    0.16
   9  -7   3    1.58    0.20
  -9  -7  -3    1.25    0.17
   9  -7   3    1.35    0.14
  -9  -7  -3    1.35    0.18
  -9   7  -3    1.33    0.14
  -9   7  -3    1.14    0.17
   9   7   3    1.10    0.16
  -9   7  -3    1.44    0.16
 -11  -7  -3    2.53    0.24
  11  -7   3    2.69    0.21
  11  -7   3    2.82    0.26
 -11  -7  -3    2.45    0.24
 -11   7  -3    2.85    0.21
 -11   7  -3    2.57    0.23
 -13   7  -3    2.78    0.23
 -15   7  -3   -0.01    0.06
 -18  -8   3    6.31    0.46
 -18   8   3    7.00    0.47
 -16  -8   3   13.62    0.65
 -16   8   3   13.41    0.64
 -14  -8   3    0.80    0.07
 -14   8   3    0.68    0.13
 -12  -8   3    0.67    0.08
 -12  -8   3    0.67    0.14
 -12   8   3    0.74    0.11
 -12   8   3    0.71    0.15
 -12   8   3    0.58    0.13
 -10  -8   3    0.37    0.11
  10  -8  -3   -0.04    0.06
 -10   8   3   -0.03    0.06
 -10   8   3    0.16    0.09
  -8  -8   3    5.95    0.32
  -8  -8   3    5.35    0.30
  -8  -8   3    5.26    0.25
   8  -8  -3    5.48    0.30
  -8   8   3    5.76    0.31
  -8   8   3    5.16    0.24
  -6  -8   3   18.88    0.66
   6  -8  -3   18.57    0.66
  -6  -8   3   19.30    0.62
   6   8  -3   18.56    0.66
  -6   8   3   19.19    0.58
  -6   8   3   19.52    0.67
  -4  -8   3   88.08    2.39
   4  -8  -3   87.57    2.40
  -4  -8   3   85.57    2.39
  -4   8   3   89.30    2.30
   4   8  -3   84.66    2.39
  -4   8   3   88.06    2.41
   2  -8  -3    4.87    0.20
  -2  -8   3    5.41    0.22
  -2  -8   3    4.61    0.25
  -2  -8   3    4.91    0.24
   2  -8  -3    5.16    0.26
  -2   8   3    4.82    0.26
   2   8  -3    4.95    0.24
  -2   8   3    5.18    0.20
   0  -8   3    1.06    0.13
   0  -8  -3    0.83    0.11
   0  -8   3    0.91    0.08
   0  -8  -3    0.91    0.09
   0  -8   3    0.72    0.09
   0   8  -3    0.86    0.10
   0   8   3    0.67    0.10
   0   8   3    1.14    0.10
   0   8  -3    0.65    0.10
   2  -8   3   21.38    0.67
   2  -8   3   22.35    0.65
   2  -8   3   22.57    0.76
  -2  -8  -3   22.61    0.73
   2   8   3   21.74    0.74
  -2   8  -3   21.93    0.76
  -2   8  -3   21.44    0.68
   2   8   3   21.73    0.69
  -2   8  -3   22.26    0.65
   4  -8   3   15.44    0.55
  -4  -8  -3   15.32    0.56
   4  -8   3   15.41    0.49
   4  -8   3   15.11    0.58
  -4  -8  -3   14.53    0.54
  -4   8  -3   14.79    0.49
  -4   8  -3   15.11    0.51
   4   8   3   15.16    0.54
   4   8   3   15.19    0.57
  -4   8  -3   15.09    0.59
  -6  -8  -3   13.41    0.52
   6  -8   3   12.98    0.54
   6  -8   3   12.85    0.47
  -6  -8  -3   13.24    0.52
   6  -8   3   12.57    0.46
   6   8   3   12.73    0.52
  -6   8  -3   12.99    0.46
   6   8   3   12.95    0.38
  -6   8  -3   12.85    0.51
   6   8   3   12.72    0.51
  -6   8  -3   12.82    0.55
   8  -8   3   12.16    0.47
   8  -8   3   12.57    0.47
  -8  -8  -3   13.15    0.54
   8  -8   3   13.21    0.56
  -8   8  -3   12.73    0.47
  -8   8  -3   12.91    0.57
  -8   8  -3   12.42    0.48
   8   8   3   12.36    0.54
   8   8   3   11.90    0.53
  10  -8   3    3.55    0.23
 -10  -8  -3    4.22    0.29
 -10  -8  -3    3.39    0.27
  10  -8   3    3.09    0.27
 -10   8  -3    3.53    0.25
 -10   8  -3    3.51    0.23
 -12   8  -3   -0.02    0.06
 -12   8  -3   -0.08    0.08
 -14  -8  -3    1.15    0.20
 -16  -8  -3    0.52    0.17
 -19  -9   3    0.51    0.19
 -19   9   3    0.54    0.18
 -17  -9   3   -0.06    0.11
 -17   9   3   -0.02    0.12
 -15  -9   3    6.29    0.42
 -15   9   3    6.79    0.39
 -15   9   3    8.00    0.46
 -13  -9   3    2.66    0.13
 -13   9   3    2.72    0.22
 -11  -9   3    1.14    0.10
 -11  -9   3    1.47    0.20
 -11  -9   3    1.22    0.17
  11  -9  -3    0.89    0.18
 -11   9   3    1.09    0.16
 -11   9   3    1.32    0.14
  -9  -9   3   12.58    0.44
   9  -9  -3   11.75    0.51
  -9  -9   3   12.98    0.54
  -9  -9   3   12.62    0.54
  -9   9   3   12.65    0.53
  -9   9   3   12.07    0.54
  -9   9   3   12.37    0.44
  -7  -9   3   11.39    0.42
  -7  -9   3   11.45    0.48
   7  -9  -3   10.71    0.46
  -7   9   3   10.89    0.38
  -7   9   3   12.02    0.49
  -7   9   3   11.97    0.50
  -5  -9   3   20.10    0.68
  -5  -9   3   19.54    0.66
  -5   9   3   19.39    0.69
   5   9  -3   19.63    0.69
  -5   9   3   19.34    0.57
  -3  -9   3   10.68    0.43
   3  -9  -3   10.41    0.43
   3  -9  -3   10.56    0.34
  -3  -9   3   10.69    0.38
  -3  -9   3   10.41    0.41
  -3   9   3   11.09    0.44
   3   9  -3    9.70    0.41
  -3   9   3   10.80    0.34
  -1  -9   3    8.50    0.39
  -1  -9   3    9.56    0.32
  -1  -9   3    9.15    0.36
   1  -9  -3    9.14    0.32
   1  -9  -3    9.02    0.39
  -1   9   3    9.02    0.39
  -1   9   3    8.88    0.32
   1   9  -3    9.14    0.37
   1   9  -3    9.14    0.40
  -1  -9  -3    1.23    0.14
   1  -9   3    1.05    0.11
   1  -9   3    1.38    0.10
  -1  -9  -3    1.35    0.11
   1  -9   3    1.23    0.15
   1   9   3    1.34    0.15
  -1   9  -3    1.34    0.15
   1   9   3    1.61    0.13
   3  -9   3   48.52    1.34
  -3  -9  -3   47.77    1.44
  -3  -9  -3   48.51    1.40
   3  -9   3   50.61    1.48
   3  -9   3   48.29    1.39
  -3   9  -3   49.65    1.49
  -3   9  -3   49.67    1.34
   3   9   3   48.47    1.46
   3   9   3   50.07    1.36
   3   9   3   47.50    1.40
   5  -9   3    5.59    0.32
  -5  -9  -3    5.84    0.30
   5  -9   3    4.85    0.23
  -5  -9  -3    5.89    0.31
   5  -9   3    5.57    0.27
  -5   9  -3    5.38    0.24
   5   9   3    5.52    0.30
   5   9   3    5.63    0.22
   5   9   3    6.07    0.33
  -5   9  -3    6.25    0.40
  -5   9  -3    5.62    0.27
  -7  -9  -3   15.81    0.61
   7  -9   3   15.67    0.55
   7  -9   3   16.36    0.65
  -7  -9  -3   15.29    0.60
   7  -9   3   14.02    0.52
  -7   9  -3   15.75    0.54
   7   9   3   16.03    0.61
  -7   9  -3   15.81    0.66
   7   9   3   16.26    0.64
  -7   9  -3   14.89    0.55
   9  -9   3    3.18    0.22
  -9  -9  -3    3.84    0.30
   9  -9   3    3.99    0.44
  -9  -9  -3    3.41    0.26
   9  -9   3    3.43    0.22
  -9   9  -3    3.58    0.23
  -9   9  -3    3.75    0.24
  11  -9   3    0.30    0.10
 -11   9  -3    0.33    0.11
 -11   9  -3    0.43    0.11
  13  -9   3    0.22    0.10
 -13  -9  -3    0.08    0.11
 -13   9  -3   -0.01    0.05
 -15  -9  -3    8.82    0.52
 -18 -10   3    8.87    0.55
 -18  10   3    8.48    0.54
 -16 -10   3   15.21    0.72
 -16  10   3   15.35    0.64
 -16  10   3   15.24    0.71
 -14  10   3   23.71    0.82
 -14  10   3   23.23    0.91
 -12 -10   3   22.83    0.68
 -12  10   3   23.80    0.77
 -10 -10   3   44.66    1.44
 -10 -10   3   44.44    1.28
  10 -10  -3   45.41    1.51
 -10  10   3   44.69    1.42
 -10  10   3   44.90    1.29
 -10  10   3   48.38    1.34
  -8 -10   3   39.73    1.23
  -8 -10   3   43.55    1.34
   8 -10  -3   43.66    1.33
  -8  10   3   44.21    1.35
  -8  10   3   42.13    1.19
  -8  10   3   44.18    1.37
   6 -10  -3   42.90    1.33
  -6 -10   3   44.70    1.28
  -6 -10   3   44.64    1.33
  -6  10   3   42.91    1.18
  -6  10   3   43.57    1.35
   6  10  -3   41.64    1.33
  -6  10   3   43.20    1.33
  -4 -10   3   38.49    1.17
   4 -10  -3   38.64    1.20
  -4 -10   3   39.39    1.13
  -4 -10   3   38.05    1.18
  -4  10   3   38.10    1.05
  -4  10   3   37.89    1.20
   4  10  -3   39.01    1.20
  -4  10   3   41.32    1.22
  -2 -10   3   79.48    2.24
  -2 -10   3   79.05    2.14
   2 -10  -3   79.62    2.24
   2 -10  -3   80.81    2.11
  -2 -10   3   79.32    2.21
  -2  10   3   81.58    2.23
  -2  10   3   80.45    2.11
   2  10  -3   78.07    2.22
  -2  10   3   78.10    2.25
   2  10  -3   80.34    2.25
   0 -10   3   54.32    1.60
   0 -10   3   57.49    1.56
   0 -10  -3   52.81    1.49
   0 -10   3   48.65    1.46
   0 -10  -3   55.03    1.59
   0  10   3   55.33    1.50
   0  10  -3   52.90    1.56
   0  10   3   55.30    1.61
   0  10  -3   55.86    1.62
   0  10   3   56.21    1.56
   2 -10   3   94.56    2.60
   2 -10   3  100.12    2.68
  -2 -10  -3   99.65    2.66
  -2 -10  -3  101.39    2.74
   2 -10   3  100.56    2.77
  -2  10  -3   97.04    2.69
   2  10   3  100.93    2.76
   2  10   3  100.57    2.67
   2  10   3   98.11    2.67
  -2  10  -3   97.47    2.78
  -4 -10  -3   20.31    0.68
  -4 -10  -3   20.74    0.72
   4 -10   3   20.32    0.75
   4 -10   3   19.21    0.60
   4 -10   3   20.40    0.67
  -4  10  -3   20.13    0.61
   4  10   3   19.72    0.68
   4  10   3   19.98    0.62
  -4  10  -3   19.92    0.67
   4  10   3   20.13    0.74
  -4  10  -3   19.72    0.77
   6 -10   3    0.16    0.07
  -6 -10  -3    0.34    0.10
  -6 -10  -3    0.21    0.08
   6 -10   3    0.02    0.07
   6 -10   3    0.16    0.06
  -6  10  -3    0.19    0.06
  -6  10  -3    0.11    0.06
   6  10   3    0.23    0.10
   6  10   3    0.13    0.08
  -6  10  -3    0.16    0.09
   6  10   3    0.15    0.04
   8 -10   3    3.34    0.23
   8 -10   3    3.16    0.20
  -8 -10  -3    3.78    0.40
  -8 -10  -3    3.46    0.27
  -8  10  -3    3.82    0.22
  -8  10  -3    3.36    0.23
   8  10   3    2.96    0.27
  10 -10   3   44.62    1.38
 -10  10  -3   46.94    1.38
 -10  10  -3   46.79    1.40
 -12 -10  -3   42.30    1.38
  12 -10   3   39.52    1.27
 -12  10  -3   39.80    1.28
 -17 -11   3    0.12    0.12
 -17  11   3    0.05    0.16
 -15 -11   3    0.47    0.15
 -15  11   3    0.53    0.16
 -15  11   3    0.27    0.18
 -13 -11   3    0.39    0.15
 -13  11   3    0.42    0.11
 -13  11   3    0.53    0.15
 -11 -11   3   -0.01    0.04
 -11 -11   3   -0.04    0.07
 -11 -11   3    0.10    0.09
 -11  11   3    0.05    0.06
  -9 -11   3    0.29    0.10
  -9 -11   3    0.19    0.10
  -9 -11   3    0.32    0.07
  -9  11   3    0.25    0.06
  -9  11   3    0.34    0.06
  -9  11   3    0.30    0.11
   7 -11  -3    5.04    0.31
  -7 -11   3    5.15    0.27
  -7 -11   3    5.18    0.31
  -7  11   3    5.28    0.20
  -7  11   3    5.68    0.33
   7  11  -3    5.42    0.33
  -7  11   3    5.46    0.34
  -5 -11   3   11.49    0.47
  -5 -11   3   12.06    0.50
   5 -11  -3   12.64    0.51
  -5  11   3   12.70    0.54
  -5  11   3   11.57    0.51
  -5  11   3   12.12    0.36
   5  11  -3   12.15    0.51
  -3 -11   3   15.98    0.58
  -3 -11   3   15.67    0.58
   3 -11  -3   15.89    0.60
  -3 -11   3   14.13    0.50
  -3  11   3   15.09    0.59
  -3  11   3   15.72    0.45
  -3  11   3   15.32    0.60
   3  11  -3   14.78    0.58
  -1 -11   3   11.34    0.45
   1 -11  -3   11.40    0.48
   1 -11  -3   10.49    0.36
  -1 -11   3   10.61    0.36
  -1 -11   3   10.94    0.47
  -1  11   3   11.22    0.45
  -1  11   3   11.57    0.49
   1  11  -3   10.51    0.47
   1  11  -3   10.91    0.45
  -1  11   3   11.51    0.37
  -1 -11  -3    7.89    0.31
   1 -11   3    8.25    0.36
  -1 -11  -3    8.65    0.40
   1 -11   3    7.98    0.27
   1 -11   3    8.22    0.40
  -1  11  -3    7.96    0.41
  -1  11  -3    8.11    0.37
   1  11   3    7.84    0.32
   1  11   3    8.18    0.35
   1  11   3    7.67    0.39
  -3 -11  -3    2.08    0.16
   3 -11   3    2.21    0.12
   3 -11   3    1.94    0.21
  -3 -11  -3    2.17    0.20
   3 -11   3    1.99    0.17
   3  11   3    1.81    0.19
  -3  11  -3    1.97    0.11
   3  11   3    1.91    0.16
  -3  11  -3    2.07    0.17
  -3  11  -3    2.22    0.22
   3  11   3    1.99    0.15
  -5 -11  -3    1.83    0.19
  -5 -11  -3    1.99    0.18
   5 -11   3    1.93    0.13
   5 -11   3    2.22    0.18
   5  11   3    1.86    0.21
   5  11   3    2.11    0.14
  -5  11  -3    2.57    0.24
  -5  11  -3    2.24    0.14
   5  11   3    2.30    0.20
  -5  11  -3    1.97    0.17
   7 -11   3    3.96    0.24
  -7 -11  -3    3.43    0.25
   7  11   3    3.67    0.14
  -7  11  -3    3.73    0.24
  -7  11  -3    3.89    0.23
   7  11   3    3.27    0.28
   9 -11   3    7.08    0.36
  -9  11  -3    7.54    0.38
   9  11   3    7.10    0.43
  -9  11  -3    7.30    0.33
 -11 -11  -3   16.67    0.71
  11 -11   3   14.14    0.60
 -11  11  -3   14.67    0.58
 -13 -11  -3    6.44    0.44
 -13  11  -3    6.74    0.40
 -15 -11  -3    0.42    0.16
 -16 -12   3   17.41    0.81
 -16  12   3   16.15    0.66
 -16  12   3   19.34    1.17
 -14 -12   3    3.73    0.33
 -14  12   3    3.42    0.25
 -14  12   3    3.54    0.34
 -12 -12   3    1.38    0.11
 -12 -12   3    1.08    0.19
 -12  12   3    1.24    0.15
 -12  12   3    1.62    0.22
 -10 -12   3    1.11    0.17
 -10 -12   3    1.14    0.19
 -10 -12   3    1.10    0.12
 -10  12   3    1.17    0.11
  -8 -12   3   23.86    0.78
  -8 -12   3   23.94    0.82
  -8  12   3   23.87    0.69
  -8  12   3   25.17    0.69
   8  12  -3   24.62    0.90
  -6 -12   3   17.72    0.65
  -6 -12   3   18.76    0.70
   6 -12  -3   19.15    0.71
  -6  12   3   18.69    0.50
  -6  12   3   18.02    0.72
  -6  12   3   17.99    0.50
  -6  12   3   18.52    0.71
   6  12  -3   18.20    0.71
   4 -12  -3   42.73    1.34
  -4 -12   3   43.76    1.31
  -4 -12   3   44.32    1.34
  -4 -12   3   42.61    1.24
  -4  12   3   42.77    1.35
  -4  12   3   43.27    1.13
   4  12  -3   41.84    1.34
  -4  12   3   43.78    1.64
  -2 -12   3    2.44    0.14
  -2 -12   3    2.60    0.20
  -2 -12   3    2.51    0.22
   2 -12  -3    2.07    0.19
   2 -12  -3    2.28    0.12
  -2  12   3    2.42    0.12
  -2  12   3    2.36    0.22
  -2  12   3    2.31    0.20
   2  12  -3    2.21    0.20
   2  12  -3    2.40    0.21
   0 -12  -3    4.30    0.28
   0 -12   3    4.03    0.17
   0 -12   3    4.40    0.29
   0 -12   3    4.43    0.26
   0 -12  -3    4.08    0.19
   0  12   3    4.10    0.20
   0  12  -3    4.17    0.26
   0  12   3    4.06    0.28
   0  12   3    4.10    0.25
   2 -12   3    3.98    0.24
  -2 -12  -3    3.41    0.20
   2 -12   3    3.38    0.14
  -2 -12  -3    4.38    0.28
   2 -12   3    3.76    0.28
   2  12   3    3.53    0.27
  -2  12  -3    3.41    0.27
  -2  12  -3    3.28    0.23
   2  12   3    4.10    0.23
   4 -12   3   20.14    0.68
  -4 -12  -3   18.64    0.72
  -4 -12  -3   18.98    0.66
   4 -12   3   18.04    0.55
  -4  12  -3   19.90    0.69
   4  12   3   18.85    0.66
   4  12   3   19.32    0.75
   4  12   3   19.37    0.63
  -6 -12  -3   18.72    0.69
   6 -12   3   19.83    0.69
   6  12   3   19.31    0.59
  -6  12  -3   18.97    0.59
   6  12   3   18.73    0.77
  -6  12  -3   18.85    0.69
   8 -12   3   12.46    0.60
  -8 -12  -3   12.56    0.55
  -8  12  -3   12.97    0.46
  -8  12  -3   12.75    0.53
   8  12   3   11.78    0.59
  10 -12   3    0.66    0.13
 -10  12  -3    0.84    0.12
 -10  12  -3    0.40    0.11
 -12 -12  -3    0.20    0.13
 -12  12  -3   -0.02    0.05
 -12  12  -3    0.01    0.11
 -14 -12  -3   -0.07    0.11
 -14  12  -3   -0.01    0.07
 -15 -13   3    1.28    0.23
 -15  13   3    1.41    0.28
 -13 -13   3    5.13    0.40
 -13  13   3    5.23    0.39
 -11 -13   3    0.86    0.18
 -11 -13   3    0.80    0.10
 -11  13   3    0.83    0.17
  -9  13   3    6.02    0.21
  -7 -13   3    0.50    0.10
  -7 -13   3    0.49    0.10
  -5 -13   3    0.38    0.12
  -5 -13   3    0.41    0.11
  -5 -13   3    0.44    0.09
  -5 -13   3    0.40    0.08
  -5  13   3    0.33    0.11
   5  13  -3    0.31    0.10
  -3 -13   3   18.96    0.70
   3 -13  -3   20.15    0.79
  -3 -13   3   18.22    0.59
  -3 -13   3   19.02    0.70
   3  13  -3   18.33    0.71
  -3  13   3   18.82    0.71
   3  13  -3   18.66    0.71
  -1 -13   3   12.70    0.51
  -1 -13   3   11.81    0.38
  -1 -13   3   11.70    0.53
   1 -13  -3   12.74    0.54
   1 -13  -3   12.31    0.39
   1  13  -3   12.43    0.55
  -1  13   3   12.58    0.52
   1  13  -3   11.87    0.52
   1 -13   3    1.04    0.14
   1 -13   3    1.09    0.07
  -1 -13  -3    1.01    0.11
   1 -13   3    0.89    0.15
  -1  13  -3    1.04    0.17
   1  13   3    0.98    0.16
  -1  13  -3    0.88    0.14
   1  13   3    0.89    0.12
   3 -13   3    2.75    0.21
  -3 -13  -3    2.16    0.17
  -3  13  -3    2.55    0.22
   3  13   3    2.22    0.18
  -5 -13  -3    0.82    0.13
   5 -13   3    1.01    0.15
   5  13   3    0.82    0.16
   5  13   3    0.84    0.16
  -5  13  -3    1.08    0.15
   7 -13   3    4.42    0.29
  -7 -13  -3    4.30    0.29
  -7  13  -3    4.30    0.21
   7  13   3    4.82    0.35
  -7  13  -3    4.83    0.30
   9 -13   3    8.34    0.41
   9  13   3    7.90    0.48
  -9  13  -3    6.99    0.39
 -11  13  -3    0.18    0.09
 -11  13  -3    0.06    0.05
 -13 -13  -3   -0.19    0.12
 -13  13  -3   -0.08    0.07
 -16  14   3    7.95    0.53
 -14 -14   3   15.13    0.75
 -14  14   3   15.82    0.80
 -10 -14   3   27.97    0.87
 -10 -14   3   26.67    1.05
 -10 -14   3   29.26    0.98
 -10  14   3   28.17    1.04
  -8 -14   3   13.61    0.53
  -8 -14   3   13.61    0.55
  -8  14   3   14.50    0.65
  -6 -14   3   21.14    0.75
  -6 -14   3   21.61    0.71
  -4 -14   3    3.65    0.26
  -4 -14   3    3.32    0.19
   4  14  -3    3.72    0.28
  -2 -14   3    3.24    0.26
  -2 -14   3    3.42    0.17
  -2 -14   3    4.20    0.28
  -2 -14   3    3.56    0.17
  -2  14   3    3.77    0.28
   2  14  -3    3.81    0.29
   2  14  -3    3.68    0.28
   0 -14  -3   14.90    0.47
   0 -14   3   13.78    0.61
   0 -14   3   15.06    0.59
   0  14  -3   15.57    0.72
   0  14  -3   14.11    0.60
   0  14   3   15.08    0.59
   2 -14   3   41.97    1.36
   2 -14   3   39.03    1.29
  -2 -14  -3   40.57    1.20
   2  14   3   43.05    1.28
  -2  14  -3   42.86    1.32
   2  14   3   42.78    1.39
   4 -14   3   14.09    0.58
  -4 -14  -3   14.14    0.54
   4 -14   3   15.20    0.66
  -4  14  -3   15.17    0.61
   4  14   3   14.85    0.54
   4  14   3   15.20    0.67
   6 -14   3    7.19    0.38
   6  14   3    6.56    0.43
  -6  14  -3    7.40    0.39
   6  14   3    7.50    0.31
   8  14   3   20.13    0.86
  -8  14  -3   21.14    0.78
 -15  15   3    0.40    0.16
 -13  15   3   -0.06    0.03
 -11 -15   3   -0.11    0.10
 -11  15   3   -0.08    0.11
  -9 -15   3    0.89    0.13
  -9 -15   3    0.96    0.16
  -9  15   3    1.23    0.21
   9  15  -3    1.44    0.22
  -7 -15   3    0.61    0.12
  -7 -15   3    0.61    0.12
   7  15  -3    0.42    0.15
  -7  15   3    0.63    0.15
  -5 -15   3    3.61    0.21
  -5 -15   3    3.22    0.26
  -5 -15   3    3.31    0.21
  -5  15   3    3.59    0.43
  -3 -15   3    0.09    0.05
  -3 -15   3    0.14    0.09
  -3 -15   3    0.10    0.05
   3  15  -3    0.03    0.06
  -1 -15   3    5.69    0.42
  -1 -15   3    6.06    0.19
   1  15  -3    5.92    0.36
  -1  15   3    5.90    0.35
   1 -15   3    1.50    0.21
  -1 -15  -3    1.75    0.13
   1 -15   3    1.93    0.21
  -1  15  -3    1.51    0.20
   1  15   3    1.97    0.21
   3 -15   3    0.09    0.08
   3 -15   3    0.05    0.09
  -3 -15  -3    0.17    0.08
   3  15   3    0.17    0.08
   3  15   3    0.13    0.11
  -3  15  -3    0.42    0.12
   5 -15   3    2.05    0.25
  -5 -15  -3    2.00    0.19
   5  15   3    2.12    0.25
   5  15   3    2.04    0.18
  -5  15  -3    2.38    0.23
 -11  15  -3   -0.15    0.07
 -14  16   3    4.16    0.38
 -12 -16   3    0.39    0.16
 -12  16   3    0.41    0.16
 -10 -16   3    3.19    0.33
 -10  16   3    4.04    0.35
  -8 -16   3    4.95    0.30
  -8 -16   3    5.63    0.32
   8  16  -3    5.62    0.41
  -8  16   3    5.43    0.40
  -6 -16   3   37.46    1.21
  -6 -16   3   36.22    1.13
  -6 -16   3   37.49    1.13
  -6  16   3   38.36    1.31
   6  16  -3   38.18    1.31
  -4 -16   3   10.93    0.38
  -4 -16   3   10.12    0.50
  -4 -16   3   10.19    0.38
  -4  16   3   11.53    0.56
  -2 -16   3    2.48    0.25
  -2 -16   3    2.54    0.11
  -2 -16   3    2.51    0.11
   0 -16   3    0.13    0.10
   0 -16  -3    0.17    0.04
   0  16   3    0.12    0.09
   2 -16   3    1.74    0.24
  -2 -16  -3    1.66    0.14
   2  16   3    1.52    0.22
   4 -16   3    2.44    0.29
  -4 -16  -3    2.44    0.20
   4  16   3    2.62    0.22
   4  16   3    2.58    0.30
  -6 -16  -3   16.69    0.64
   6  16   3   17.31    0.79
  10  16   3    1.19    0.23
 -11 -17   3    1.26    0.24
 -11  17   3    1.75    0.25
  -9 -17   3    1.27    0.18
   9  17  -3    1.74    0.25
  -9  17   3    1.25    0.22
  -7 -17   3   12.46    0.50
  -7 -17   3   12.15    0.49
  -7  17   3   12.17    0.63
   7  17  -3   12.73    0.64
  -5 -17   3   -0.15    0.09
  -5 -17   3   -0.08    0.05
   5  17  -3   -0.05    0.08
  -5  17   3   -0.08    0.08
  -3 -17   3    0.16    0.04
  -3 -17   3    0.15    0.11
  -3 -17   3    0.21    0.04
   3  17  -3    0.16    0.12
  -3  17   3    0.11    0.11
  -1 -17   3    0.30    0.12
  -1  17   3    0.83    0.17
   1  17  -3    0.59    0.15
   1 -17   3    1.29    0.21
  -1 -17  -3    1.54    0.11
   1  17   3    1.24    0.22
   1  17   3    1.26    0.22
  -3 -17  -3    0.09    0.07
   3  17   3   -0.10    0.08
   3  17   3    0.14    0.12
  -5 -17  -3    0.16    0.09
  -5  17  -3    0.12    0.11
   5  17   3    0.29    0.14
   5  17   3   -0.02    0.08
   7  17   3    1.00    0.22
  -9  17  -3   -0.16    0.08
   9  17   3    0.09    0.13
 -10  18   3    4.53    0.40
  -8 -18   3    6.81    0.36
  -8 -18   3    7.06    0.36
  -8  18   3    7.44    0.49
  -6 -18   3    4.65    0.25
  -6 -18   3    4.48    0.25
  -6  18   3    4.60    0.39
   6  18  -3    5.03    0.39
  -4 -18   3   20.15    0.62
  -4 -18   3   19.73    0.60
   4  18  -3   21.73    0.89
  -4  18   3   22.26    0.91
   2  18  -3    6.36    0.42
  -2  18   3    5.70    0.43
   0  18  -3   11.63    0.58
   0  18   3   10.75    0.60
  -2 -18  -3    2.34    0.15
   2  18   3    2.28    0.29
  -2  18  -3    2.91    0.29
  -4 -18  -3    2.27    0.19
   4  18   3    2.09    0.33
   4  18   3    1.96    0.25
  -4  18  -3    2.82    0.28
  -8  18  -3    0.03    0.09
  -9 -19   3    0.16    0.11
   9  19  -3    0.32    0.16
  -9  19   3    0.59    0.20
  -7 -19   3   -0.09    0.07
  -7  19   3   -0.05    0.11
   7  19  -3   -0.03    0.12
  -5 -19   3    1.07    0.11
  -5  19   3    1.02    0.21
   5  19  -3    0.97    0.21
   3  19  -3    5.52    0.42
  -3  19   3    5.89    0.45
  -1  19   3    3.75    0.36
   1  19  -3    3.89    0.36
  -1  19  -3    0.39    0.14
   1  19   3    0.49    0.18
   3  19   3    0.10    0.13
  -3  19  -3    0.38    0.14
   5  19   3    0.02    0.13
  -5  19  -3    0.04    0.09
   6  20  -3    6.16    0.47
  -6  20   3    7.22    0.73
   4  20  -3   14.83    0.74
  -4  20   3   14.01    0.74
  -2  20   3    6.99    0.50
   0  20   3    1.09    0.23
   0  20  -3    0.96    0.21
   2  20   3    0.98    0.35
  -2  20  -3    1.08    0.21
 -20   0   4   56.29    1.70
 -20   0   4   56.63    1.87
 -18   0   4   57.28    1.82
  16   0  -4   30.66    6.13
 -12   0   4   76.01    2.12
  12   0  -4   71.85    2.11
 -10   0   4  111.75    3.06
  10   0  -4  113.05    3.06
   8   0  -4    2.14    1.44
   6   0  -4  224.77    5.84
   2   0  -4  212.98   12.52
   2   0  -4  222.29   12.71
  -2   0   4  210.81   12.66
   0   0   4   18.35    0.50
   0   0   4   18.33    0.59
   0   0  -4   19.16    0.50
  -2   0  -4   92.83    2.41
  -2   0  -4   93.94    2.58
   2   0   4   91.96    2.52
  -2   0  -4   94.37    2.41
   4   0   4  105.90    2.87
   4   0   4  107.28    2.91
  -4   0  -4  107.10    2.90
  -4   0  -4  108.62    2.79
  -4   0  -4  107.41    2.80
  -6   0  -4    5.44    0.29
   6   0   4    6.23    0.28
  -6   0  -4    6.07    0.24
   6   0   4    5.95    0.31
  -6   0  -4    5.99    0.24
   8   0   4   32.95    1.07
  -8   0  -4   33.57    1.07
  -8   0  -4   33.17    0.97
   8   0   4   31.41    1.04
  10   0   4    0.11    0.08
 -10   0  -4    0.16    0.08
 -10   0  -4    0.15    0.07
  10   0   4    0.13    0.06
  12   0   4    4.28    0.34
 -12   0  -4    3.72    0.25
 -12   0  -4    4.53    0.28
 -14   0  -4   60.98    1.83
 -21  -1   4    0.11    0.13
 -21   1   4    0.19    0.16
 -19  -1   4    0.75    0.14
 -19  -1   4    1.03    0.21
 -19   1   4    0.84    0.19
 -19   1   4    0.95    0.17
 -17  -1   4    5.81    0.39
 -17  -1   4    5.29    0.30
 -17   1   4    5.35    0.38
 -17   1   4    5.36    0.38
  15  -1  -4    1.80    2.75
 -15  -1   4    5.82    5.23
 -15   1   4    8.10    5.79
 -13  -1   4    0.04    0.06
  13  -1  -4   -0.02    0.06
 -13   1   4    0.08    0.07
  13   1  -4   -0.02    0.07
 -11  -1   4   13.55    0.53
  11  -1  -4   12.86    0.52
 -11   1   4   13.26    0.52
  11   1  -4   13.35    0.53
   9  -1  -4   11.04    0.43
  -9  -1   4   10.42    0.42
  -9   1   4   10.53    0.42
  -7  -1   4   64.28    1.80
   7  -1  -4   65.77    1.81
  -7   1   4   67.17    1.87
   7   1  -4   64.52    1.80
  -5  -1   4   67.79    1.79
  -5  -1   4   64.44    1.82
   5  -1  -4   66.17    1.79
  -5   1   4   62.15    1.81
   5   1  -4   68.76    1.79
  -5   1   4   67.69    1.80
   3  -1  -4   87.85    2.34
  -3  -1   4   86.75    2.35
  -3  -1   4   88.83    2.29
   3  -1  -4   87.90    2.30
   3   1  -4   88.49    2.29
  -3   1   4   83.23    2.34
  -3   1   4   87.00    2.31
   3   1  -4   89.54    2.35
   1  -1  -4   14.78    0.49
   1  -1  -4   14.80    0.43
  -1  -1   4   14.77    0.41
  -1  -1   4   14.59    0.49
  -1   1   4   14.86    0.43
   1   1  -4   14.74    0.41
  -1  -1  -4    6.94    0.22
  -1  -1  -4    6.75    0.28
   1  -1   4    6.55    0.28
  -1   1  -4    6.88    0.28
   1   1   4    6.69    0.28
   1   1   4    7.11    0.22
  -3  -1  -4   26.17    0.82
   3  -1   4   25.43    0.81
  -3  -1  -4   26.24    0.73
  -3   1  -4   26.63    0.82
   3   1   4   26.80    0.83
  -3   1  -4   26.87    0.71
  -3   1  -4   26.66    0.71
  -5  -1  -4    4.50    0.19
   5  -1   4    4.27    0.23
   5  -1   4    4.39    0.25
  -5  -1  -4    4.13    0.24
  -5   1  -4    3.72    0.23
   5   1   4    4.30    0.21
  -5   1  -4    4.37    0.17
   5   1   4    4.38    0.25
  -5   1  -4    4.28    0.17
  -7  -1  -4   62.19    1.78
   7  -1   4   61.15    1.78
  -7  -1  -4   62.11    1.68
   7  -1   4   59.76    1.71
  -7  -1  -4   60.50    1.67
   7   1   4   58.64    1.77
   7   1   4   59.95    1.69
  -7   1  -4   61.01    1.66
  -7   1  -4   60.75    1.77
  -7   1  -4   62.68    1.67
  -9  -1  -4   13.91    0.59
  -9  -1  -4   15.27    0.53
  -9  -1  -4   15.35    0.53
   9  -1   4   14.95    0.54
   9  -1   4   13.83    0.59
  -9   1  -4   14.81    0.60
   9   1   4   14.66    0.61
  -9   1  -4   15.49    0.53
  -9   1  -4   15.65    0.65
   9   1   4   14.44    0.51
  11  -1   4    1.00    0.23
  11  -1   4    1.74    0.17
 -11  -1  -4    1.96    0.17
 -11  -1  -4    1.64    0.17
 -11   1  -4    1.80    0.16
  11   1   4    1.36    0.20
 -11   1  -4    1.94    0.18
  13  -1   4    1.31    0.21
 -13  -1  -4    1.07    0.16
 -13  -1  -4    1.19    0.16
 -13   1  -4    0.80    0.14
 -13   1  -4    1.40    0.18
  13   1   4    1.20    0.20
 -15  -1  -4    0.00    0.05
 -15   1  -4    0.06    0.06
 -17  -1  -4   -0.08    0.06
 -17   1  -4   -0.01    0.06
 -20  -2   4   -0.12    0.08
 -20  -2   4   -0.05    0.11
 -20   2   4   -0.14    0.10
 -18  -2   4   -0.09    0.07
 -18  -2   4    0.01    0.10
 -18   2   4   -0.11    0.10
 -18   2   4   -0.16    0.09
 -16   2   4    0.05    0.09
 -14  -2   4    0.78    2.71
  14   2  -4    4.76    3.49
 -12  -2   4    9.88    0.45
  12  -2  -4   10.33    0.61
  12   2  -4   10.25    0.51
 -12   2   4    9.95    0.45
 -10  -2   4   -0.03    0.05
  10  -2  -4   -0.03    0.05
 -10   2   4   -0.04    0.05
  10   2  -4   -0.03    0.04
   8  -2  -4    6.75    0.30
  -8  -2   4    7.03    0.31
   8   2  -4    7.12    0.31
  -8   2   4    6.95    0.31
  -6  -2   4    0.13    0.05
  -6   2   4    0.06    0.03
  -6   2   4    0.08    0.05
   6   2  -4    0.08    0.04
  -4  -2   4    5.75    0.26
   4  -2  -4    6.27    0.25
   4  -2  -4    6.34    0.26
  -4  -2   4    6.10    0.23
  -4   2   4    6.45    0.25
   4   2  -4    5.96    0.23
  -4   2   4    6.32    0.26
   2  -2  -4   62.08    1.71
  -2  -2   4   60.89    1.71
   2  -2  -4   63.14    1.67
  -2  -2   4   65.86    1.65
  -2   2   4   60.67    1.71
  -2   2   4   62.96    1.67
   2   2  -4   63.14    1.65
   2   2  -4   62.14    1.71
   0  -2  -4   13.40    0.45
   0  -2  -4   13.15    0.40
   0  -2   4   13.89    0.46
   0   2   4   13.47    0.40
   0   2  -4   12.83    0.45
   0   2   4   12.74    0.45
   2  -2   4   14.51    0.50
   2  -2   4   14.02    0.51
  -2  -2  -4   15.37    0.45
  -2  -2  -4   15.26    0.51
   2   2   4   14.99    0.45
   2   2   4   14.33    0.51
  -2   2  -4   13.96    0.54
   4  -2   4   18.02    0.62
  -4  -2  -4   17.94    0.62
   4  -2   4   18.14    0.62
  -4  -2  -4   18.31    0.55
  -4   2  -4   17.90    0.61
  -4   2  -4   18.50    0.51
   4   2   4   17.83    0.62
  -4   2  -4   17.93    0.51
  -6  -2  -4    7.52    0.30
   6  -2   4    7.83    0.36
  -6  -2  -4    8.08    0.37
   6  -2   4    7.54    0.34
  -6  -2  -4    7.61    0.30
  -6   2  -4    7.72    0.35
   6   2   4    8.17    0.37
  -6   2  -4    7.69    0.27
   6   2   4    7.29    0.30
   8  -2   4   11.19    0.48
   8  -2   4   11.24    0.45
  -8  -2  -4   11.05    0.42
  -8  -2  -4   10.98    0.42
   8   2   4   10.80    0.49
  -8   2  -4   11.50    0.48
  -8   2  -4   10.79    0.39
   8   2   4   10.83    0.39
  10  -2   4    1.05    0.16
  10  -2   4    1.00    0.13
 -10  -2  -4    1.33    0.15
 -10  -2  -4    1.28    0.14
 -10   2  -4    1.06    0.16
 -10   2  -4    1.43    0.14
  10   2   4    1.17    0.11
 -10   2  -4    1.31    0.13
  12  -2   4    0.38    0.12
 -12  -2  -4    0.43    0.11
 -12  -2  -4    0.37    0.11
  12  -2   4    0.30    0.09
 -12   2  -4    0.33    0.09
 -12   2  -4    0.39    0.10
 -14  -2  -4    0.10    0.09
 -14  -2  -4    0.06    0.11
 -14   2  -4   -0.07    0.04
 -14   2  -4   -0.21    0.10
 -16  -2  -4   -0.09    0.07
 -16   2  -4   -0.02    0.07
 -21  -3   4    0.92    0.21
 -21   3   4    1.04    0.23
 -19  -3   4    0.86    0.13
 -19  -3   4    0.80    0.19
 -19   3   4    0.70    0.19
 -17  -3   4   18.97    0.78
 -17   3   4   18.62    0.74
 -17   3   4   17.47    0.76
 -15   3   4   -0.03    0.04
  13  -3  -4    2.89    0.23
 -13  -3   4    3.16    0.25
  13   3  -4    3.44    0.26
 -13   3   4    3.66    0.26
  11  -3  -4    4.08    0.26
 -11  -3   4    4.58    0.27
 -11   3   4    4.34    0.27
  11   3  -4    4.29    0.27
   9  -3  -4   36.70    1.11
  -9  -3   4   37.35    1.12
  -9   3   4   37.37    1.12
   9   3  -4   35.24    1.11
   7  -3  -4    4.37    0.23
  -7  -3   4    4.31    0.26
  -7   3   4    4.00    0.21
  -7   3   4    4.30    0.23
   7   3  -4    4.05    0.22
   5  -3  -4  210.89    5.41
   5   3  -4  211.09    5.40
  -5   3   4  200.37    5.41
  -3  -3   4   55.96    1.46
   3  -3  -4   54.74    1.49
  -3  -3   4   52.29    1.51
   3  -3  -4   55.96    1.50
  -3  -3   4   55.05    1.47
  -3   3   4   54.66    1.49
  -3   3   4   52.19    1.50
   1  -3  -4    9.10    0.31
  -1  -3   4    9.18    0.27
   1  -3  -4    9.02    0.33
  -1  -3   4    8.99    0.33
  -1  -3   4    8.63    0.26
   1   3  -4    8.46    0.32
  -1   3   4    8.40    0.30
  -1   3   4    8.39    0.33
   1  -3   4    0.64    0.08
   1  -3   4    0.56    0.08
  -1  -3  -4    0.77    0.07
  -1  -3  -4    0.75    0.09
   1   3   4    0.46    0.07
   1   3   4    0.64    0.07
  -1   3  -4    0.71    0.08
   3  -3   4    0.86    0.05
  -3  -3  -4    1.06    0.09
   3  -3   4    0.63    0.12
  -3  -3  -4    0.96    0.11
   3  -3   4    0.75    0.10
  -3   3  -4    0.96    0.11
   3   3   4    0.93    0.09
  -3   3  -4    0.80    0.05
   5  -3   4   92.77    2.47
   5  -3   4   91.93    2.58
   5  -3   4   95.65    2.59
  -5  -3  -4   93.21    2.60
  -5  -3  -4   95.13    2.53
   5   3   4   94.72    2.52
  -5   3  -4   94.71    2.58
   5   3   4   95.94    2.61
  -5   3  -4   95.59    2.47
   7  -3   4   15.72    0.59
   7  -3   4   16.79    0.61
  -7  -3  -4   15.85    0.55
   7  -3   4   15.52    0.50
  -7  -3  -4   16.23    0.55
  -7  -3  -4   16.33    0.62
   7   3   4   16.21    0.62
  -7   3  -4   16.09    0.60
   7   3   4   15.48    0.51
  -7   3  -4   15.92    0.50
   9  -3   4    1.54    0.16
   9  -3   4    1.38    0.18
  -9  -3  -4    1.10    0.16
  -9  -3  -4    1.46    0.15
   9  -3   4    1.36    0.13
  -9  -3  -4    1.31    0.15
   9   3   4    1.32    0.11
  -9   3  -4    1.61    0.13
 -11  -3  -4    0.09    0.07
 -11  -3  -4    0.17    0.08
  11  -3   4    0.11    0.09
  11  -3   4    0.30    0.09
 -11   3  -4    0.23    0.08
  13  -3   4    0.54    0.15
 -13  -3  -4    0.65    0.13
 -13  -3  -4    0.60    0.13
 -13   3  -4    0.71    0.13
  13   3   4    0.43    0.13
 -15   3  -4    1.06    0.18
 -17  -3  -4   -0.18    0.07
 -17   3  -4    0.01    0.08
 -20  -4   4   28.12    1.10
 -20   4   4   27.56    1.09
 -18  -4   4   41.07    1.40
 -18  -4   4   39.33    1.19
 -18   4   4   41.34    1.40
 -16   4   4   49.00    1.58
 -16   4   4   45.85    1.52
  14   4  -4   32.95    6.16
  12  -4  -4   47.11    1.43
 -12  -4   4   45.93    1.42
 -12   4   4   46.23    1.42
 -10  -4   4  166.69    4.45
  10  -4  -4  168.49    4.45
 -10   4   4  164.03    4.45
  -8  -4   4  236.85    6.22
   8  -4  -4  241.77    6.22
  -8  -4   4  235.38    6.21
  -8   4   4  234.74    6.22
   6  -4  -4  128.98    3.42
  -6  -4   4  128.93    3.41
  -6  -4   4  131.66    3.47
  -6   4   4  124.73    3.40
  -6   4   4  128.76    3.43
  -4  -4   4  104.84    2.82
   4  -4  -4  106.41    2.83
  -4  -4   4  109.15    2.82
   4  -4  -4  109.17    2.84
  -4  -4   4  106.54    2.85
  -4   4   4  103.47    2.83
  -4   4   4  106.74    2.84
  -2  -4   4   30.06    0.88
   2  -4  -4   29.90    0.87
  -2  -4   4   30.42    0.83
   2  -4  -4   30.31    0.87
  -2  -4   4   29.17    0.83
   2   4  -4   30.50    0.88
  -2   4   4   28.84    0.87
  -2   4   4   29.67    0.87
   0  -4  -4    4.35    0.21
   0  -4   4    4.40    0.15
   0  -4  -4    4.81    0.20
   0  -4   4    4.53    0.24
   0  -4   4    4.77    0.22
   0   4  -4    4.48    0.16
   0   4   4    4.51    0.20
   0   4   4    4.85    0.22
   0   4  -4    4.60    0.21
   2  -4   4  123.07    3.16
  -2  -4  -4  127.75    3.24
   2  -4   4  120.86    3.26
   2  -4   4  119.66    3.30
  -2  -4  -4  118.66    3.27
   2   4   4  125.68    3.24
  -2   4  -4  121.88    3.26
  -2   4  -4  123.27    3.16
   4  -4   4  127.47    3.40
  -4  -4  -4  135.82    3.48
   4  -4   4  131.95    3.54
  -4  -4  -4  135.43    3.53
   4  -4   4  131.57    3.51
   4   4   4  127.37    3.53
   4   4   4  129.58    3.48
  -4   4  -4  132.69    3.51
  -4   4  -4  130.78    3.40
   6  -4   4   92.91    2.59
   6  -4   4   94.98    2.49
   6  -4   4   93.43    2.60
  -6  -4  -4   94.99    2.55
  -6  -4  -4   95.29    2.62
   6   4   4   91.72    2.62
  -6   4  -4   95.57    2.61
  -6   4  -4   92.42    2.48
  -6   4  -4   94.50    2.59
   6   4   4   94.56    2.50
  -8  -4  -4   60.95    1.72
   8  -4   4   59.54    1.76
  -8  -4  -4   60.10    1.79
   8  -4   4   61.45    1.67
   8  -4   4   59.92    1.76
  -8  -4  -4   59.21    1.71
   8   4   4   59.64    1.62
  -8   4  -4   62.59    1.78
  -8   4  -4   60.85    1.66
   8   4   4   59.51    1.80
  -8   4  -4   59.84    1.76
 -10  -4  -4    0.50    0.11
  10  -4   4    0.46    0.09
  10  -4   4    0.55    0.11
 -10  -4  -4    0.50    0.10
  10  -4   4    0.50    0.12
 -10   4  -4    0.51    0.09
  10   4   4    0.51    0.06
 -10   4  -4    0.33    0.11
 -12  -4  -4    1.48    0.18
 -12  -4  -4    1.36    0.18
  12  -4   4    1.69    0.19
  12  -4   4    1.33    0.19
  12  -4   4    1.28    0.16
 -12   4  -4    0.91    0.13
 -14  -4  -4   -0.12    0.04
 -14   4  -4   -0.04    0.05
 -16  -4  -4   -0.02    0.06
 -16   4  -4   -0.18    0.06
 -19   5   4    1.74    0.25
 -17  -5   4    5.85    0.40
 -17   5   4    5.78    0.41
 -15   5   4    6.37    0.44
 -15   5   4    5.68    0.36
  13  -5  -4    3.45    0.26
 -13  -5   4    2.92    0.29
 -13   5   4    3.07    0.26
 -11  -5   4    0.31    0.09
 -11  -5   4    0.10    0.07
  11  -5  -4    0.21    0.10
 -11   5   4    0.27    0.09
  -9  -5   4    3.33    0.22
  -9  -5   4    3.45    0.23
   9  -5  -4    3.06    0.21
  -9   5   4    2.92    0.21
  -7  -5   4    0.30    0.08
  -7  -5   4    0.41    0.08
   7  -5  -4    0.24    0.07
  -7   5   4    0.18    0.07
  -7   5   4    0.21    0.06
  -5  -5   4    0.15    0.05
  -5  -5   4    0.22    0.05
  -5  -5   4    0.22    0.06
   5  -5  -4    0.24    0.06
  -5   5   4    0.23    0.06
  -5   5   4    0.14    0.04
  -3  -5   4   12.45    0.40
   3  -5  -4   11.29    0.40
  -3  -5   4   11.79    0.42
  -3  -5   4   11.20    0.43
  -3  -5   4   11.92    0.39
  -3   5   4   11.00    0.41
  -3   5   4   11.77    0.40
   1  -5  -4   67.14    1.81
  -1  -5   4   67.36    1.82
  -1  -5   4   66.76    1.76
   1  -5  -4   65.39    1.81
  -1   5   4   65.09    1.81
   1   5  -4   67.68    1.81
  -1   5   4   66.04    1.82
   1   5  -4   65.86    1.77
   1  -5   4   21.77    0.68
  -1  -5  -4   22.44    0.68
   1  -5   4   22.04    0.62
   1  -5   4   22.14    0.73
  -1  -5  -4   22.76    0.71
   1   5   4   21.42    0.70
   1   5   4   21.61    0.69
  -1   5  -4   22.53    0.62
  -1   5  -4   22.07    0.68
  -3  -5  -4   11.76    0.47
   3  -5   4   12.17    0.44
   3  -5   4   11.47    0.36
  -3  -5  -4   12.39    0.46
   3  -5   4   12.41    0.48
   3   5   4   11.59    0.46
  -3   5  -4   11.88    0.36
   3   5   4   12.21    0.44
  -3   5  -4   11.82    0.44
  -5  -5  -4   19.14    0.62
  -5  -5  -4   19.11    0.66
   5  -5   4   18.41    0.67
   5  -5   4   17.29    0.55
   5  -5   4   19.51    0.64
  -5   5  -4   18.82    0.68
   5   5   4   18.70    0.67
  -5   5  -4   18.32    0.55
   5   5   4   18.98    0.63
  -5   5  -4   18.68    0.63
   7  -5   4   55.48    1.62
  -7  -5  -4   54.71    1.59
  -7  -5  -4   55.91    1.59
   7  -5   4   55.91    1.64
   7  -5   4   55.42    1.52
  -7  -5  -4   57.10    1.66
   7   5   4   52.19    1.65
   7   5   4   56.14    1.50
  -7   5  -4   55.05    1.52
  -7   5  -4   56.18    1.62
  -7   5  -4   56.16    1.66
  -9  -5  -4    8.24    0.43
   9  -5   4    7.77    0.33
   9  -5   4    7.52    0.39
  -9  -5  -4    8.19    0.38
  -9  -5  -4    8.43    0.38
   9  -5   4    7.80    0.40
   9   5   4    7.74    0.42
  -9   5  -4    8.15    0.42
   9   5   4    7.86    0.26
  -9   5  -4    8.32    0.40
  -9   5  -4    7.93    0.39
 -11  -5  -4    0.10    0.09
  11  -5   4    0.03    0.06
  11  -5   4   -0.07    0.07
 -11  -5  -4    0.03    0.07
  11  -5   4    0.08    0.07
 -11   5  -4    0.02    0.08
 -11   5  -4    0.20    0.08
 -11   5  -4    0.11    0.10
 -13   5  -4    0.00    0.04
 -15   5  -4   -0.09    0.05
 -20  -6   4    0.03    0.11
 -20   6   4   -0.13    0.12
 -18  -6   4    0.03    0.05
 -18  -6   4    0.00    0.12
 -18   6   4    0.08    0.10
 -16   6   4    0.87    0.18
 -12  -6   4   34.96    1.12
  12  -6  -4   32.67    1.10
 -12  -6   4   33.82    1.13
 -12   6   4   33.32    1.11
 -10  -6   4    3.34    0.24
  10  -6  -4    3.04    0.23
 -10  -6   4    3.19    0.23
 -10   6   4    3.03    0.23
   8  -6  -4   10.40    0.44
  -8  -6   4   10.76    0.44
  -8  -6   4   10.70    0.44
  -8   6   4   10.42    0.40
  -8   6   4   11.28    0.45
   6  -6  -4    8.90    0.37
  -6  -6   4    8.58    0.36
  -6  -6   4    8.78    0.36
  -6   6   4    8.99    0.37
  -6   6   4    8.17    0.33
  -4  -6   4    0.53    0.08
  -4  -6   4    0.54    0.08
   4  -6  -4    0.53    0.09
  -4  -6   4    0.46    0.10
  -4  -6   4    0.49    0.08
   4  -6  -4    0.48    0.07
  -4   6   4    0.53    0.08
  -4   6   4    0.57    0.08
  -2  -6   4    9.47    0.34
   2  -6  -4    9.35    0.37
  -2  -6   4    9.48    0.39
   2  -6  -4    9.52    0.35
  -2  -6   4    9.90    0.36
   2   6  -4    9.72    0.34
  -2   6   4    9.90    0.35
   0  -6   4    8.02    0.27
   0  -6  -4    7.52    0.31
   0  -6   4    7.79    0.35
   0  -6   4    7.69    0.30
   0  -6  -4    7.56    0.31
   0   6  -4    7.68    0.30
   0   6   4    8.15    0.37
   0   6   4    7.27    0.31
   0   6  -4    7.67    0.27
   2  -6   4    0.85    0.12
   2  -6   4    0.99    0.11
  -2  -6  -4    1.13    0.12
   2  -6   4    1.10    0.08
  -2  -6  -4    1.19    0.11
   2   6   4    0.93    0.11
   2   6   4    0.99    0.12
  -2   6  -4    1.06    0.13
  -2   6  -4    1.06    0.08
  -2   6  -4    1.50    0.12
  -4  -6  -4    7.02    0.32
   4  -6   4    6.63    0.34
  -4  -6  -4    6.71    0.30
   4  -6   4    6.46    0.33
   4  -6   4    6.24    0.24
   4   6   4    6.72    0.32
  -4   6  -4    6.33    0.24
   4   6   4    6.78    0.31
  -4   6  -4    6.46    0.29
  -4   6  -4    5.91    0.32
   6  -6   4    5.50    0.28
  -6  -6  -4    5.19    0.29
   6  -6   4    5.01    0.22
  -6  -6  -4    5.19    0.27
   6  -6   4    4.88    0.30
  -6   6  -4    4.98    0.27
   6   6   4    5.47    0.29
  -6   6  -4    5.15    0.22
  -6   6  -4    5.60    0.32
   6   6   4    5.18    0.31
   8  -6   4    1.30    0.12
   8  -6   4    1.25    0.17
  -8  -6  -4    1.13    0.15
  -8  -6  -4    1.31    0.16
   8  -6   4    0.93    0.14
  -8  -6  -4    1.28    0.18
   8   6   4    1.33    0.07
  -8   6  -4    1.20    0.15
  -8   6  -4    1.36    0.12
   8   6   4    1.27    0.17
  10  -6   4   16.00    0.65
 -10  -6  -4   16.24    0.63
  10  -6   4   15.73    0.56
 -10  -6  -4   15.95    0.62
  10  -6   4   15.31    0.63
 -10   6  -4   16.14    0.67
 -10   6  -4   15.86    0.56
 -10   6  -4   16.57    0.64
  12  -6   4    5.04    0.34
  12  -6   4    4.58    0.28
 -12  -6  -4    4.91    0.32
  12   6   4    4.53    0.36
  14  -6   4   -0.16    0.09
 -14  -6  -4    0.07    0.10
 -14   6  -4    0.02    0.06
 -16  -6  -4   -0.12    0.07
 -16   6  -4   -0.01    0.08
 -19  -7   4   -0.06    0.12
 -19   7   4   -0.07    0.13
 -17  -7   4    2.67    0.16
 -17  -7   4    2.62    0.30
 -17   7   4    2.91    0.31
 -15   7   4    1.46    0.21
 -15   7   4    1.54    0.20
 -13  -7   4    7.02    0.44
 -13   7   4    6.35    0.38
 -11  -7   4    3.52    0.26
  11  -7  -4    2.95    0.23
 -11  -7   4    3.15    0.25
 -11   7   4    3.15    0.25
  -9  -7   4   13.00    0.52
   9  -7  -4   12.75    0.51
  -9  -7   4   12.57    0.51
  -9   7   4   12.53    0.52
  -9   7   4   12.19    0.46
  -7  -7   4   53.97    1.56
  -7  -7   4   53.84    1.56
   7  -7  -4   55.13    1.57
  -7  -7   4   52.44    1.53
  -7   7   4   52.89    1.50
  -7   7   4   53.44    1.57
  -5  -7   4  248.95    6.55
   5  -7  -4  253.78    6.58
  -5  -7   4  260.12    6.56
  -5  -7   4  245.00    6.62
  -5  -7   4  245.08    6.57
  -5   7   4  254.16    6.58
  -5   7   4  250.85    6.51
  -3  -7   4    1.97    0.16
  -3  -7   4    1.50    0.12
  -3  -7   4    1.85    0.14
   3  -7  -4    1.50    0.14
   3  -7  -4    1.74    0.12
  -3   7   4    1.63    0.12
   3   7  -4    1.76    0.13
  -3   7   4    1.55    0.14
  -1  -7   4    2.02    0.13
   1  -7  -4    2.08    0.16
  -1  -7   4    2.14    0.18
   1  -7  -4    2.03    0.14
  -1  -7   4    2.04    0.14
  -1   7   4    2.01    0.14
   1   7  -4    2.03    0.13
  -1   7   4    2.10    0.16
   1   7  -4    2.00    0.13
  -1  -7  -4   19.67    0.64
  -1  -7  -4   20.20    0.66
   1  -7   4   20.24    0.70
   1  -7   4   20.64    0.60
   1  -7   4   20.14    0.63
   1   7   4   19.18    0.66
  -1   7  -4   19.81    0.62
   1   7   4   19.76    0.67
  -1   7  -4   19.78    0.60
   3  -7   4    4.87    0.28
   3  -7   4    4.73    0.23
  -3  -7  -4    4.67    0.26
   3  -7   4    4.91    0.20
  -3  -7  -4    5.08    0.26
   3   7   4    4.86    0.26
   3   7   4    4.79    0.26
  -3   7  -4    4.70    0.20
  -3   7  -4    4.80    0.29
  -5  -7  -4   12.78    0.51
   5  -7   4   12.64    0.47
  -5  -7  -4   12.79    0.49
   5  -7   4   12.50    0.42
   5  -7   4   13.29    0.54
  -5   7  -4   12.76    0.47
   5   7   4   12.33    0.51
   5   7   4   13.00    0.51
  -5   7  -4   12.53    0.54
  -5   7  -4   12.13    0.42
  -7  -7  -4   26.25    0.89
  -7  -7  -4   25.24    0.84
   7  -7   4   25.46    0.89
   7  -7   4   25.37    0.83
   7   7   4   25.05    0.89
  -7   7  -4   24.46    0.83
   7   7   4   25.13    0.86
  -7   7  -4   25.17    0.77
   7   7   4   25.65    0.71
  -7   7  -4   26.02    0.92
  -9  -7  -4   13.15    0.54
   9  -7   4   12.98    0.47
   9  -7   4   13.20    0.57
   9  -7   4   11.33    0.50
  -9  -7  -4   12.39    0.53
  -9   7  -4   12.25    0.58
  -9   7  -4   12.96    0.53
  -9   7  -4   11.82    0.45
   9   7   4   12.78    0.65
  11  -7   4    1.05    0.16
 -11  -7  -4    1.04    0.17
  11  -7   4    0.91    0.13
 -11   7  -4    0.95    0.16
  11   7   4    1.14    0.19
 -15  -7  -4    0.42    0.15
 -18  -8   4   29.54    1.22
 -18   8   4   31.45    1.19
 -16  -8   4   29.31    0.84
 -16  -8   4   29.20    1.09
 -16   8   4   29.09    1.09
 -14  -8   4   15.16    0.52
 -14   8   4   15.46    0.69
 -12  -8   4    4.62    0.24
 -12  -8   4    5.54    0.47
 -12   8   4    4.06    0.45
 -10  -8   4   65.28    1.89
 -10  -8   4   68.65    2.00
  10  -8  -4   67.86    1.99
 -10  -8   4   70.07    2.00
 -10   8   4   70.74    2.01
 -10   8   4   67.16    1.90
   8  -8  -4  131.72    3.58
  -8  -8   4  133.04    3.58
  -8  -8   4  135.99    3.59
  -8  -8   4  126.79    3.59
  -8   8   4  131.37    3.59
  -8   8   4  130.88    3.49
  -6  -8   4  158.06    4.37
  -6  -8   4  163.08    4.36
  -6  -8   4  170.86    4.39
   6  -8  -4  165.60    4.39
  -6   8   4  163.87    4.30
  -6   8   4  164.10    4.40
  -4  -8   4   50.90    1.42
   4  -8  -4   49.74    1.45
  -4  -8   4   47.28    1.41
  -4  -8   4   51.26    1.46
   4   8  -4   49.54    1.43
  -4   8   4   50.10    1.45
  -4   8   4   48.43    1.37
  -2  -8   4   27.48    0.89
   2  -8  -4   26.53    0.81
   2  -8  -4   26.68    0.86
  -2  -8   4   29.04    0.83
  -2  -8   4   26.92    0.87
  -2   8   4   27.35    0.87
  -2   8   4   27.14    0.81
   2   8  -4   26.40    0.83
   0  -8   4   15.88    0.51
   0  -8   4   16.24    0.52
   0  -8   4   15.23    0.58
   0  -8  -4   15.80    0.56
   0  -8  -4   14.92    0.57
   0   8   4   15.52    0.53
   0   8   4   15.06    0.56
   0   8  -4   15.83    0.52
   0   8  -4   16.07    0.51
   2  -8   4   68.21    1.86
   2  -8   4   69.52    1.87
  -2  -8  -4   70.13    1.93
   2  -8   4   69.85    1.98
  -2  -8  -4   67.92    1.91
   2   8   4   67.34    1.91
  -2   8  -4   67.90    1.98
  -2   8  -4   68.19    1.87
  -2   8  -4   67.08    1.86
   2   8   4   69.27    1.95
  -4  -8  -4   32.74    1.01
   4  -8   4   32.67    1.06
   4  -8   4   31.29    0.97
  -4  -8  -4   32.81    1.01
   4  -8   4   31.28    0.93
  -4   8  -4   32.80    1.07
  -4   8  -4   31.11    0.93
  -4   8  -4   32.09    0.96
   4   8   4   32.89    1.03
   4   8   4   31.97    1.02
   6  -8   4    5.94    0.30
  -6  -8  -4    6.61    0.34
  -6  -8  -4    6.60    0.35
   6  -8   4    6.78    0.37
   6  -8   4    6.90    0.31
  -6   8  -4    6.21    0.30
  -6   8  -4    6.45    0.28
   6   8   4    6.54    0.35
  -6   8  -4    6.99    0.39
   6   8   4    6.34    0.34
  -8  -8  -4   12.97    0.56
   8  -8   4   12.90    0.47
  -8  -8  -4   13.31    0.54
   8  -8   4   12.74    0.51
   8  -8   4   12.49    0.57
  -8   8  -4   12.77    0.47
   8   8   4   12.65    0.54
  -8   8  -4   12.74    0.51
  -8   8  -4   13.12    0.59
   8   8   4   13.50    0.58
 -10  -8  -4    2.02    0.21
  10  -8   4    2.08    0.21
  10  -8   4    2.27    0.18
 -10   8  -4    1.53    0.15
 -10   8  -4    2.38    0.22
  14  -8   4   10.58    0.50
 -14  -8  -4   11.05    0.56
 -19  -9   4    0.09    0.13
 -19   9   4    0.29    0.16
 -17  -9   4    1.39    0.22
 -17   9   4    1.54    0.23
 -15  -9   4    5.12    0.23
 -15  -9   4    5.39    0.38
 -15   9   4    5.22    0.33
 -15   9   4    5.03    0.38
 -13  -9   4    2.45    0.17
 -13  -9   4    2.20    0.24
 -13   9   4    2.24    0.20
 -11  -9   4    0.03    0.05
 -11  -9   4    0.04    0.07
 -11   9   4    0.07    0.06
 -11   9   4    0.00    0.05
   9  -9  -4   17.54    0.67
  -9  -9   4   18.43    0.68
  -9  -9   4   18.41    0.69
  -9  -9   4   16.56    0.61
  -9   9   4   18.19    0.60
  -9   9   4   17.86    0.69
   7  -9  -4    0.23    0.08
  -7  -9   4    0.28    0.09
  -7  -9   4    0.41    0.09
  -7  -9   4    0.42    0.10
  -7   9   4    0.50    0.08
  -7   9   4    0.56    0.11
  -5  -9   4    4.09    0.24
  -5  -9   4    4.28    0.23
   5  -9  -4    4.07    0.26
  -5  -9   4    4.30    0.25
   5   9  -4    4.31    0.25
  -5   9   4    4.29    0.26
  -5   9   4    4.24    0.20
   3  -9  -4   17.26    0.63
  -3  -9   4   17.67    0.60
  -3  -9   4   18.13    0.58
   3  -9  -4   17.81    0.55
  -3  -9   4   18.81    0.65
  -3   9   4   17.49    0.64
  -3   9   4   16.87    0.55
   3   9  -4   16.97    0.60
   1  -9  -4   23.55    0.73
  -1  -9   4   24.67    0.73
  -1  -9   4   23.49    0.75
   1  -9  -4   24.80    0.80
  -1  -9   4   24.22    0.82
  -1   9   4   23.89    0.81
  -1   9   4   23.49    0.73
  -1  -9  -4   21.91    0.72
   1  -9   4   22.43    0.70
   1  -9   4   22.71    0.80
   1  -9   4   24.17    0.77
  -1  -9  -4   24.17    0.78
   1   9   4   22.76    0.74
  -1   9  -4   23.08    0.70
  -1   9  -4   22.43    0.72
   1   9   4   23.10    0.78
  -1   9  -4   21.91    0.80
   3  -9   4   17.56    0.68
  -3  -9  -4   17.29    0.62
   3  -9   4   18.87    0.63
   3  -9   4   18.05    0.58
  -3  -9  -4   18.12    0.64
  -3   9  -4   17.86    0.58
  -3   9  -4   17.05    0.58
   3   9   4   17.89    0.66
  -3   9  -4   18.46    0.70
   3   9   4   17.72    0.63
   5  -9   4    2.58    0.24
   5  -9   4    2.79    0.18
  -5  -9  -4    2.95    0.22
  -5  -9  -4    2.78    0.22
   5  -9   4    2.93    0.18
  -5   9  -4    2.83    0.18
  -5   9  -4    3.44    0.26
   5   9   4    2.88    0.23
   5   9   4    2.78    0.22
   7  -9   4    0.10    0.06
   7  -9   4    0.02    0.05
  -7  -9  -4    0.11    0.07
  -7  -9  -4   -0.02    0.06
   7  -9   4    0.13    0.09
   7   9   4    0.04    0.02
   7   9   4    0.06    0.08
  -7   9  -4    0.09    0.06
  -7   9  -4    0.10    0.06
   7   9   4    0.04    0.08
   9  -9   4    9.79    0.40
   9  -9   4    8.77    0.42
  -9   9  -4   10.37    0.44
  -9   9  -4    9.58    0.40
  11  -9   4    5.47    0.30
  11  -9   4    5.63    0.38
 -11   9  -4    4.97    0.33
 -13  -9  -4    3.78    0.32
  13  -9   4    3.32    0.27
 -18 -10   4    0.74    0.19
 -18  10   4    0.54    0.17
 -16 -10   4    1.25    0.20
 -16  10   4    1.83    0.26
 -16  10   4    1.25    0.19
 -14 -10   4   19.67    0.61
 -14 -10   4   19.06    0.81
 -14  10   4   20.26    0.82
 -14  10   4   19.02    0.71
 -12 -10   4    9.19    0.48
 -12 -10   4    8.54    0.36
 -12  10   4    8.81    0.39
 -12  10   4    9.19    0.39
 -10 -10   4    9.38    0.39
 -10 -10   4   10.30    0.49
 -10 -10   4   10.20    0.67
 -10  10   4    9.57    0.43
   8 -10  -4    0.19    0.08
  -8 -10   4    0.27    0.09
  -8 -10   4    0.25    0.08
  -8 -10   4    0.28    0.09
  -8  10   4    0.20    0.06
  -8  10   4    0.14    0.09
  -6 -10   4   20.15    0.71
  -6 -10   4   19.87    0.70
   6 -10  -4   19.83    0.80
  -6 -10   4   20.33    0.69
   6  10  -4   19.90    0.72
  -6  10   4   20.29    0.73
  -6  10   4   20.10    0.61
  -4 -10   4    0.41    0.09
   4 -10  -4    0.27    0.08
  -4 -10   4    0.29    0.09
  -4  10   4    0.37    0.09
   4  10  -4    0.36    0.09
  -4  10   4    0.52    0.07
   2 -10  -4   55.35    1.55
  -2 -10   4   53.59    1.56
  -2 -10   4   49.45    1.46
   2 -10  -4   52.08    1.45
  -2 -10   4   52.75    1.50
   2  10  -4   51.94    1.51
  -2  10   4   52.13    1.56
  -2  10   4   51.18    1.45
   0 -10  -4   14.41    0.54
   0 -10  -4   13.41    0.51
   0 -10   4   12.30    0.44
   0 -10   4   13.15    0.55
   0 -10   4   14.10    0.49
   0  10   4   13.52    0.55
   0  10  -4   13.15    0.49
   0  10  -4   13.99    0.57
   0  10   4   13.92    0.48
  -2 -10  -4    3.05    0.22
   2 -10   4    2.73    0.16
   2 -10   4    2.92    0.23
  -2 -10  -4    3.05    0.20
   2 -10   4    3.06    0.19
  -2  10  -4    2.93    0.19
  -2  10  -4    2.97    0.17
   2  10   4    3.12    0.24
   2  10   4    2.99    0.20
  -2  10  -4    2.51    0.27
   4 -10   4    0.05    0.08
   4 -10   4   -0.01    0.04
  -4 -10  -4    0.04    0.06
   4 -10   4    0.16    0.06
  -4 -10  -4   -0.03    0.10
   4  10   4   -0.02    0.06
  -4  10  -4    0.03    0.07
   4  10   4   -0.06    0.05
  -4  10  -4    0.06    0.05
   6 -10   4    2.21    0.24
  -6 -10  -4    1.46    0.21
   6 -10   4    2.01    0.16
   6 -10   4    2.26    0.17
  -6 -10  -4    2.10    0.20
  -6  10  -4    2.03    0.16
  -6  10  -4    2.05    0.17
   6  10   4    2.08    0.12
   6  10   4    1.72    0.20
   6  10   4    2.24    0.21
   8 -10   4    1.20    0.14
   8 -10   4    1.21    0.15
  -8  10  -4    1.25    0.14
   8  10   4    1.12    0.26
   8  10   4    0.88    0.16
  -8  10  -4    1.04    0.13
  10 -10   4   15.43    0.69
  10 -10   4   14.30    0.56
 -10  10  -4   14.45    0.59
 -12 -10  -4    3.87    0.34
  12 -10   4    4.17    0.29
 -14 -10  -4   -0.26    0.09
 -17 -11   4    9.10    0.57
 -17  11   4   10.34    0.58
 -15 -11   4    4.45    0.18
 -15 -11   4    4.76    0.39
 -15  11   4    4.29    0.37
 -13 -11   4    0.19    0.11
 -13 -11   4    0.40    0.08
 -13  11   4    0.15    0.08
 -13  11   4    0.23    0.11
 -11 -11   4    0.97    0.17
 -11 -11   4    1.10    0.13
 -11  11   4    0.96    0.12
  -9 -11   4   41.65    1.40
  -9 -11   4   45.47    1.32
  -9  11   4   45.20    1.26
  -7 -11   4    3.54    0.24
  -7 -11   4    3.90    0.27
   7 -11  -4    3.53    0.26
  -7  11   4    3.56    0.18
  -7  11   4    3.88    0.28
   7  11  -4    4.02    0.28
  -5 -11   4    1.65    0.17
  -5 -11   4    1.50    0.15
  -5 -11   4    1.30    0.16
   5 -11  -4    1.26    0.16
  -5  11   4    1.20    0.17
   5  11  -4    1.53    0.17
  -5  11   4    1.45    0.11
  -3 -11   4   37.14    1.18
  -3 -11   4   37.98    1.14
  -3 -11   4   34.83    1.08
   3 -11  -4   38.11    1.05
   3 -11  -4   37.50    1.18
   3  11  -4   37.36    1.16
  -3  11   4   36.82    1.05
  -3  11   4   37.83    1.19
  -1 -11   4   12.61    0.47
   1 -11  -4   12.05    0.42
  -1 -11   4   11.86    0.52
  -1 -11   4   11.58    0.41
   1 -11  -4   10.52    0.55
   1  11  -4   12.28    0.48
  -1  11   4   12.35    0.52
  -1  11   4   12.21    0.43
  -1 -11  -4    0.57    0.09
   1 -11   4    0.82    0.11
   1 -11   4    0.82    0.09
  -1 -11  -4    0.84    0.14
   1 -11   4    0.67    0.13
   1  11   4    0.76    0.14
   1  11   4    0.86    0.11
  -1  11  -4    0.97    0.13
  -1  11  -4    0.81    0.15
  -3 -11  -4    0.17    0.07
   3 -11   4    0.26    0.08
   3 -11   4    0.30    0.10
   3 -11   4    0.23    0.06
  -3 -11  -4    0.35    0.09
  -3  11  -4    0.09    0.09
  -3  11  -4    0.20    0.07
   3  11   4    0.23    0.08
   3  11   4    0.20    0.06
   3  11   4    0.23    0.09
  -3  11  -4    0.22    0.06
   5 -11   4    7.61    0.34
   5 -11   4    7.06    0.31
  -5 -11  -4    8.08    0.41
  -5 -11  -4    7.95    0.38
  -5  11  -4    7.48    0.35
   5  11   4    6.88    0.40
  -5  11  -4    7.62    0.32
   5  11   4    8.05    0.30
   5  11   4    7.92    0.39
   7 -11   4    2.04    0.17
   7 -11   4    1.91    0.16
  -7 -11  -4    1.51    0.19
   7  11   4    1.78    0.21
  -7  11  -4    1.85    0.17
  -7  11  -4    2.07    0.18
   7  11   4    2.00    0.23
   9 -11   4    0.00    0.07
   9 -11   4    0.19    0.08
   9 -11   4    0.10    0.12
   9  11   4    0.13    0.10
  -9  11  -4    0.05    0.08
 -11 -11  -4    0.56    0.16
  11 -11   4    0.35    0.12
 -11  11  -4    0.49    0.13
 -16 -12   4   20.11    0.91
 -16  12   4   22.55    0.94
 -16  12   4   21.26    0.79
 -14 -12   4   14.25    0.46
 -14 -12   4   14.02    0.68
 -14  12   4   14.47    0.56
 -14  12   4   15.49    0.70
 -12 -12   4   20.34    0.82
 -12 -12   4   22.16    0.88
 -12  12   4   21.95    0.71
 -12  12   4   21.07    0.85
 -10 -12   4   23.47    0.80
 -10 -12   4   24.99    0.88
 -10 -12   4   25.26    0.93
 -10  12   4   25.11    0.76
  -8 -12   4   94.28    2.43
  -8  12   4   78.80    2.29
  -6 -12   4   56.43    1.68
  -6 -12   4   55.82    1.62
  -6 -12   4   54.69    1.65
  -6  12   4   57.02    1.72
   6  12  -4   56.77    1.70
  -6  12   4   55.51    1.51
   4 -12  -4   36.14    1.18
  -4 -12   4   37.72    1.16
  -4 -12   4   37.19    1.12
  -4 -12   4   37.71    1.18
  -4  12   4   36.57    1.02
  -4  12   4   37.75    1.19
  -4  12   4   33.77    1.18
   4  12  -4   36.49    1.17
  -2 -12   4    1.42    0.16
   2 -12  -4    1.54    0.17
  -2 -12   4    1.67    0.13
   2 -12  -4    1.46    0.12
  -2 -12   4    1.54    0.19
   2  12  -4    1.49    0.17
  -2  12   4    1.50    0.20
  -2  12   4    1.64    0.12
  -2  12   4    1.57    0.17
   0 -12   4   26.77    0.86
   0 -12  -4   26.57    0.91
   0 -12   4   28.22    0.94
   0 -12  -4   25.24    0.81
   0 -12   4   25.46    0.77
   0  12   4   26.53    0.87
   0  12   4   26.29    0.81
   0  12  -4   25.97    0.94
   0  12  -4   26.28    0.87
   0  12   4   26.50    0.93
   2 -12   4   47.71    1.51
  -2 -12  -4   43.91    1.38
   2 -12   4   48.33    1.41
  -2 -12  -4   48.80    1.48
   2 -12   4   45.97    1.31
  -2  12  -4   51.45    1.66
  -2  12  -4   48.85    1.42
   2  12   4   46.74    1.39
   2  12   4   48.24    1.40
   2  12   4   48.68    1.51
   4 -12   4   27.75    0.89
   4 -12   4   27.19    0.82
  -4 -12  -4   28.83    0.91
   4  12   4   28.03    0.91
  -4  12  -4   26.95    0.89
   4  12   4   27.59    0.85
   4  12   4   26.42    0.99
  -4  12  -4   28.02    0.82
   6 -12   4   16.67    0.60
  -6 -12  -4   15.54    0.64
  -6  12  -4   16.92    0.61
  -6  12  -4   16.95    0.56
   6  12   4   15.66    0.54
   6  12   4   16.40    0.70
   6  12   4   16.55    0.65
   8 -12   4   11.53    0.47
   8 -12   4   10.73    0.55
   8  12   4    9.83    0.53
  -8  12  -4   10.41    0.42
  10 -12   4    9.70    0.54
  10 -12   4    8.74    0.42
 -10  12  -4    8.12    0.40
 -12 -12  -4    3.38    0.33
 -12  12  -4    2.54    0.29
 -15 -13   4    1.89    0.27
 -15  13   4    1.91    0.42
 -13 -13   4    3.18    0.33
 -13 -13   4    2.61    0.17
 -13  13   4    2.65    0.31
 -11  13   4    3.56    0.19
  -9 -13   4    8.13    0.46
  -9 -13   4    8.16    0.38
  -9 -13   4    8.27    0.42
  -9  13   4    7.77    0.29
  -7 -13   4    3.95    0.26
  -7 -13   4    3.78    0.26
   7  13  -4    4.04    0.35
  -5 -13   4    0.90    0.15
  -5 -13   4    0.93    0.14
  -5 -13   4    0.80    0.11
  -5  13   4    0.64    0.06
  -5  13   4    0.82    0.16
   5  13  -4    0.79    0.14
  -3 -13   4    0.75    0.14
  -3 -13   4    0.98    0.16
  -3 -13   4    1.19    0.12
   3  13  -4    0.82    0.14
  -3  13   4    1.12    0.16
  -3  13   4    0.95    0.09
  -1 -13   4    1.71    0.12
  -1 -13   4    1.36    0.19
   1 -13  -4    1.68    0.13
  -1 -13   4    1.56    0.17
  -1  13   4    1.61    0.13
  -1  13   4    1.39    0.21
  -1  13   4    1.30    0.16
   1  13  -4    1.22    0.17
   1  13  -4    1.81    0.19
   1 -13   4   10.25    0.44
   1 -13   4    9.90    0.34
   1 -13   4   10.62    0.58
  -1 -13  -4    9.52    0.39
   1  13   4   10.45    0.44
  -1  13  -4   10.28    0.45
   1  13   4   10.22    0.40
  -3 -13  -4   18.77    0.65
   3 -13   4   17.87    0.56
   3 -13   4   19.54    0.76
   3 -13   4   17.77    0.66
   3  13   4   18.83    0.64
   3  13   4   18.51    0.75
   3  13   4   18.34    0.65
  -3  13  -4   18.46    0.68
   5 -13   4    0.93    0.14
  -5 -13  -4    1.05    0.23
   5 -13   4    0.83    0.10
   5  13   4    0.85    0.11
  -5  13  -4    0.97    0.14
   5  13   4    1.00    0.15
   5  13   4    1.14    0.19
  -5  13  -4    1.04    0.11
   7 -13   4    1.73    0.24
   7  13   4    1.75    0.23
  -7  13  -4    1.95    0.16
   9 -13   4    2.72    0.29
   9 -13   4    1.95    0.21
  -9  13  -4    2.13    0.19
   9  13   4    2.84    0.30
 -11  13  -4    0.92    0.16
 -14 -14   4   19.45    0.87
 -14  14   4   18.67    0.97
 -10 -14   4    8.08    0.49
 -10 -14   4    8.73    0.45
 -10 -14   4    8.73    0.39
 -10  14   4    9.53    0.51
  -8 -14   4    5.74    0.33
  -8 -14   4    6.47    0.34
  -6 -14   4    1.24    0.17
  -6 -14   4    1.80    0.17
  -4 -14   4    2.25    0.18
  -4 -14   4    2.29    0.22
  -4 -14   4    2.15    0.23
   4  14  -4    2.26    0.23
   2 -14  -4   35.06    1.00
  -2 -14   4   33.77    1.17
  -2 -14   4   35.44    1.02
  -2 -14   4   37.55    1.16
   2  14  -4   35.52    1.17
  -2  14   4   36.00    1.17
   0 -14   4   28.00    0.80
   0 -14   4   26.96    1.00
   0 -14   4   29.39    0.95
   0  14  -4   29.67    0.97
   0  14   4   27.73    0.96
   0  14   4   27.79    1.02
   2 -14   4    3.95    0.16
  -2 -14  -4    3.85    0.23
   2 -14   4    4.76    0.33
   2 -14   4    4.46    0.33
   2  14   4    3.92    0.26
  -2  14  -4    3.93    0.27
   2  14   4    4.15    0.33
   4 -14   4    0.02    0.10
   4 -14   4    0.14    0.04
  -4 -14  -4    0.17    0.08
   4 -14   4    0.08    0.09
   4  14   4    0.23    0.11
  -4  14  -4    0.04    0.07
   4  14   4    0.17    0.07
  -6  14  -4    1.77    0.19
  -8  14  -4    0.04    0.05
 -12 -14  -4    2.83    0.34
 -15  15   4   -0.05    0.12
 -15  15   4   -0.04    0.08
 -13 -15   4    0.15    0.13
 -13  15   4   -0.06    0.08
 -13  15   4   -0.04    0.04
 -13  15   4   -0.12    0.05
 -11 -15   4    0.13    0.08
 -11 -15   4    0.25    0.13
 -11  15   4    0.14    0.12
  -9 -15   4    0.06    0.08
  -9 -15   4    0.13    0.09
  -9  15   4    0.16    0.12
  -7 -15   4    0.75    0.14
  -7 -15   4    0.89    0.13
  -7 -15   4    0.81    0.12
  -7  15   4    0.61    0.14
   7  15  -4    0.94    0.18
  -5 -15   4    0.73    0.14
  -5 -15   4    0.58    0.10
  -5 -15   4    0.85    0.11
  -3 -15   4    3.80    0.20
  -3 -15   4    3.60    0.34
   3  15  -4    3.67    0.42
   1 -15  -4    4.32    0.21
  -1 -15   4    4.76    0.20
  -1 -15   4    4.71    0.34
  -1 -15   4    5.10    0.32
  -1  15   4    5.03    0.32
  -1  15   4    5.31    0.41
   1  15  -4    5.23    0.34
   1 -15   4    2.41    0.27
  -1 -15  -4    2.43    0.17
   1 -15   4    2.80    0.24
   1 -15   4    2.46    0.10
   1  15   4    2.01    0.24
  -1  15  -4    2.55    0.24
  -3 -15  -4    1.07    0.14
   3 -15   4    1.28    0.20
   3 -15   4    1.39    0.18
   3  15   4    1.56    0.18
  -3  15  -4    1.20    0.17
   3  15   4    1.40    0.21
   5 -15   4    1.70    0.24
   5 -15   4    1.56    0.20
  -5 -15  -4    1.63    0.19
  -5  15  -4    1.19    0.17
   5  15   4    1.76    0.17
   5  15   4    1.55    0.24
   9  15   4    3.32    0.51
 -11 -15  -4   -0.08    0.13
 -11  15  -4   -0.13    0.07
 -12 -16   4    5.23    0.43
 -12  16   4    5.22    0.42
 -10 -16   4    6.83    0.47
 -10 -16   4    7.51    0.38
 -10  16   4    8.04    0.50
  -8 -16   4   13.25    0.55
  -8 -16   4   12.53    0.55
  -8 -16   4   12.97    0.55
   8  16  -4   13.15    0.64
  -8  16   4   13.62    0.66
  -6 -16   4   20.50    0.70
  -6 -16   4   21.39    0.79
  -6 -16   4   19.58    0.70
   6  16  -4   21.06    0.85
  -6  16   4   21.30    0.87
  -4 -16   4   10.27    0.39
  -4 -16   4    9.79    0.40
  -4 -16   4   10.02    0.50
  -4  16   4    9.08    0.58
  -2 -16   4   14.41    0.64
  -2 -16   4   13.79    0.43
  -2 -16   4   13.77    0.43
  -2  16   4   13.60    0.66
   0 -16   4   12.73    0.62
   0 -16  -4   12.77    0.44
   0  16   4   13.49    0.65
   0  16   4   13.45    0.58
   2 -16   4   10.18    0.55
  -2 -16  -4    9.52    0.40
   2  16   4    9.51    0.55
   2  16   4   10.68    0.49
   4 -16   4    5.75    0.43
  -4 -16  -4    6.60    0.34
   4  16   4    6.30    0.34
   4  16   4    5.82    0.43
   8  16   4    0.62    0.17
 -11 -17   4    3.48    0.37
 -11  17   4    4.07    0.38
  -9 -17   4    3.83    0.29
  -9 -17   4    3.96    0.30
  -9 -17   4    3.88    0.29
  -7 -17   4    2.28    0.20
  -7 -17   4    1.80    0.19
  -7  17   4    1.77    0.25
   7  17  -4    1.79    0.26
  -5 -17   4   -0.06    0.08
  -5 -17   4    0.05    0.06
  -5 -17   4   -0.05    0.06
   5  17  -4    0.07    0.10
  -5  17   4    0.10    0.11
  -3 -17   4    1.50    0.11
  -3 -17   4    1.40    0.11
  -3 -17   4    1.35    0.20
   3  17  -4    1.49    0.22
  -3  17   4    1.44    0.22
  -1 -17   4    3.08    0.30
  -1  17   4    3.06    0.30
  -1 -17  -4    5.29    0.30
   1 -17   4    5.51    0.40
   1  17   4    5.06    0.41
  -3 -17  -4    3.96    0.25
   3 -17   4    4.39    0.38
   3  17   4    4.64    0.32
   3  17   4    5.02    0.39
  -5 -17  -4    0.86    0.14
   5 -17   4    1.03    0.35
   5  17   4    0.82    0.35
   7  17   4    0.28    0.15
 -10 -18   4    3.66    0.37
 -10 -18   4    3.62    0.29
 -10  18   4    3.81    0.38
  -8 -18   4    2.38    0.25
  -8 -18   4    2.29    0.22
  -8  18   4    3.06    0.33
   8  18  -4    2.41    0.46
  -6 -18   4    2.31    0.18
  -6 -18   4    1.97    0.18
  -6 -18   4    2.10    0.25
   6  18  -4    2.50    0.29
  -6  18   4    1.71    0.40
  -4 -18   4   20.30    0.60
  -4 -18   4   19.10    0.81
  -4 -18   4   18.21    0.59
  -4  18   4   20.50    0.90
   4  18  -4   21.69    0.86
  -2 -18   4   18.35    0.80
   2  18  -4   19.64    0.82
  -2  18   4   19.50    0.86
   0 -18   4   17.65    0.80
   0  18  -4   17.90    0.77
   0  18   4   18.86    0.87
  -2 -18  -4    0.69    0.10
   2 -18   4    0.65    0.17
   2  18   4    0.62    0.29
  -2  18  -4    0.55    0.16
  -4 -18  -4   -0.06    0.11
   4 -18   4    0.05    0.13
   4  18   4    0.00    0.11
  -4  18  -4   -0.01    0.07
   4  18   4   -0.07    0.11
   6  18   4    1.54    0.26
  -7 -19   4    0.29    0.10
  -7  19   4    0.45    0.18
   7  19  -4    0.22    0.15
  -5 -19   4    0.47    0.08
  -5 -19   4    0.32    0.14
   5  19  -4    0.55    0.17
  -5  19   4    0.46    0.17
  -3 -19   4    0.08    0.13
   3  19  -4    0.18    0.13
  -3  19   4   -0.04    0.13
  -1 -19   4    2.78    0.33
   1  19  -4    3.35    0.32
  -1  19   4    3.02    0.35
   1 -19   4    0.02    0.21
  -1  19  -4    0.07    0.12
   1  19   4    0.05    0.12
  -3  19  -4   -0.16    0.07
   3  19   4    0.08    0.12
   4  20  -4    4.32    0.38
   2  20  -4    6.93    0.69
   0  20  -4    1.23    0.22
 -20   0   5   -0.15    0.10
 -18   0   5    0.01    0.11
  16   0  -5    4.37    3.66
 -12   0   5    0.01    0.05
  10   0  -5    0.01    0.05
 -10   0   5    0.00    0.04
   8   0  -5    0.03    0.04
  -8   0   5   -0.01    0.04
  -6   0   5    0.01    0.03
  -6   0   5    0.01    0.04
   6   0  -5    0.01    0.03
  -4   0   5    0.01    0.03
  -4   0   5    0.05    0.04
   4   0  -5    0.04    0.04
   4   0  -5    0.03    0.03
   2   0  -5    0.02    0.02
  -2   0   5    0.03    0.04
  -2   0   5   -0.02    0.02
   2   0  -5    0.00    0.04
   0   0   5    0.09    0.02
   0   0   5    0.09    0.06
   0   0  -5    0.05    0.04
   0   0  -5    0.06    0.02
  -2   0  -5    0.02    0.01
  -2   0  -5    0.03    0.02
   2   0   5    0.05    0.05
  -2   0  -5   -0.04    0.03
  -4   0  -5   -0.01    0.02
  -4   0  -5   -0.02    0.05
  -4   0  -5    0.00    0.02
   4   0   5   -0.09    0.04
   6   0   5    0.02    0.07
   6   0   5    0.03    0.05
  -6   0  -5    0.00    0.06
  -6   0  -5    0.03    0.04
  -6   0  -5   -0.01    0.03
  -8   0  -5    0.01    0.07
   8   0   5   -0.01    0.08
   8   0   5    0.01    0.05
  -8   0  -5    0.01    0.04
  -8   0  -5    0.00    0.04
 -10   0  -5    0.04    0.06
 -10   0  -5    0.06    0.05
  10   0   5   -0.06    0.05
  10   0   5   -0.04    0.07
  12   0   5   -0.07    0.03
 -12   0  -5   -0.01    0.07
 -12   0  -5   -0.03    0.03
  12   0   5    0.02    0.10
 -14   0  -5    0.07    0.10
  14   0   5   -0.08    0.09
 -21  -1   5    0.69    0.18
 -21   1   5    0.41    0.16
 -19  -1   5   -0.16    0.09
 -19  -1   5    0.00    0.12
 -19   1   5   -0.09    0.12
  17  -1  -5    1.85    4.51
  17   1  -5    4.18    3.29
  15   1  -5    0.74    3.41
  13  -1  -5   43.61    1.37
 -13  -1   5   44.37    1.37
 -13   1   5   43.79    1.37
  13   1  -5   43.66    1.37
 -11  -1   5    5.19    0.29
  11  -1  -5    5.26    0.30
 -11   1   5    5.85    0.31
  -9  -1   5   23.60    0.78
   9  -1  -5   24.31    0.79
  -9   1   5   24.20    0.79
   9   1  -5   24.45    0.79
  -7  -1   5    0.27    0.07
   7  -1  -5    0.24    0.06
  -7   1   5    0.27    0.07
   7   1  -5    0.27    0.06
  -7   1   5    0.26    0.06
   5  -1  -5   33.99    0.96
  -5  -1   5   34.00    0.96
  -5  -1   5   32.25    1.01
  -5   1   5   33.83    0.96
   5   1  -5   34.12    0.96
  -5   1   5   31.39    1.15
   3  -1  -5  184.60    4.79
   3  -1  -5  181.75    4.71
  -3  -1   5  175.89    4.78
   3   1  -5  182.47    4.70
   3   1  -5  183.70    4.78
  -3   1   5  183.12    4.79
  -1  -1   5  159.87    4.22
  -1  -1   5  165.10    4.34
   1  -1  -5  163.95    4.34
   1  -1  -5  165.84    4.25
   1   1  -5  166.77    4.22
  -1   1   5  168.25    4.25
  -1   1   5  162.38    4.35
   1   1  -5  163.70    4.34
  -1  -1  -5   12.97    0.39
  -1  -1  -5   13.59    0.49
   1  -1   5   12.92    0.48
   1   1   5   13.61    0.39
  -1   1  -5   13.33    0.48
   1   1   5   13.22    0.48
   3  -1   5   50.40    1.49
  -3  -1  -5   49.73    1.48
  -3  -1  -5   51.90    1.37
  -3  -1  -5   51.96    1.37
   3  -1   5   49.32    1.47
  -3   1  -5   49.71    1.48
  -3   1  -5   52.38    1.32
  -3   1  -5   51.79    1.32
   3   1   5   52.83    1.50
   5  -1   5    1.74    0.15
  -5  -1  -5    1.77    0.11
  -5  -1  -5    1.69    0.11
   5  -1   5    1.56    0.16
  -5  -1  -5    1.61    0.16
   5   1   5    1.78    0.15
  -5   1  -5    1.72    0.10
   5   1   5    1.78    0.17
  -5   1  -5    1.62    0.16
  -5   1  -5    1.67    0.09
  -7  -1  -5    5.65    0.25
   7  -1   5    5.64    0.33
  -7  -1  -5    4.79    0.34
  -7  -1  -5    5.60    0.25
   7  -1   5    5.48    0.29
   7   1   5    6.12    0.34
   7   1   5    5.64    0.28
  -7   1  -5    5.48    0.23
  -7   1  -5    5.91    0.24
  -7   1  -5    5.69    0.33
   9  -1   5   10.33    0.50
  -9  -1  -5    9.79    0.40
  -9  -1  -5    9.78    0.39
   9  -1   5   10.21    0.43
  -9   1  -5   10.29    0.38
   9   1   5   10.55    0.41
  -9   1  -5   10.16    0.49
  -9   1  -5   10.03    0.39
   9   1   5    9.96    0.50
  11  -1   5   17.56    0.64
 -11  -1  -5   17.47    0.62
  11  -1   5   16.45    0.72
 -11  -1  -5   17.96    0.63
 -11   1  -5   17.90    0.62
  11   1   5   17.37    0.73
  13  -1   5    4.54    0.38
 -13  -1  -5    5.20    0.37
  13   1   5    4.25    0.38
 -13   1  -5    5.15    0.31
 -20  -2   5   11.63    0.52
 -20  -2   5   11.94    0.63
 -20   2   5   12.00    0.64
 -18  -2   5   28.55    1.08
 -18   2   5   29.57    1.09
  14   2  -5  182.38   16.97
 -14   2   5  213.21   19.84
 -12  -2   5  113.98    3.08
  12  -2  -5  110.51    3.08
  12   2  -5  106.65    3.19
 -12   2   5  113.51    3.09
  10  -2  -5   41.51    1.25
 -10  -2   5   41.37    1.25
  10   2  -5   41.47    1.25
 -10   2   5   40.61    1.25
  -8  -2   5    7.28    0.32
   8  -2  -5    7.29    0.32
   8   2  -5    7.25    0.32
  -8   2   5    7.14    0.33
  -8   2   5    7.27    0.33
  -6   2   5  227.81   13.53
   4  -2  -5  446.43   22.80
   4   2  -5  437.47   18.48
  -4   2   5  409.53   22.49
   0  -2  -5  112.18    2.90
   0  -2  -5  109.19    2.99
   0   2   5  114.73    2.91
   0   2  -5  111.61    2.99
   0   2   5  108.34    2.99
  -2  -2  -5   32.97    0.93
   2  -2   5   34.05    1.02
   2  -2   5   33.19    1.03
  -2  -2  -5   33.77    1.03
   2   2   5   33.96    0.94
  -2   2  -5   33.69    1.02
  -4  -2  -5   25.78    0.73
   4  -2   5   24.31    0.82
  -4  -2  -5   23.49    0.82
   4  -2   5   24.94    0.82
   4   2   5   25.55    0.84
  -4   2  -5   25.17    0.67
  -4   2  -5   24.89    0.82
  -4   2  -5   25.61    0.67
  -6  -2  -5   66.19    1.94
   6  -2   5   67.51    1.93
   6  -2   5   68.06    1.91
  -6  -2  -5   67.26    1.82
  -6  -2  -5   66.11    1.82
  -6   2  -5   64.70    1.77
   6   2   5   66.62    1.94
  -6   2  -5   66.75    1.93
   6   2   5   67.85    1.86
  -6   2  -5   67.25    1.78
   8  -2   5   37.72    1.15
  -8  -2  -5   36.40    1.08
  -8  -2  -5   37.15    1.09
  -8  -2  -5   35.08    1.18
   8  -2   5   36.87    1.19
  -8   2  -5   36.63    1.04
  -8   2  -5   35.67    1.18
   8   2   5   36.07    1.08
  -8   2  -5   37.67    1.05
  10  -2   5   11.06    0.48
 -10  -2  -5   11.14    0.45
 -10  -2  -5   12.49    0.47
  10  -2   5   11.01    0.55
 -10   2  -5   11.49    0.43
 -10   2  -5   11.48    0.43
  12  -2   5    4.21    0.26
 -12  -2  -5    2.76    0.21
 -14  -2  -5    1.90    0.26
  14  -2   5    1.59    0.24
  14   2   5    2.06    0.28
 -14   2  -5    2.21    0.23
 -16  -2  -5   -0.11    0.07
 -16   2  -5   -0.05    0.07
 -21  -3   5    0.39    0.25
 -21   3   5    0.28    0.16
 -19  -3   5   -0.08    0.11
 -19   3   5    0.11    0.13
 -17   3   5    0.17    0.10
  15  -3  -5    9.99    6.47
  15   3  -5    4.96    3.81
 -15   3   5   17.69    7.02
 -13  -3   5   51.83    1.56
  13  -3  -5   49.68    1.55
  13   3  -5   50.81    1.56
 -11  -3   5   48.38    1.42
  11  -3  -5   44.65    1.40
  11   3  -5   47.46    1.42
 -11   3   5   46.37    1.42
   9  -3  -5   92.57    2.55
  -9  -3   5   95.06    2.55
  -9   3   5   89.13    2.54
  -9   3   5   93.53    2.55
   9   3  -5   91.66    2.54
   7  -3  -5    7.15    0.31
  -7  -3   5    7.10    0.33
  -7  -3   5    7.38    0.31
  -7   3   5    6.62    0.31
   7   3  -5    7.30    0.31
  -7   3   5    7.58    0.32
   5  -3  -5    9.53    0.42
  -5  -3   5   10.33    0.41
  -5  -3   5   10.83    0.37
  -5   3   5   10.30    0.40
  -5   3   5   10.62    0.39
   5   3  -5   10.34    0.37
  -3  -3   5   53.01    1.37
   3  -3  -5   48.57    1.44
   3  -3  -5   50.37    1.40
  -3  -3   5   50.43    1.44
  -3  -3   5   50.19    1.37
  -3   3   5   48.82    1.43
  -3   3   5   51.29    1.40
   3   3  -5   51.80    1.44
  -1  -3   5   78.59    1.93
   1  -3  -5   74.54    1.99
   1  -3  -5   67.58    2.03
  -1  -3   5   74.86    2.05
  -1  -3   5   75.26    1.93
  -1   3   5   73.44    2.11
  -1   3   5   75.76    1.99
   1   3  -5   74.80    2.04
   1  -3   5   34.91    1.10
  -1  -3  -5   37.56    1.09
  -1  -3  -5   36.45    1.01
   1  -3   5   36.17    1.08
  -1   3  -5   35.93    1.08
   1   3   5   37.03    1.02
   1   3   5   35.59    1.09
   3  -3   5    4.20    0.25
  -3  -3  -5    4.81    0.26
  -3  -3  -5    4.43    0.20
   3  -3   5    4.45    0.25
   3   3   5    4.71    0.26
   3   3   5    4.64    0.21
  -3   3  -5    4.57    0.25
   5  -3   5   27.70    0.91
  -5  -3  -5   27.36    0.91
  -5  -3  -5   28.39    0.83
  -5  -3  -5   27.57    0.83
   5  -3   5   28.12    0.91
   5   3   5   27.23    0.92
  -5   3  -5   27.15    0.90
   5   3   5   27.33    0.84
  -5   3  -5   28.65    0.76
  -5   3  -5   27.60    0.76
   7  -3   5   19.57    0.70
  -7  -3  -5   19.54    0.64
  -7  -3  -5   18.68    0.72
  -7  -3  -5   18.73    0.63
   7  -3   5   20.55    0.73
  -7   3  -5   19.87    0.59
  -7   3  -5   19.15    0.58
  -7   3  -5   18.86    0.70
   7   3   5   19.83    0.63
   7   3   5   18.63    0.73
   9  -3   5   14.41    0.63
   9  -3   5   16.09    0.62
  -9  -3  -5   16.55    0.58
  -9  -3  -5   16.19    0.57
  -9   3  -5   15.86    0.52
   9   3   5   16.11    0.53
  -9   3  -5   14.82    0.65
  -9   3  -5   16.50    0.65
 -11  -3  -5    3.50    0.24
  11  -3   5    3.28    0.29
  11  -3   5    3.30    0.26
 -11  -3  -5    3.70    0.24
 -11   3  -5    3.84    0.23
 -13  -3  -5    8.50    0.43
  13  -3   5    7.91    0.49
 -13   3  -5    8.68    0.41
  13   3   5    8.25    0.51
 -15   3  -5    1.21    0.20
 -20  -4   5    0.23    0.15
 -20   4   5    0.37    0.16
 -18  -4   5    0.15    0.11
 -18   4   5    0.19    0.13
  16  -4  -5    9.71    4.72
  16   4  -5    5.68    3.74
 -16   4   5   -1.11    3.80
 -14  -4   5    2.04    0.23
  12  -4  -5   -0.02    0.06
 -12  -4   5   -0.05    0.07
 -12   4   5    0.00    0.07
  10  -4  -5   36.38    1.14
 -10  -4   5   36.72    1.14
 -10   4   5   37.36    1.16
   8  -4  -5   19.80    0.68
  -8  -4   5   20.08    0.67
  -8   4   5   19.59    0.67
  -8   4   5   20.33    0.69
  -6  -4   5   11.75    0.41
  -6  -4   5   10.19    0.41
  -6  -4   5   11.29    0.44
   6  -4  -5   11.45    0.43
  -6   4   5   11.67    0.43
  -4  -4   5   11.18    0.37
  -4  -4   5   10.82    0.37
   4  -4  -5   10.45    0.40
   4  -4  -5   11.37    0.40
  -4  -4   5   10.91    0.43
  -4   4   5   10.45    0.39
  -4   4   5   10.42    0.40
   2  -4  -5    0.62    0.09
  -2  -4   5    0.68    0.06
   2  -4  -5    0.83    0.09
  -2  -4   5    0.70    0.06
  -2  -4   5    0.62    0.09
  -2   4   5    0.63    0.08
   2   4  -5    0.54    0.08
  -2   4   5    0.63    0.09
   0  -4   5    0.11    0.02
   0  -4  -5    0.18    0.04
   0  -4   5    0.08    0.05
   0  -4   5    0.14    0.02
   0  -4  -5    0.06    0.04
   0   4   5    0.10    0.04
   0   4   5    0.10    0.05
   0   4  -5    0.07    0.04
   2  -4   5   20.52    0.67
  -2  -4  -5   20.75    0.63
   2  -4   5   19.36    0.70
  -2  -4  -5   20.52    0.69
   2   4   5   20.52    0.64
  -2   4  -5   19.57    0.67
   2   4   5   20.25    0.69
  -4  -4  -5   43.42    1.32
   4  -4   5   44.60    1.15
  -4  -4  -5   45.49    1.30
   4  -4   5   44.21    1.33
   4  -4   5   44.15    1.30
  -4   4  -5   42.51    1.15
  -4   4  -5   42.68    1.30
   4   4   5   43.63    1.33
   4   4   5   42.73    1.25
   6  -4   5    5.16    0.30
  -6  -4  -5    4.91    0.25
  -6  -4  -5    5.37    0.35
  -6  -4  -5    5.34    0.26
   6  -4   5    5.10    0.20
   6  -4   5    5.38    0.30
   6   4   5    5.08    0.24
   6   4   5    4.89    0.30
  -6   4  -5    4.79    0.28
  -6   4  -5    5.00    0.19
   8  -4   5    0.11    0.09
  -8  -4  -5    0.14    0.09
   8  -4   5    0.19    0.09
  -8  -4  -5    0.07    0.06
  -8  -4  -5    0.13    0.07
   8   4   5    0.22    0.06
  -8   4  -5    0.13    0.07
   8   4   5    0.07    0.07
  -8   4  -5    0.09    0.05
 -10  -4  -5    0.14    0.08
  10  -4   5    0.20    0.10
  10  -4   5    0.13    0.14
 -10  -4  -5    0.03    0.07
 -10   4  -5    0.08    0.05
  12  -4   5    0.74    0.14
 -12  -4  -5    0.52    0.12
 -12  -4  -5    0.79    0.14
  12  -4   5    0.68    0.15
  12   4   5    0.66    0.17
 -12   4  -5    0.67    0.12
 -14  -4  -5    0.03    0.06
 -14   4  -5    0.06    0.05
 -16  -4  -5   -0.03    0.08
 -19  -5   5    2.33    0.33
 -17  -5   5    5.88    0.41
 -17   5   5    6.12    0.42
  15  -5  -5    8.41    6.77
  15   5  -5   10.51    5.49
 -13  -5   5   24.50    0.92
 -13  -5   5   30.31    1.27
 -11  -5   5    7.44    0.44
 -11  -5   5    7.08    0.36
  11  -5  -5    6.36    0.35
 -11   5   5    6.97    0.37
  -9  -5   5    2.50    0.20
  -9  -5   5    2.46    0.19
   9  -5  -5    2.33    0.19
  -9   5   5    2.10    0.19
  -9   5   5    2.26    0.18
  -7  -5   5   13.94    0.49
  -7  -5   5   13.51    0.50
   7  -5  -5   13.56    0.50
  -7  -5   5   13.33    0.51
  -7   5   5   12.92    0.50
  -7   5   5   12.99    0.49
  -5  -5   5   48.60    1.36
  -5  -5   5   46.86    1.36
  -5  -5   5   49.57    1.40
   5  -5  -5   48.49    1.38
  -5   5   5   48.31    1.39
  -5   5   5   47.58    1.38
  -3  -5   5   20.38    0.60
   3  -5  -5   20.51    0.64
   3  -5  -5   20.30    0.65
  -3  -5   5   19.56    0.60
  -3   5   5   18.82    0.64
  -1  -5   5   20.20    0.55
   1  -5  -5   16.85    0.62
  -1  -5   5   18.89    0.64
  -1  -5   5   19.13    0.55
  -1  -5   5   19.39    0.67
   1   5  -5   19.82    0.63
  -1   5   5   19.28    0.62
  -1   5   5   19.09    0.69
   1  -5   5    6.32    0.32
  -1  -5  -5    6.31    0.30
   1  -5   5    6.52    0.29
   1  -5   5    6.10    0.20
  -1   5  -5    5.93    0.28
   1   5   5    6.33    0.28
  -1   5  -5    6.40    0.20
   1   5   5    6.76    0.31
   3  -5   5   32.66    1.05
  -3  -5  -5   32.78    1.03
   3  -5   5   31.30    0.87
   3  -5   5   32.36    1.00
  -3  -5  -5   33.17    0.97
  -3   5  -5   32.74    0.87
   3   5   5   34.27    1.05
   3   5   5   32.54    1.03
  -3   5  -5   33.03    1.00
  -5  -5  -5    0.07    0.06
  -5  -5  -5    0.12    0.06
   5  -5   5    0.14    0.04
   5  -5   5    0.01    0.07
   5  -5   5    0.18    0.08
  -5   5  -5    0.07    0.06
   5   5   5    0.05    0.05
   5   5   5    0.12    0.08
   7  -5   5    5.02    0.31
   7  -5   5    4.88    0.21
   7  -5   5    4.90    0.30
  -7  -5  -5    4.86    0.31
  -7  -5  -5    4.85    0.27
  -7  -5  -5    5.17    0.27
   7   5   5    5.11    0.33
  -7   5  -5    5.54    0.31
   7   5   5    4.85    0.23
  -7   5  -5    4.74    0.21
  -9  -5  -5   11.09    0.46
   9  -5   5   10.24    0.50
  -9  -5  -5   11.04    0.46
   9  -5   5   11.22    0.51
  -9   5  -5   10.97    0.39
  -9   5  -5   11.09    0.50
  11  -5   5   23.46    0.84
  11  -5   5   21.28    0.72
 -11  -5  -5   21.75    0.79
 -11  -5  -5   22.75    0.79
  11  -5   5   20.78    0.83
  11   5   5   22.38    0.89
  13  -5   5    1.63    0.23
  13   5   5    1.41    0.22
 -13   5  -5    2.04    0.22
 -15  -5  -5    0.02    0.08
 -15   5  -5   -0.02    0.07
 -15   5  -5   -0.11    0.13
 -20  -6   5    5.01    0.41
 -20   6   5    4.92    0.42
 -18  -6   5   20.29    0.86
 -18   6   5   20.84    0.88
 -16  -6   5   73.16    2.22
 -16   6   5   73.60    2.23
 -14  -6   5   99.49    2.85
 -12  -6   5  102.46    2.85
  12  -6  -5   98.66    2.84
 -12  -6   5  101.96    2.87
 -10  -6   5   24.22    0.83
 -10  -6   5   23.96    0.83
 -10   6   5   23.97    0.80
 -10   6   5   23.97    0.83
  -8  -6   5   93.31    2.57
  -8  -6   5   94.08    2.58
   8  -6  -5   92.30    2.58
  -8   6   5   92.87    2.55
  -8   6   5   94.01    2.60
  -6  -6   5   22.36    0.72
  -6  -6   5   22.27    0.74
   6  -6  -5   22.15    0.74
  -6  -6   5   22.75    0.72
  -6   6   5   21.67    0.72
  -6   6   5   22.56    0.75
   4  -6  -5  195.43    4.96
  -4  -6   5  188.81    4.98
  -4  -6   5  193.21    4.94
   4  -6  -5  186.78    4.97
  -4  -6   5  189.60    5.01
  -4  -6   5  184.87    4.93
  -4   6   5  186.79    4.97
  -4   6   5  184.65    4.95
   2  -6  -5  200.45    5.21
  -2  -6   5  198.91    5.27
   2  -6  -5  197.59    5.21
  -2  -6   5  201.12    5.16
  -2  -6   5  202.88    5.30
  -2   6   5  194.65    5.22
  -2   6   5  195.01    5.21
   2   6  -5  199.69    5.21
   0  -6  -5  117.33    3.07
   0  -6   5  112.85    3.14
   0  -6  -5  116.05    3.09
   0  -6   5  111.45    2.99
   0   6   5  115.56    3.10
   0   6  -5  116.02    3.08
   0   6  -5  113.48    2.99
   0   6   5  115.92    3.09
  -2  -6  -5   24.85    0.81
  -2  -6  -5   25.94    0.79
   2  -6   5   24.23    0.85
   2  -6   5   23.59    0.69
   2  -6   5   25.88    0.80
   2   6   5   24.30    0.82
   2   6   5   25.37    0.80
  -2   6  -5   25.23    0.79
  -2   6  -5   25.44    0.70
   4  -6   5   21.44    0.61
  -4  -6  -5   22.04    0.71
   4  -6   5   21.73    0.72
   4  -6   5   21.97    0.78
  -4  -6  -5   21.77    0.75
   4   6   5   20.52    0.75
  -4   6  -5   21.41    0.61
  -4   6  -5   20.61    0.71
   4   6   5   21.36    0.72
   6  -6   5   53.84    1.46
  -6  -6  -5   54.17    1.56
   6  -6   5   53.85    1.64
   6  -6   5   55.77    1.60
  -6  -6  -5   54.14    1.63
   6   6   5   54.07    1.64
   6   6   5   52.44    1.57
  -6   6  -5   54.05    1.46
  -6   6  -5   53.68    1.59
  -8  -6  -5   25.75    0.84
  -8  -6  -5   26.14    0.85
   8  -6   5   25.96    0.91
   8  -6   5   25.25    0.87
   8  -6   5   25.13    0.76
   8   6   5   23.73    0.73
   8   6   5   24.52    0.95
  -8   6  -5   24.46    0.75
 -10  -6  -5   12.52    0.52
  10  -6   5   12.62    0.46
  10  -6   5   11.81    0.59
  10  -6   5   11.86    0.54
 -10  -6  -5   11.80    0.52
  10   6   5   12.30    0.60
  12  -6   5    4.29    0.27
  12  -6   5    4.31    0.33
  12   6   5    4.55    0.36
 -14  -6  -5   -0.06    0.05
 -14   6  -5   -0.15    0.05
 -19  -7   5    0.85    0.19
 -19   7   5    0.94    0.20
 -17  -7   5    2.41    0.29
 -17   7   5    2.99    0.30
 -15  -7   5    4.94    0.36
 -15   7   5    4.85    0.45
 -13  -7   5    1.53    0.21
  11  -7  -5   38.70    1.22
 -11  -7   5   36.75    1.22
 -11  -7   5   39.26    1.22
 -11   7   5   37.23    1.16
  -9  -7   5    5.76    0.31
  -9  -7   5    5.56    0.31
   9  -7  -5    5.80    0.36
  -9   7   5    5.45    0.32
  -9   7   5    5.34    0.28
  -7  -7   5    0.90    0.13
  -7  -7   5    0.92    0.13
  -7  -7   5    0.81    0.11
   7  -7  -5    1.17    0.15
  -7  -7   5    0.91    0.12
  -7   7   5    1.21    0.14
  -7   7   5    0.98    0.14
  -5  -7   5    0.26    0.07
  -5  -7   5    0.28    0.08
  -5  -7   5    0.13    0.05
   5  -7  -5    0.24    0.07
  -5  -7   5    0.23    0.07
  -5   7   5    0.18    0.07
  -5   7   5    0.29    0.07
  -3  -7   5   16.21    0.55
  -3  -7   5   15.92    0.59
   3  -7  -5   15.35    0.55
   3  -7  -5   14.96    0.52
  -3  -7   5   15.75    0.52
  -3   7   5   14.96    0.52
  -3   7   5   15.75    0.56
   1  -7  -5   17.16    0.58
  -1  -7   5   17.56    0.64
  -1  -7   5   16.87    0.53
  -1  -7   5   17.50    0.64
   1  -7  -5   17.09    0.59
  -1   7   5   16.67    0.58
   1   7  -5   16.24    0.53
  -1   7   5   16.43    0.59
   1   7  -5   17.68    0.57
   1  -7   5   35.73    1.04
  -1  -7  -5   38.72    1.14
   1  -7   5   38.64    1.13
  -1  -7  -5   38.99    1.13
   1  -7   5   37.75    1.20
   1   7   5   38.16    1.15
  -1   7  -5   37.84    1.05
   1   7   5   38.54    1.15
  -1   7  -5   37.33    1.11
  -3  -7  -5   12.86    0.51
   3  -7   5   12.71    0.40
  -3  -7  -5   13.37    0.49
   3  -7   5   12.85    0.54
   3  -7   5   12.97    0.49
  -3   7  -5   12.78    0.41
   3   7   5   12.93    0.50
   3   7   5   13.03    0.52
  -3   7  -5   13.14    0.49
   5  -7   5    3.07    0.15
  -5  -7  -5    3.04    0.21
  -5  -7  -5    3.05    0.23
   5  -7   5    3.12    0.25
   5  -7   5    3.04    0.22
   5   7   5    3.12    0.22
  -5   7  -5    2.86    0.15
   5   7   5    2.97    0.24
  -5   7  -5    3.08    0.21
  -7  -7  -5   13.41    0.58
  -7  -7  -5   13.83    0.54
   7  -7   5   13.96    0.46
   7  -7   5   13.16    0.55
   7  -7   5   14.45    0.61
  -7   7  -5   13.46    0.46
   7   7   5   13.79    0.45
  -7   7  -5   13.65    0.55
   7   7   5   14.44    0.61
   7   7   5   14.04    0.56
  -9  -7  -5    1.88    0.20
  -9  -7  -5    2.17    0.20
   9  -7   5    1.61    0.14
   9  -7   5    1.54    0.20
  -9   7  -5    1.97    0.20
  11  -7   5    3.14    0.27
 -11  -7  -5    2.84    0.29
  11  -7   5    2.98    0.21
  11   7   5    3.60    0.33
 -13  -7  -5    2.08    0.28
 -15  -7  -5    0.06    0.07
 -16  -8   5    0.14    0.10
 -16  -8   5    0.20    0.07
 -16   8   5    0.12    0.11
 -14  -8   5    0.59    0.15
 -14  -8   5    0.28    0.08
 -12  -8   5    5.46    0.29
 -12  -8   5    5.67    0.53
 -12   8   5    6.04    0.32
 -10  -8   5   30.60    0.97
 -10  -8   5   28.69    0.97
 -10  -8   5   27.24    0.90
  10  -8  -5   28.22    0.96
 -10   8   5   25.31    0.95
 -10   8   5   29.00    0.90
  -8  -8   5   97.56    2.72
  -8  -8   5  100.82    2.72
  -8  -8   5   94.96    2.69
  -8   8   5  100.06    2.74
  -8   8   5   95.99    2.66
  -6  -8   5   14.29    0.53
  -6  -8   5   14.46    0.53
  -6  -8   5   14.15    0.54
   6  -8  -5   13.90    0.54
  -6  -8   5   14.49    0.55
  -6   8   5   13.86    0.55
  -6   8   5   13.74    0.49
  -4  -8   5    9.52    0.39
   4  -8  -5    9.48    0.41
   4  -8  -5   10.33    0.42
  -4  -8   5    9.87    0.43
  -4  -8   5    9.97    0.39
  -4   8   5    9.31    0.41
  -4   8   5    9.34    0.37
  -2  -8   5   10.56    0.46
   2  -8  -5   10.51    0.40
  -2  -8   5   10.21    0.45
   2  -8  -5   10.48    0.42
  -2  -8   5   10.33    0.38
  -2   8   5   10.30    0.43
   2   8  -5   10.19    0.38
   0  -8  -5    0.03    0.06
   0  -8  -5    0.07    0.05
   0  -8   5    0.07    0.04
   0  -8   5   -0.01    0.06
   0   8   5    0.06    0.05
   0   8  -5    0.06    0.04
   0   8   5    0.04    0.06
   0   8  -5    0.01    0.04
  -2  -8  -5   32.94    1.01
   2  -8   5   33.00    1.08
  -2  -8  -5   32.60    1.02
   2  -8   5   32.73    0.93
   2  -8   5   33.18    0.99
   2   8   5   31.13    1.02
   2   8   5   32.92    1.03
  -2   8  -5   31.83    0.93
  -2   8  -5   33.03    0.99
   4  -8   5    3.60    0.23
  -4  -8  -5    3.78    0.25
  -4  -8  -5    4.62    0.26
   4  -8   5    3.31    0.26
   4  -8   5    3.79    0.18
  -4   8  -5    3.77    0.18
   4   8   5    3.43    0.24
  -4   8  -5    3.90    0.23
   4   8   5    3.88    0.26
   6  -8   5    0.02    0.04
  -6  -8  -5    0.10    0.07
  -6  -8  -5    0.01    0.06
   6  -8   5    0.11    0.06
   6  -8   5    0.08    0.09
  -6   8  -5   -0.06    0.06
   6   8   5    0.02    0.07
  -6   8  -5    0.07    0.05
   6   8   5    0.05    0.07
  -6   8  -5    0.12    0.06
  -8   8  -5    1.17    0.18
  10  -8   5    1.31    0.14
  10  -8   5    1.48    0.19
 -10  -8  -5    1.21    0.21
  10   8   5    1.18    0.19
 -10   8  -5    1.33    0.18
  12  -8   5    0.25    0.13
  12  -8   5    0.31    0.09
  12  -8   5    0.16    0.11
  12   8   5    0.29    0.14
 -14  -8  -5   -0.05    0.07
 -14   8  -5   -0.17    0.07
 -19  -9   5    2.17    0.35
 -19   9   5    1.96    0.28
 -17  -9   5    2.99    0.32
 -17  -9   5    2.86    0.18
 -17   9   5    2.46    0.30
 -15  -9   5    0.82    0.11
 -15  -9   5    1.17    0.21
 -15   9   5    0.80    0.18
 -15   9   5    0.63    0.13
 -15   9   5    0.76    0.15
 -13  -9   5   33.26    1.15
 -13  -9   5   32.50    1.02
 -13   9   5   33.06    1.06
 -11  -9   5    1.92    0.21
 -11  -9   5    1.96    0.18
 -11   9   5    2.12    0.18
   9  -9  -5    5.25    0.33
  -9  -9   5    4.99    0.31
  -9  -9   5    5.04    0.29
  -9  -9   5    5.71    0.33
  -9   9   5    5.76    0.34
  -9   9   5    5.48    0.27
  -7  -9   5    0.31    0.10
   7  -9  -5    0.05    0.07
  -7  -9   5    0.29    0.08
  -7  -9   5    0.29    0.09
  -7   9   5    0.40    0.11
  -7   9   5    0.24    0.07
   5  -9  -5    7.57    0.36
  -5  -9   5    7.43    0.34
  -5  -9   5    7.44    0.34
  -5  -9   5    7.37    0.36
  -5   9   5    6.49    0.35
  -5   9   5    7.13    0.30
  -3  -9   5    3.10    0.20
   3  -9  -5    2.75    0.21
  -3  -9   5    2.96    0.23
   3  -9  -5    2.86    0.18
  -3  -9   5    3.15    0.19
  -3   9   5    2.81    0.18
  -3   9   5    3.21    0.23
   3   9  -5    2.93    0.19
   1  -9  -5   38.89    1.14
  -1  -9   5   38.35    1.12
  -1  -9   5   39.49    1.23
   1  -9  -5   38.72    1.18
  -1   9   5   39.19    1.15
  -1   9   5   38.74    1.20
   1   9  -5   37.43    1.12
  -1  -9  -5   16.34    0.59
   1  -9   5   15.95    0.51
   1  -9   5   14.73    0.59
   1  -9   5   15.86    0.63
  -1  -9  -5   14.56    0.56
   1   9   5   15.94    0.60
  -1   9  -5   15.67    0.54
   1   9   5   15.93    0.57
  -1   9  -5   15.71    0.52
   3  -9   5   10.83    0.39
  -3  -9  -5   11.44    0.47
   3  -9   5   11.94    0.53
   3  -9   5   10.60    0.42
  -3  -9  -5   10.88    0.46
  -3   9  -5   11.53    0.40
   3   9   5   10.96    0.47
  -3   9  -5   10.89    0.43
   3   9   5   11.19    0.48
   5  -9   5    0.77    0.11
  -5  -9  -5    0.70    0.13
   5  -9   5    0.82    0.16
   5  -9   5    0.73    0.09
  -5   9  -5    0.93    0.10
  -5   9  -5    0.72    0.11
   5   9   5    1.24    0.17
   5   9   5    0.71    0.13
  -5   9  -5    0.57    0.14
   7  -9   5    1.65    0.14
  -7  -9  -5    2.05    0.21
   7  -9   5    1.94    0.19
  -7   9  -5    1.93    0.19
   7   9   5    1.80    0.20
   7   9   5    2.06    0.22
   9  -9   5   12.38    0.69
   9  -9   5   11.92    0.52
   9  -9   5   11.66    0.45
   9   9   5   13.20    0.86
  -9   9  -5   12.81    0.54
  11  -9   5    6.50    0.43
  11  -9   5    5.90    0.38
  11  -9   5    6.35    0.32
  11   9   5    6.49    0.44
 -13   9  -5   -0.12    0.06
 -18 -10   5   12.25    0.67
 -18  10   5   12.83    0.68
 -16 -10   5   23.25    0.95
 -16 -10   5   22.90    0.73
 -16  10   5   23.65    0.95
 -14 -10   5   28.86    0.91
 -14 -10   5   26.62    1.05
 -14  10   5   31.11    0.99
 -14  10   5   29.97    1.08
 -12 -10   5   18.59    0.75
 -12 -10   5   18.39    0.66
 -12  10   5   18.57    0.66
 -10 -10   5   34.51    1.10
 -10 -10   5   41.74    1.54
 -10 -10   5   31.67    1.15
 -10  10   5   35.29    1.07
  -8 -10   5   62.65    1.84
  -8 -10   5   63.41    1.85
  -8 -10   5   64.33    1.83
  -8 -10   5   60.93    1.81
   8 -10  -5   63.26    1.85
  -8  10   5   58.94    1.85
  -8  10   5   62.54    1.81
  -6 -10   5  110.88    2.98
  -6 -10   5  106.73    2.99
   6 -10  -5  108.17    3.01
  -6 -10   5  104.80    2.98
  -6 -10   5  110.24    2.97
  -6  10   5  105.93    2.89
  -6  10   5  109.83    3.02
  -4 -10   5  103.09    2.81
  -4 -10   5  105.72    2.80
  -4 -10   5  104.25    2.87
  -4  10   5   99.66    2.85
  -4  10   5  102.23    2.75
   4  10  -5  101.24    2.81
  -2 -10   5   87.46    2.43
  -2 -10   5   79.00    2.32
  -2 -10   5   83.78    2.32
   2 -10  -5   83.46    2.31
   2 -10  -5   87.48    2.39
  -2  10   5   86.74    2.41
   2  10  -5   85.41    2.33
   0 -10   5   43.85    1.43
   0 -10  -5   49.18    1.41
   0 -10  -5   48.85    1.46
   0 -10   5   49.86    1.51
   0 -10   5   47.80    1.38
   0  10  -5   49.21    1.39
   0  10   5   49.94    1.48
   0  10   5   49.38    1.41
   2 -10   5   22.39    0.73
  -2 -10  -5   23.31    0.78
   2 -10   5   23.99    0.73
   2 -10   5   22.31    0.85
  -2 -10  -5   24.20    0.88
   2  10   5   23.66    0.83
  -2  10  -5   22.36    0.79
  -2  10  -5   23.40    0.74
   2  10   5   23.51    0.79
  -4 -10  -5    0.94    0.14
  -4 -10  -5    0.60    0.12
   4 -10   5    0.70    0.09
   4 -10   5    0.89    0.12
  -4  10  -5    0.58    0.09
   4  10   5    0.71    0.14
   4  10   5    0.74    0.13
   6 -10   5    8.14    0.34
  -6 -10  -5    8.27    0.42
  -6 -10  -5    9.06    0.43
   6 -10   5    7.99    0.37
   6  10   5    8.44    0.43
  -6  10  -5    7.75    0.33
  -6  10  -5    8.12    0.37
   6  10   5    8.29    0.43
   8 -10   5   31.14    1.08
   8 -10   5   29.17    0.96
   8 -10   5   29.39    0.91
   8  10   5   27.47    1.02
  -8  10  -5   29.41    0.97
 -10 -10  -5   21.62    0.92
  10 -10   5   21.12    0.86
  10 -10   5   19.48    0.75
  10 -10   5   20.22    0.70
 -10  10  -5   20.58    0.77
  10  10   5   21.71    0.86
 -12 -10  -5    2.12    0.26
  12 -10   5    1.96    0.27
  12 -10   5    2.19    0.21
 -17 -11   5    1.77    0.27
 -17 -11   5    2.22    0.13
 -17  11   5    2.19    0.30
 -15 -11   5    1.74    0.26
 -15  11   5    1.62    0.25
 -15  11   5    1.60    0.19
 -13 -11   5    1.00    0.19
 -13 -11   5    0.76    0.12
 -13  11   5    0.78    0.16
 -11 -11   5   15.41    0.59
 -11 -11   5   15.43    0.67
  -9 -11   5   15.00    0.63
  -9 -11   5   15.75    0.72
  -9 -11   5   14.92    0.59
  -7 -11   5   21.65    0.78
  -7 -11   5   22.40    0.80
  -7 -11   5   21.99    0.79
  -7 -11   5   22.11    0.77
  -7  11   5   21.90    0.69
  -5 -11   5   18.15    0.69
   5 -11  -5   18.63    0.70
  -5 -11   5   18.30    0.67
  -5 -11   5   17.64    0.64
  -5  11   5   18.55    0.70
  -5  11   5   18.18    0.59
   5  11  -5   18.05    0.67
   3 -11  -5    0.61    0.10
  -3 -11   5    0.71    0.14
  -3 -11   5    0.73    0.11
  -3 -11   5    0.79    0.12
   3 -11  -5    1.04    0.16
   3  11  -5    0.77    0.12
  -3  11   5    0.69    0.14
  -3  11   5    0.79    0.10
  -1 -11   5    0.58    0.13
   1 -11  -5    0.37    0.08
   1 -11  -5    0.42    0.11
  -1 -11   5    0.43    0.09
   1  11  -5    0.47    0.09
  -1  11   5    0.62    0.13
  -1  11   5    0.57    0.09
  -1 -11  -5   18.14    0.62
   1 -11   5   16.47    0.61
   1 -11   5   16.26    0.58
   1 -11   5   16.78    0.69
  -1 -11  -5   17.99    0.67
  -1  11  -5   17.54    0.60
   1  11   5   17.24    0.62
   1  11   5   17.52    0.68
  -3 -11  -5    5.50    0.32
   3 -11   5    5.57    0.27
   3 -11   5    5.47    0.26
  -3 -11  -5    5.03    0.30
  -3  11  -5    5.13    0.27
   3  11   5    5.59    0.31
  -3  11  -5    5.23    0.26
   3  11   5    4.42    0.31
  -5 -11  -5    2.23    0.21
   5 -11   5    2.01    0.17
   5 -11   5    2.17    0.16
  -5  11  -5    2.35    0.17
   5  11   5    1.90    0.22
   5  11   5    1.79    0.22
  -5  11  -5    2.19    0.18
   5  11   5    2.12    0.22
   7 -11   5   13.15    0.50
   7 -11   5   14.16    0.64
   7 -11   5   12.54    0.51
  -7  11  -5   14.30    0.54
   7  11   5   13.60    0.61
   9 -11   5    8.15    0.50
   9 -11   5    7.84    0.37
   9 -11   5    8.03    0.39
   9  11   5    7.96    0.46
   9  11   5    8.68    0.49
  11 -11   5    2.03    0.28
 -11 -11  -5    1.61    0.23
  11 -11   5    2.52    0.21
 -13 -11  -5    1.29    0.22
 -16 -12   5    1.54    0.13
 -16 -12   5    1.21    0.22
 -16  12   5    1.36    0.24
 -16  12   5    1.49    0.21
 -14 -12   5    0.60    0.16
 -14 -12   5    0.55    0.10
 -14  12   5    0.54    0.13
 -14  12   5    0.28    0.13
 -12 -12   5    5.72    0.31
 -12 -12   5    4.95    0.38
 -12  12   5    5.82    0.40
 -10 -12   5   22.17    0.87
 -10 -12   5   23.14    0.80
  -8 -12   5   48.49    1.47
  -8 -12   5   46.75    1.51
  -8 -12   5   48.58    1.47
  -6 -12   5    0.90    0.15
  -6 -12   5    1.30    0.17
  -6 -12   5    0.96    0.13
  -6  12   5    1.00    0.11
   6  12  -5    1.01    0.15
  -6  12   5    0.55    0.16
  -4 -12   5    9.08    0.38
  -4 -12   5    9.38    0.42
  -4 -12   5    8.90    0.45
   4  12  -5    9.24    0.43
  -4  12   5    9.04    0.35
  -4  12   5    8.68    0.45
   2 -12  -5    0.55    0.09
   2 -12  -5    0.51    0.13
  -2 -12   5    0.57    0.10
  -2 -12   5    0.79    0.12
  -2 -12   5    0.70    0.15
   2  12  -5    0.52    0.11
  -2  12   5    0.78    0.15
   0 -12   5   27.14    0.85
   0 -12  -5   26.78    0.92
   0 -12   5   27.59    0.96
   0 -12  -5   25.17    0.83
   0 -12   5   25.60    0.80
   0  12  -5   26.29    0.86
   0  12   5   23.98    0.92
   0  12   5   26.01    0.83
   2 -12   5   39.55    1.30
  -2 -12  -5   38.47    1.19
   2 -12   5   37.60    1.13
   2 -12   5   39.39    1.17
   2  12   5   37.23    1.27
  -2  12  -5   39.18    1.18
   2  12   5   39.22    1.20
   4 -12   5   17.83    0.60
   4 -12   5   18.05    0.63
   4  12   5   18.91    0.70
  -4  12  -5   17.72    0.60
  -4  12  -5   18.03    0.63
   4  12   5   16.55    0.72
   4  12   5   18.59    0.61
   6 -12   5    0.16    0.12
   6 -12   5   -0.02    0.07
   6 -12   5    0.21    0.08
  -6  12  -5    0.07    0.07
   6  12   5    0.18    0.10
   6  12   5    0.03    0.05
   6  12   5    0.14    0.10
   8 -12   5    0.42    0.10
   8 -12   5    0.47    0.10
   8 -12   5    0.63    0.18
   8  12   5    0.61    0.18
  -8  12  -5    0.45    0.11
   8  12   5    0.39    0.12
  10 -12   5   -0.07    0.12
 -10 -12  -5    0.04    0.10
  10 -12   5   -0.02    0.09
 -10  12  -5    0.03    0.05
 -10  12  -5    0.15    0.11
 -12 -12  -5   -0.09    0.12
 -12  12  -5    0.00    0.08
 -15 -13   5    0.73    0.18
 -15  13   5    0.79    0.21
 -13  13   5    3.92    0.25
 -11 -13   5    4.52    0.36
 -11 -13   5    4.42    0.28
 -11  13   5    4.70    0.36
  -9 -13   5    2.90    0.25
  -9 -13   5    3.08    0.24
  -9 -13   5    3.07    0.28
  -7 -13   5   16.06    0.60
  -7 -13   5   14.46    0.61
  -5 -13   5    4.39    0.29
  -5 -13   5    4.41    0.30
  -5 -13   5    4.54    0.26
  -5  13   5    4.46    0.33
   5  13  -5    4.88    0.31
  -3 -13   5    4.37    0.31
  -3 -13   5    4.23    0.31
  -3 -13   5    3.92    0.23
   3 -13  -5    4.10    0.22
  -3  13   5    3.57    0.29
  -3  13   5    3.53    0.20
  -3  13   5    4.36    0.30
   3  13  -5    3.97    0.28
   1 -13  -5   30.76    0.96
  -1 -13   5   31.72    1.02
  -1 -13   5   30.71    0.94
  -1  13   5   32.85    1.11
   1  13  -5   32.40    1.03
  -1  13   5   32.34    0.97
   1 -13   5    6.83    0.42
   1 -13   5    6.68    0.29
   1 -13   5    7.65    0.35
  -1 -13  -5    6.13    0.32
   1  13   5    7.00    0.36
   1  13   5    7.07    0.34
   1  13   5    6.54    0.40
  -1  13  -5    7.06    0.35
   3 -13   5    7.72    0.36
  -3 -13  -5    7.94    0.38
   3 -13   5    7.48    0.31
   3  13   5    7.67    0.38
   3  13   5    7.87    0.36
  -3  13  -5    7.33    0.36
   3  13   5    6.97    0.43
   5 -13   5    0.03    0.07
   5 -13   5    0.00    0.05
  -5 -13  -5    0.07    0.09
  -5  13  -5   -0.01    0.03
  -5  13  -5    0.00    0.06
   5  13   5    0.04    0.09
   5  13   5   -0.12    0.05
   5  13   5   -0.05    0.07
   7 -13   5    0.36    0.09
   7 -13   5    0.36    0.10
   7 -13   5    0.37    0.15
  -7  13  -5    0.44    0.10
   7  13   5    0.30    0.12
   9 -13   5    4.16    0.39
   9 -13   5    4.16    0.39
   9  13   5    3.93    0.36
  -9  13  -5    3.46    0.27
 -11 -13  -5    0.69    0.19
 -11  13  -5   -0.11    0.07
 -12 -14   5   12.12    0.50
 -12 -14   5   12.36    0.64
 -12  14   5   12.07    0.63
 -10 -14   5   23.59    0.92
 -10 -14   5   22.22    0.85
 -10 -14   5   23.13    0.82
 -10  14   5   23.05    0.92
  -8 -14   5   12.95    0.55
  -8 -14   5   10.87    0.57
  -8 -14   5   13.55    0.55
  -4 -14   5   13.46    0.55
  -4 -14   5   12.27    0.47
  -4 -14   5   12.29    0.57
  -4  14   5   11.86    0.58
   4  14  -5   12.29    0.55
  -2 -14   5   17.42    0.74
  -2 -14   5   18.40    0.74
  -2 -14   5   18.27    0.69
   2 -14  -5   19.89    0.64
   2  14  -5   18.87    0.71
  -2  14   5   18.40    0.72
  -2  14   5   18.13    0.76
   0 -14   5   28.24    1.01
   0 -14  -5   25.33    0.85
   0 -14   5   26.39    0.81
   0  14  -5   27.80    0.93
   0  14   5   28.13    1.02
   0  14   5   28.28    0.94
   2 -14   5   15.77    0.51
   2 -14   5   16.10    0.71
  -2 -14  -5   15.79    0.59
   2 -14   5   14.59    0.59
   2  14   5   16.68    0.61
   2  14   5   15.88    0.70
  -2  14  -5   15.65    0.61
   4 -14   5   13.23    0.64
  -4 -14  -5   13.41    0.55
   4 -14   5   12.58    0.44
   4 -14   5   12.92    0.53
   4  14   5   13.23    0.50
   4  14   5   12.71    0.63
  10 -14   5    1.21    0.23
 -13 -15   5    0.57    0.19
 -13 -15   5    0.86    0.13
 -13  15   5    0.82    0.21
 -11 -15   5    1.00    0.15
 -11 -15   5    1.20    0.22
 -11  15   5    1.18    0.22
  -9 -15   5    9.77    0.47
  -9 -15   5    9.88    0.54
  -9 -15   5    9.07    0.46
  -9 -15   5    9.29    0.46
  -9  15   5    9.84    0.55
  -7 -15   5   10.15    0.50
  -7 -15   5    9.97    0.46
  -7  15   5   10.99    0.57
   7  15  -5   11.12    0.77
  -5 -15   5   19.57    0.67
  -5 -15   5   17.59    0.79
  -5  15   5   19.54    0.80
  -3 -15   5    2.96    0.28
  -3 -15   5    2.88    0.19
  -3  15   5    2.68    0.28
   3  15  -5    3.11    0.27
  -1 -15   5    3.69    0.28
  -1 -15   5    3.73    0.32
  -1 -15   5    3.62    0.19
   1 -15  -5    3.71    0.21
   1  15  -5    3.68    0.28
  -1  15   5    4.29    0.34
  -1  15   5    3.79    0.29
   1 -15   5    9.07    0.33
  -1 -15  -5    9.11    0.40
   1 -15   5    9.58    0.44
   1 -15   5    9.30    0.51
   1  15   5    8.95    0.44
   1  15   5    9.33    0.52
  -1  15  -5    9.87    0.46
  -3 -15  -5    3.40    0.25
   3 -15   5    3.41    0.17
   3 -15   5    3.24    0.26
   3 -15   5    3.73    0.34
   3  15   5    3.96    0.26
   3  15   5    3.67    0.32
   5 -15   5   14.98    0.50
   5 -15   5   16.94    0.64
   5 -15   5   16.97    0.76
   5  15   5   15.34    0.73
   7 -15   5    6.66    0.37
   7 -15   5    6.83    0.49
   7  15   5    6.15    0.44
   9 -15   5    1.19    0.25
   9  15   5    1.20    0.23
 -12 -16   5    2.72    0.24
 -12 -16   5    3.40    0.36
 -12  16   5    3.18    0.33
 -10 -16   5   29.77    1.06
 -10 -16   5   29.48    1.13
 -10 -16   5   30.11    1.02
 -10  16   5   30.17    1.46
  -8 -16   5   15.01    0.62
  -8 -16   5   16.01    0.62
  -8 -16   5   15.05    0.72
  -8  16   5   16.46    0.75
  -6 -16   5   10.73    0.53
  -6 -16   5   10.87    0.46
   6  16  -5   11.22    0.56
  -6  16   5   11.46    0.59
  -4 -16   5    0.53    0.09
  -4 -16   5    0.63    0.15
  -4  16   5    0.51    0.15
  -2 -16   5    3.94    0.33
  -2 -16   5    3.63    0.19
  -2  16   5    4.32    0.36
   0 -16  -5    9.21    0.37
   0 -16   5    8.92    0.30
   0 -16   5    9.00    0.51
   0  16   5    9.52    0.54
   0  16  -5    7.15    0.60
   2 -16   5   10.44    0.57
   2 -16   5   10.65    0.33
  -2 -16  -5   10.78    0.45
   2  16   5   10.89    0.50
   2  16   5   11.08    0.59
   4 -16   5   12.86    0.66
  -4 -16  -5   13.20    0.55
   4  16   5   12.47    0.66
   4  16   5   12.95    0.53
   6 -16   5    3.87    0.38
   6  16   5    4.08    0.42
   8 -16   5    1.36    0.26
   8  16   5    1.46    0.24
 -11 -17   5    5.30    0.44
 -11 -17   5    5.47    0.38
 -11 -17   5    5.65    0.35
 -11  17   5    5.61    0.45
  -9 -17   5    0.11    0.12
  -9 -17   5    0.14    0.10
  -9 -17   5    0.18    0.10
  -9 -17   5    0.12    0.11
  -9  17   5    0.35    0.14
  -7 -17   5   -0.09    0.08
  -7 -17   5   -0.01    0.07
  -7 -17   5   -0.13    0.08
  -7  17   5    0.09    0.12
   7  17  -5    0.07    0.11
  -5 -17   5   10.32    0.54
  -5 -17   5    9.98    0.42
  -5 -17   5   10.24    0.42
  -5  17   5   11.43    0.60
   5  17  -5   10.74    0.56
  -3 -17   5    0.07    0.07
  -3 -17   5    0.10    0.11
  -3 -17   5   -0.04    0.05
   3  17  -5   -0.02    0.09
  -3  17   5    0.05    0.11
  -1 -17   5    0.74    0.18
   1 -17  -5    0.67    0.10
  -1 -17   5    0.88    0.08
  -1  17   5    0.97    0.20
   1 -17   5    0.34    0.15
  -1 -17  -5    0.22    0.08
   1  17   5    0.20    0.14
  -3 -17  -5   -0.05    0.09
   3 -17   5    0.14    0.20
   3  17   5    0.00    0.11
   3  17   5    0.20    0.14
   5 -17   5    0.04    0.13
   5  17   5    0.09    0.12
   5  17   5   -0.26    0.10
   7  17   5    1.29    0.25
 -10 -18   5    3.65    0.37
 -10 -18   5    3.72    0.30
 -10 -18   5    3.42    0.29
  -8 -18   5    7.25    0.43
  -8 -18   5    7.14    0.38
  -8  18   5    7.09    0.49
  -6 -18   5    5.82    0.41
  -6 -18   5    5.48    0.31
  -6 -18   5    5.98    0.30
   6  18  -5    5.89    0.43
  -6  18   5    4.69    0.40
  -4 -18   5   16.33    0.73
  -4 -18   5   15.09    0.53
   4  18  -5   16.90    0.74
  -4  18   5   16.13    0.77
  -2 -18   5    4.25    0.38
   2  18  -5    5.39    0.38
  -2  18   5    5.22    0.48
   0 -18   5    3.51    0.34
   0  18   5    3.90    0.37
   2 -18   5    3.11    0.33
   2  18   5    3.13    0.34
   4 -18   5    2.41    0.32
   4  18   5    2.04    0.30
  -7 -19   5    7.57    0.47
  -7 -19   5    7.70    0.37
   7  19  -5    8.07    0.52
  -5 -19   5   10.59    0.58
  -5  19   5   11.72    0.64
   5  19  -5   11.68    0.62
  -3 -19   5    3.84    0.36
  -3  19   5    3.93    0.38
   3  19  -5    4.37    0.35
  -1 -19   5    0.29    0.23
  -1  19   5    0.63    0.20
   1 -19   5    0.12    0.15
   1  19   5    0.13    0.14
  -1  19  -5    0.00    0.07
 -20   0   6   15.51    0.74
 -18   0   6    6.85    0.45
 -14   0   6   43.37    1.71
 -12   0   6  161.19    4.26
  12   0  -6  153.60    4.25
  10   0  -6  109.41    2.93
 -10   0   6  105.94    2.93
 -10   0   6  105.26    2.96
  -8   0   6  196.46    5.26
   8   0  -6  199.01    5.22
  -8   0   6  199.37    5.22
  -6   0   6    0.32    0.08
  -6   0   6    0.36    0.07
   4   0  -6  217.81    5.66
  -4   0   6  215.98    5.75
  -4   0   6  219.27    5.66
   4   0  -6  221.29    5.74
  -2   0   6   16.78    0.50
  -2   0   6   17.00    0.60
   2   0  -6   16.33    0.49
   2   0  -6   18.06    0.60
   0   0  -6  123.24    3.10
   0   0   6  124.80    3.26
   0   0   6  114.62    3.10
   0   0  -6  118.45    3.25
  -2   0  -6  210.96    5.64
  -2   0  -6  211.96    5.46
  -2   0  -6  217.42    5.46
   2   0   6  213.46    5.65
  -4   0  -6   64.94    1.67
   4   0   6   63.80    1.82
   4   0   6   62.42    1.85
  -4   0  -6   64.01    1.67
  -4   0  -6   61.97    1.84
  -6   0  -6    5.29    0.21
  -6   0  -6    5.48    0.33
   6   0   6    5.14    0.29
   6   0   6    5.45    0.33
  -6   0  -6    5.41    0.21
  -8   0  -6   14.31    0.49
   8   0   6   15.54    0.58
   8   0   6   14.27    0.89
  -8   0  -6   14.77    0.49
 -10   0  -6    9.18    0.37
  10   0   6    8.36    0.40
  10   0   6   10.15    0.52
  12   0   6   22.28    0.94
 -12   0  -6   24.99    0.81
 -14   0  -6   15.57    0.61
  14   0   6   13.39    0.71
 -21  -1   6    0.86    0.21
 -21   1   6    1.02    0.22
 -19  -1   6    1.82    0.26
 -19   1   6    2.17    0.26
 -17  -1   6   -0.01    0.08
 -17   1   6   -0.09    0.13
 -15  -1   6    0.87    0.15
  13  -1  -6    1.13    0.16
 -13  -1   6    0.68    0.14
 -13   1   6    0.47    0.12
  13   1  -6    0.61    0.12
 -11  -1   6   64.50    1.81
  11  -1  -6   59.55    1.80
 -11   1   6   62.57    1.81
  11   1  -6   61.65    1.80
  -9  -1   6   33.69    1.02
   9  -1  -6   32.45    1.02
  -9  -1   6   32.79    1.05
   9   1  -6   32.40    1.02
  -9   1   6   32.74    1.05
  -9   1   6   33.11    1.03
  -7  -1   6  124.79    3.40
  -7  -1   6  122.75    3.34
   7  -1  -6  127.63    3.35
  -7   1   6  124.75    3.35
  -7   1   6  126.18    3.40
   7   1  -6  126.04    3.34
   5  -1  -6   95.80    2.55
   5  -1  -6   96.58    2.61
  -5  -1   6   96.76    2.55
  -5  -1   6   94.10    2.62
  -5   1   6   93.48    2.62
  -5   1   6   95.81    2.56
   5   1  -6   95.70    2.54
   3  -1  -6   37.81    1.04
   3  -1  -6   37.01    1.12
  -3  -1   6   37.76    1.02
  -3  -1   6   36.46    1.12
   3   1  -6   37.53    1.02
   3   1  -6   36.19    1.11
  -3   1   6   36.34    1.12
  -3   1   6   37.67    1.04
  -1  -1   6    1.22    0.06
  -1  -1   6    1.36    0.14
   1  -1  -6    1.15    0.13
   1  -1  -6    1.16    0.08
  -1   1   6    1.33    0.08
   1   1  -6    1.00    0.12
   1   1  -6    1.15    0.06
  -1   1   6    1.06    0.13
  -1  -1  -6   36.28    0.98
  -1  -1  -6   35.12    1.11
   1  -1   6   37.93    1.13
   1   1   6   36.40    0.99
   1   1   6   37.43    1.13
  -1   1  -6   35.50    1.11
  -3  -1  -6   43.20    1.15
   3  -1   6   42.17    1.29
  -3  -1  -6   42.62    1.30
   3  -1   6   42.22    1.30
  -3  -1  -6   42.24    1.15
  -3   1  -6   42.97    1.30
   3   1   6   44.38    1.32
  -5  -1  -6   26.05    1.10
   5  -1   6   24.22    0.85
   5  -1   6   24.95    0.83
  -5  -1  -6   24.40    0.71
  -5  -1  -6   24.28    0.70
   5   1   6   24.31    0.81
  -5   1  -6   23.33    0.83
   5   1   6   24.23    0.85
  -5   1  -6   24.10    0.67
  -5   1  -6   24.24    0.67
  -7  -1  -6   31.54    0.93
   7  -1   6   32.83    1.04
  -7  -1  -6   30.89    1.07
  -7  -1  -6   31.50    0.92
   7  -1   6   32.87    1.09
   7   1   6   32.02    1.09
  -7   1  -6   33.05    0.90
   7   1   6   31.99    1.01
  -7   1  -6   31.23    0.90
  -7   1  -6   30.72    1.07
  -9  -1  -6    0.68    0.10
   9  -1   6    1.07    0.15
  -9  -1  -6    0.89    0.11
   9  -1   6    0.76    0.15
   9   1   6    0.90    0.13
  -9   1  -6    0.90    0.11
   9   1   6    0.70    0.16
  11  -1   6    1.59    0.23
  11   1   6    1.43    0.23
  13  -1   6   13.37    0.68
 -13   1  -6   13.43    0.54
  13   1   6   13.86    0.69
  15  -1   6    3.19    0.35
 -20  -2   6    0.10    0.11
 -20   2   6   -0.07    0.11
 -18  -2   6    0.40    0.14
 -18   2   6    0.32    0.13
 -16  -2   6    0.76    0.15
 -14   2   6    1.25    0.21
  12  -2  -6    0.94    0.15
 -12  -2   6    0.96    0.15
 -12   2   6    1.17    0.17
  12   2  -6    0.70    0.13
 -10  -2   6   14.01    0.54
  10  -2  -6   13.67    0.53
 -10   2   6   13.37    0.54
  10   2  -6   14.02    0.54
 -10   2   6   13.73    0.54
  -8  -2   6    0.46    0.09
   8  -2  -6    0.37    0.08
  -8  -2   6    0.40    0.09
   8   2  -6    0.47    0.09
  -8   2   6    0.43    0.08
  -8   2   6    0.43    0.09
   6  -2  -6    6.27    0.27
  -6  -2   6    5.56    0.25
  -6  -2   6    5.72    0.30
  -6   2   6    5.34    0.29
  -6   2   6    5.45    0.27
   6   2  -6    6.15    0.29
   4  -2  -6    9.94    0.40
   4  -2  -6    9.69    0.35
  -4  -2   6    9.86    0.34
  -4  -2   6    9.98    0.41
   4   2  -6    9.82    0.34
  -4   2   6    9.84    0.36
  -4   2   6    9.59    0.40
   4   2  -6    9.85    0.40
  -2  -2   6    2.03    0.16
   2  -2  -6    2.10    0.16
   2  -2  -6    1.97    0.12
  -2  -2   6    2.03    0.10
  -2   2   6    1.99    0.12
   2   2  -6    2.12    0.16
  -2   2   6    2.04    0.16
   0  -2  -6    1.88    0.16
   0  -2  -6    1.70    0.10
   0  -2   6    1.65    0.15
   0   2   6    1.73    0.11
   0   2   6    1.62    0.15
   0   2  -6    1.61    0.15
  -2  -2  -6    6.90    0.34
   2  -2   6    7.35    0.35
  -2  -2  -6    7.25    0.25
   2  -2   6    7.08    0.35
   2   2   6    7.30    0.26
   2   2   6    6.84    0.34
  -2   2  -6    7.24    0.34
  -4  -2  -6    2.94    0.15
  -4  -2  -6    2.90    0.23
   4  -2   6    2.82    0.23
  -4  -2  -6    3.12    0.15
   4  -2   6    2.94    0.22
   4   2   6    2.75    0.22
  -4   2  -6    3.01    0.23
   6  -2   6    0.42    0.11
  -6  -2  -6    0.51    0.08
  -6  -2  -6    0.55    0.08
  -6  -2  -6    0.44    0.11
   6  -2   6    0.38    0.11
  -6   2  -6    0.42    0.11
   6   2   6    0.35    0.11
   6   2   6    0.66    0.11
  -6   2  -6    0.59    0.06
  -6   2  -6    0.58    0.06
  -8  -2  -6    1.73    0.14
   8  -2   6    1.73    0.19
   8  -2   6    1.36    0.19
  -8  -2  -6    1.50    0.14
   8   2   6    1.52    0.16
  -8   2  -6    1.63    0.11
  -8   2  -6    1.58    0.11
 -10  -2  -6    0.60    0.10
  10  -2   6    0.52    0.12
  10  -2   6    0.43    0.13
 -10   2  -6    0.66    0.10
 -12  -2  -6   -0.03    0.05
  12  -2   6    0.04    0.11
 -12  -2  -6    0.02    0.08
  12   2   6   -0.02    0.10
 -12   2  -6    0.10    0.08
 -12   2  -6   -0.10    0.04
  14  -2   6   -0.13    0.13
 -14  -2  -6   -0.18    0.12
 -14  -2  -6    0.04    0.06
 -14   2  -6    0.01    0.06
  14   2   6   -0.25    0.09
 -14   2  -6   -0.01    0.09
 -21   3   6    1.09    0.34
 -19  -3   6    3.78    0.36
 -19   3   6    4.03    0.37
 -17  -3   6    3.36    0.30
 -17   3   6    3.52    0.31
 -15  -3   6    0.63    0.15
 -13  -3   6    2.95    0.25
  13  -3  -6    2.08    0.22
  13   3  -6    2.65    0.24
 -13   3   6    2.56    0.24
 -11  -3   6    0.19    0.08
  11   3  -6    0.18    0.07
 -11   3   6    0.08    0.08
 -11   3   6    0.09    0.07
  -9  -3   6   18.15    0.68
   9  -3  -6   19.06    0.66
  -9  -3   6   18.92    0.65
  -9   3   6   18.39    0.66
   9   3  -6   18.82    0.65
  -9   3   6   18.01    0.66
  -7  -3   6   21.09    0.69
  -7  -3   6   21.43    0.74
   7  -3  -6   21.39    0.70
   7   3  -6   21.93    0.69
  -7   3   6   20.57    0.72
  -7   3   6   21.74    0.71
   5  -3  -6   96.57    2.57
  -5  -3   6   93.62    2.62
   5  -3  -6   97.46    2.61
  -5  -3   6   95.93    2.54
   5   3  -6   94.50    2.55
  -5   3   6   94.27    2.61
   3  -3  -6   10.21    0.36
  -3  -3   6   10.23    0.33
  -3  -3   6    9.66    0.33
   3  -3  -6   10.09    0.41
  -3  -3   6   10.19    0.42
  -3   3   6    9.83    0.41
   3   3  -6   10.10    0.41
  -3   3   6   10.26    0.37
   1  -3  -6    2.55    0.14
  -1  -3   6    2.54    0.09
  -1  -3   6    2.48    0.19
   1  -3  -6    2.74    0.19
  -1  -3   6    2.60    0.09
  -1   3   6    2.50    0.14
  -1   3   6    2.30    0.18
   1   3  -6    3.37    0.20
   1  -3   6  117.51    3.20
  -1  -3  -6  114.66    3.07
   1  -3   6  118.30    3.18
  -1  -3  -6  118.18    3.18
  -1   3  -6  114.38    3.17
   1   3   6  117.87    3.19
   1   3   6  117.83    3.08
  -3  -3  -6   79.94    2.09
   3  -3   6   76.20    2.20
   3  -3   6   77.53    2.22
  -3  -3  -6   78.56    2.21
   3   3   6   81.51    2.23
  -3   3  -6   76.99    2.20
   3   3   6   75.25    2.10
   5  -3   6   10.12    0.46
  -5  -3  -6    9.62    0.45
   5  -3   6    9.58    0.45
  -5  -3  -6   10.25    0.37
  -5  -3  -6   10.47    0.37
  -5   3  -6   10.08    0.45
   5   3   6    9.94    0.47
   5   3   6    9.91    0.41
  -7  -3  -6    0.72    0.10
   7  -3   6    0.46    0.13
  -7  -3  -6    0.57    0.09
   7  -3   6    0.43    0.11
  -7   3  -6    0.55    0.07
  -7   3  -6    0.55    0.11
  -7   3  -6    0.76    0.07
   7   3   6    0.54    0.10
  -9  -3  -6    0.26    0.08
  -9  -3  -6    0.35    0.09
   9  -3   6    0.15    0.09
   9  -3   6    0.18    0.11
   9   3   6    0.03    0.04
  -9   3  -6    0.40    0.07
 -11  -3  -6    0.01    0.08
  11  -3   6    0.11    0.10
 -11  -3  -6   -0.03    0.04
  11  -3   6   -0.02    0.07
 -11   3  -6   -0.01    0.03
  11   3   6   -0.06    0.02
 -11   3  -6    0.13    0.07
  11   3   6    0.14    0.12
 -15   3  -6   -0.13    0.07
 -20  -4   6    8.31    0.52
 -20   4   6    7.38    0.50
 -18  -4   6    0.61    0.17
 -18   4   6    0.82    0.18
 -16  -4   6   14.76    0.66
 -14  -4   6   74.80    2.20
 -12  -4   6  119.26    3.19
  12  -4  -6  108.96    3.17
 -12   4   6  114.36    3.17
 -12   4   6  115.41    3.19
  12   4  -6  114.82    3.19
 -10  -4   6  265.43    6.84
  10  -4  -6  256.90    6.84
  10   4  -6  251.72    6.83
 -10   4   6  261.28    6.84
 -10   4   6  263.37    6.85
  -8  -4   6   76.80    2.22
   8  -4  -6   78.05    2.19
  -8  -4   6   79.39    2.17
  -8   4   6   78.14    2.19
  -8   4   6   78.85    2.20
   6  -4  -6    0.31    0.08
  -6  -4   6    0.40    0.09
  -6  -4   6    0.37    0.07
  -6  -4   6    0.43    0.08
  -6   4   6    0.34    0.08
  -6   4   6    0.36    0.08
  -4  -4   6   81.71    2.14
   4  -4  -6   80.20    2.18
  -4  -4   6   80.51    2.23
   4  -4  -6   80.03    2.21
  -4  -4   6   78.27    2.14
  -4   4   6   78.53    2.21
  -2  -4   6  101.57    2.79
   2  -4  -6  110.03    2.86
   2  -4  -6  107.71    2.91
  -2  -4   6  112.40    2.79
  -2  -4   6  108.68    2.92
   2   4  -6  105.68    2.90
  -2   4   6  104.91    2.91
  -2   4   6  105.62    2.85
   0  -4  -6  160.05    4.21
   0  -4  -6  157.91    4.12
   0  -4   6  159.32    4.20
   0  -4   6  153.33    4.23
   0   4   6  158.04    4.21
   0   4   6  157.34    4.13
   0   4  -6  155.41    4.19
   2  -4   6  286.17    7.50
  -2  -4  -6  288.75    7.42
  -2  -4  -6  290.19    7.52
   2  -4   6  287.96    7.54
   2   4   6  282.28    7.52
  -2   4  -6  282.12    7.50
   2   4   6  289.53    7.43
  -4  -4  -6  136.55    3.55
   4  -4   6  133.01    3.59
   4  -4   6  132.96    3.62
  -4  -4  -6  128.89    3.60
   4   4   6  130.12    3.50
  -4   4  -6  130.08    3.58
   4   4   6  131.98    3.61
   6  -4   6   16.49    0.64
  -6  -4  -6   15.52    0.54
  -6  -4  -6   15.91    0.54
  -6  -4  -6   15.14    0.63
   6  -4   6   15.48    0.63
  -6   4  -6   15.63    0.44
  -6   4  -6   14.32    0.68
  -6   4  -6   15.70    0.44
   6   4   6   16.93    0.66
  -8  -4  -6   10.08    0.41
  -8  -4  -6    9.86    0.41
   8  -4   6    9.59    0.48
   8  -4   6   10.14    0.48
  -8   4  -6   10.73    0.55
   8   4   6    8.66    0.42
  -8   4  -6   10.35    0.34
 -10  -4  -6    2.67    0.20
 -12   4  -6    2.69    0.20
  14   4   6    3.87    0.37
 -19  -5   6    2.47    0.28
 -19   5   6    2.58    0.30
 -17  -5   6    2.39    0.26
 -17   5   6    2.49    0.28
 -15  -5   6    0.84    0.16
 -13  -5   6    6.71    0.39
 -13   5   6    7.28    0.38
 -11  -5   6   31.59    1.01
  11  -5  -6   28.74    1.00
 -11   5   6   31.35    1.00
 -11   5   6   30.00    1.02
   9  -5  -6   54.76    1.63
  -9  -5   6   55.34    1.61
  -9  -5   6   55.20    1.63
  -9  -5   6   55.43    1.66
  -9   5   6   55.62    1.64
  -9   5   6   56.96    1.63
  -7  -5   6   24.12    0.83
   7  -5  -6   24.89    0.81
  -7  -5   6   25.53    0.80
  -7  -5   6   24.55    0.78
  -7   5   6   24.22    0.81
  -7   5   6   24.60    0.81
  -5  -5   6   36.32    1.13
   5  -5  -6   39.57    1.12
  -5  -5   6   38.98    1.08
  -5  -5   6   35.12    1.07
   5  -5  -6   36.11    1.10
  -5   5   6   36.51    1.11
  -5   5   6   36.54    1.12
  -3  -5   6   24.56    0.71
   3  -5  -6   23.72    0.78
  -3  -5   6   23.77    0.71
   3  -5  -6   24.47    0.76
  -3  -5   6   25.01    0.80
  -3   5   6   24.62    0.76
   3   5  -6   23.68    0.78
  -3   5   6   23.93    0.78
  -1  -5   6   32.77    0.89
   1  -5  -6   32.23    1.02
  -1  -5   6   33.12    0.89
   1  -5  -6   32.47    0.97
  -1  -5   6   31.73    1.05
  -1  -5   6   33.25    1.02
  -1   5   6   33.64    1.04
  -1   5   6   33.17    1.02
   1   5  -6   33.60    1.02
  -1  -5  -6   17.48    0.57
  -1  -5  -6   17.74    0.63
   1  -5   6   17.78    0.63
   1  -5   6   18.09    0.67
   1   5   6   17.58    0.60
   1   5   6   16.87    0.63
  -1   5  -6   17.62    0.62
   3  -5   6   38.64    1.19
  -3  -5  -6   38.03    1.12
   3  -5   6   39.31    1.23
  -3  -5  -6   38.98    1.21
  -3   5  -6   38.77    1.18
   3   5   6   38.77    1.22
   3   5   6   37.27    1.13
  -5  -5  -6   45.46    1.43
   5  -5   6   46.16    1.44
  -5  -5  -6   46.79    1.34
   5  -5   6   44.85    1.41
   5   5   6   47.03    1.45
   5   5   6   46.87    1.36
  -5   5  -6   46.72    1.41
   7  -5   6   19.20    0.75
  -7  -5  -6   20.20    0.68
  -7  -5  -6   19.39    0.68
   7  -5   6   19.99    0.75
  -7   5  -6   20.05    0.74
  -7   5  -6   20.02    0.57
   7   5   6   20.17    0.65
  -7   5  -6   18.68    0.56
  -9  -5  -6    0.19    0.08
   9  -5   6    0.15    0.09
   9  -5   6    0.31    0.11
  -9  -5  -6    0.33    0.09
   9   5   6    0.24    0.12
  -9   5  -6    0.32    0.07
 -11   5  -6    1.33    0.14
 -13  -5  -6   -0.04    0.06
 -13   5  -6   -0.13    0.08
 -13   5  -6   -0.06    0.05
 -20  -6   6   -0.12    0.12
 -20   6   6   -0.10    0.12
 -18  -6   6    3.80    0.35
 -18   6   6    3.54    0.33
 -16  -6   6    2.66    0.28
 -16   6   6    3.13    0.31
 -14  -6   6    0.14    0.10
 -14   6   6    0.31    0.09
 -12  -6   6    0.61    0.13
 -12  -6   6    0.66    0.14
 -12   6   6    0.63    0.14
 -12   6   6    0.59    0.12
 -10  -6   6    4.21    0.27
 -10  -6   6    3.77    0.26
  10  -6  -6    4.01    0.27
 -10   6   6    3.60    0.27
 -10   6   6    3.92    0.26
   8  -6  -6    8.48    0.40
  -8  -6   6    8.06    0.40
  -8  -6   6    8.65    0.37
  -8  -6   6    8.90    0.39
  -8   6   6    8.14    0.37
  -8   6   6    8.05    0.39
  -6  -6   6   59.05    1.67
  -6  -6   6   60.08    1.72
   6  -6  -6   57.46    1.69
  -6  -6   6   60.68    1.67
  -6   6   6   58.29    1.70
  -6   6   6   59.39    1.69
  -4  -6   6    9.33    0.40
  -4  -6   6    9.13    0.42
   4  -6  -6    9.21    0.38
   4  -6  -6    9.03    0.38
  -4  -6   6    8.92    0.34
  -4  -6   6    9.21    0.34
  -4   6   6    8.73    0.38
  -4   6   6    8.73    0.38
   2  -6  -6    0.12    0.06
  -2  -6   6    0.07    0.06
  -2  -6   6    0.09    0.06
  -2  -6   6    0.05    0.03
  -2  -6   6    0.07    0.04
   2  -6  -6    0.08    0.05
   2   6  -6    0.03    0.05
  -2   6   6    0.07    0.05
  -2   6   6    0.06    0.05
   0  -6  -6    0.12    0.06
   0  -6   6    0.14    0.03
   0  -6   6    0.11    0.07
   0  -6  -6    0.14    0.06
   0  -6   6    0.16    0.03
   0  -6   6    0.22    0.07
   0   6   6    0.11    0.05
   0   6   6    0.18    0.07
   0   6  -6    0.14    0.06
   2  -6   6   -0.02    0.06
   2  -6   6    0.03    0.02
  -2  -6  -6    0.02    0.05
   2  -6   6   -0.03    0.05
  -2  -6  -6    0.01    0.06
   2   6   6    0.03    0.05
   2   6   6    0.01    0.05
  -2   6  -6    0.00    0.05
   4  -6   6    0.85    0.15
   4  -6   6    0.60    0.05
  -4  -6  -6    0.47    0.09
  -4  -6  -6    0.44    0.17
   4  -6   6    0.43    0.10
   4   6   6    0.62    0.12
  -4   6  -6    0.55    0.05
  -4   6  -6    0.53    0.11
   4   6   6    0.71    0.11
   6  -6   6   11.90    0.37
   6  -6   6   12.10    0.55
  -6  -6  -6   12.44    0.48
  -6  -6  -6   11.65    0.55
   6  -6   6   11.78    0.52
   6   6   6   12.17    0.56
  -6   6  -6   11.83    0.36
  -6   6  -6   12.60    0.58
   6   6   6   11.61    0.48
   8  -6   6    5.45    0.36
  -8  -6  -6    5.68    0.31
   8  -6   6    5.25    0.34
  -8  -6  -6    6.10    0.32
  -8   6  -6    5.47    0.35
 -10  -6  -6    1.75    0.19
  10  -6   6    1.85    0.23
 -10  -6  -6    2.36    0.22
  10   6   6    1.88    0.25
 -14  -6  -6    0.03    0.08
  14  -6   6    0.33    0.18
  14   6   6    0.23    0.14
 -19  -7   6   -0.08    0.10
 -19   7   6   -0.06    0.11
 -17  -7   6    0.02    0.11
 -17   7   6    0.16    0.11
 -15  -7   6    0.85    0.17
 -15   7   6    0.88    0.16
 -13  -7   6    0.80    0.15
 -13   7   6    0.96    0.15
 -11  -7   6    0.09    0.09
 -11  -7   6    0.08    0.08
  11  -7  -6    0.28    0.12
 -11   7   6    0.09    0.08
 -11   7   6    0.15    0.10
  -9  -7   6   80.40    2.30
  -9  -7   6   82.51    2.27
   9  -7  -6   79.74    2.28
  -9  -7   6   80.33    2.28
  -9   7   6   76.74    2.24
  -9   7   6   80.91    2.30
  -7  -7   6   42.84    1.34
  -7  -7   6   46.03    1.32
  -7  -7   6   44.30    1.32
   7  -7  -6   44.82    1.34
  -7   7   6   42.63    1.34
  -7   7   6   44.29    1.31
   5  -7  -6    9.68    0.40
  -5  -7   6    9.97    0.39
  -5  -7   6   10.55    0.46
  -5  -7   6    9.93    0.39
  -5  -7   6   11.22    0.44
   5  -7  -6   10.12    0.42
  -5   7   6    9.81    0.41
  -5   7   6   10.02    0.43
  -3  -7   6   29.34    0.91
  -3  -7   6   29.01    0.84
   3  -7  -6   26.89    0.89
   3  -7  -6   27.84    0.88
  -3  -7   6   28.11    0.84
  -3  -7   6   28.98    0.96
  -3   7   6   27.94    0.89
  -3   7   6   27.59    0.90
  -1  -7   6   10.84    0.36
  -1  -7   6   11.42    0.45
   1  -7  -6   11.15    0.43
  -1  -7   6    9.85    0.36
  -1  -7   6   11.19    0.49
   1  -7  -6   11.17    0.45
  -1   7   6   11.31    0.45
   1   7  -6   11.31    0.44
  -1   7   6   11.12    0.45
  -1  -7  -6   14.94    0.57
   1  -7   6   16.04    0.57
  -1  -7  -6   15.05    0.54
   1  -7   6   14.83    0.61
   1  -7   6   14.96    0.45
   1   7   6   15.56    0.56
  -1   7  -6   14.86    0.55
  -1   7  -6   15.48    0.45
   1   7   6   15.08    0.58
  -3  -7  -6   38.77    1.15
  -3  -7  -6   39.13    1.21
   3  -7   6   37.93    1.03
   3  -7   6   38.60    1.18
   3  -7   6   36.88    1.24
   3   7   6   37.92    1.21
   3   7   6   37.34    1.17
  -3   7  -6   38.24    1.17
  -3   7  -6   38.76    1.03
   5  -7   6   15.66    0.60
  -5  -7  -6   16.17    0.58
   5  -7   6   14.88    0.45
   5  -7   6   15.80    0.65
  -5  -7  -6   15.58    0.63
  -5   7  -6   14.75    0.59
   5   7   6   15.63    0.64
  -5   7  -6   15.29    0.45
   5   7   6   15.12    0.58
   7  -7   6   10.44    0.35
   7  -7   6    9.86    0.48
  -7  -7  -6   10.62    0.45
  -7   7  -6   10.52    0.48
  -9  -7  -6    1.38    0.18
   9  -7   6    1.39    0.13
  -9  -7  -6    1.20    0.16
   9   7   6    1.35    0.21
  11  -7   6    0.25    0.11
  11  -7   6    0.27    0.13
  11   7   6    0.30    0.15
  13  -7   6    3.62    0.34
  13  -7   6    4.15    0.36
  13   7   6    4.12    0.39
 -18  -8   6    3.16    0.34
 -18  -8   6    3.24    0.23
 -18   8   6    3.21    0.31
 -16  -8   6    3.43    0.32
 -16   8   6    3.11    0.32
 -14  -8   6   17.46    0.73
 -14   8   6   17.66    0.69
 -12   8   6   37.73    1.19
 -10  -8   6  176.31    4.75
 -10  -8   6  170.51    4.73
  10  -8  -6  179.31    4.77
 -10   8   6  178.99    4.77
 -10   8   6  173.91    4.69
  -8  -8   6   98.03    2.69
  -8  -8   6   97.87    2.71
  -8  -8   6   91.88    2.66
   8  -8  -6   96.60    2.70
  -8  -8   6   96.80    2.70
  -8   8   6   94.95    2.70
  -8   8   6   98.01    2.65
  -6  -8   6   71.31    1.95
  -6  -8   6   67.89    1.94
  -6  -8   6   69.85    2.01
   6  -8  -6   67.66    1.98
  -6  -8   6   70.00    1.99
  -6   8   6   67.82    1.93
  -6   8   6   68.67    1.99
  -4  -8   6   66.62    1.95
  -4  -8   6   72.13    1.96
   4  -8  -6   71.13    2.02
  -4  -8   6   70.69    2.06
   4  -8  -6   72.05    1.98
  -4  -8   6   74.39    2.02
  -4   8   6   71.28    2.03
  -4   8   6   70.17    1.98
  -2  -8   6   97.34    2.63
   2  -8  -6   95.30    2.64
  -2  -8   6   95.29    2.71
   2  -8  -6   95.07    2.62
  -2  -8   6   95.90    2.56
  -2   8   6   98.09    2.66
  -2   8   6   93.69    2.62
   0  -8  -6  141.49    3.81
   0  -8   6  138.14    3.80
   0  -8  -6  145.75    3.83
   0  -8   6  140.72    3.71
   0  -8   6  144.93    3.91
   0   8   6  145.71    3.84
   0   8   6  144.18    3.83
   0   8  -6  139.31    3.72
   0   8  -6  139.53    3.80
  -2  -8  -6   77.88    2.22
   2  -8   6   76.91    2.18
   2  -8   6   76.19    2.07
   2  -8   6   79.57    2.29
  -2  -8  -6   77.53    2.18
  -2   8  -6   77.92    2.07
   2   8   6   81.09    2.22
  -2   8  -6   77.04    2.18
   2   8   6   79.00    2.23
  -4  -8  -6   17.21    0.66
   4  -8   6   16.33    0.69
  -4  -8  -6   17.57    0.63
   4  -8   6   17.26    0.51
   4  -8   6   16.90    0.63
  -4   8  -6   17.31    0.52
   4   8   6   16.86    0.65
   4   8   6   16.88    0.67
  -4   8  -6   17.65    0.63
  -6  -8  -6    3.36    0.27
   6  -8   6    3.47    0.25
   6  -8   6    3.18    0.16
   6   8   6    4.09    0.34
   6   8   6    3.34    0.25
  -6   8  -6    3.23    0.25
  -8  -8  -6   14.67    0.60
  -8  -8  -6   14.98    0.59
   8  -8   6   14.46    0.61
   8  -8   6   15.03    0.48
  -8   8  -6   14.95    0.62
   8   8   6   13.45    0.85
  10  -8   6    9.08    0.48
  10  -8   6    9.29    0.52
  10  -8   6    9.17    0.37
  10   8   6   10.11    0.55
 -19  -9   6    1.47    0.40
 -19   9   6    1.33    0.28
 -17  -9   6    1.95    0.19
 -17  -9   6    1.81    0.29
 -15  -9   6    0.04    0.10
 -15  -9   6    0.03    0.07
 -15   9   6    0.11    0.08
 -15   9   6    0.22    0.12
 -13  -9   6    7.20    0.37
 -13  -9   6    7.77    0.44
 -13   9   6    7.65    0.39
 -11  -9   6    6.77    0.36
 -11  -9   6    6.57    0.38
 -11   9   6    6.57    0.34
   9  -9  -6   46.90    1.52
  -9  -9   6   44.75    1.41
  -9  -9   6   43.59    1.39
  -9  -9   6   46.19    1.41
  -9  -9   6   45.88    1.41
  -9   9   6   45.87    1.43
  -9   9   6   44.84    1.35
  -7  -9   6   36.03    1.13
  -7  -9   6   36.91    1.14
  -7  -9   6   36.34    1.15
  -7  -9   6   35.25    1.16
   7  -9  -6   36.20    1.16
  -7   9   6   35.98    1.09
  -7   9   6   36.41    1.17
   5  -9  -6   41.76    1.22
  -5  -9   6   42.36    1.31
   5  -9  -6   44.05    1.37
  -5  -9   6   39.46    1.26
  -5  -9   6   40.57    1.23
  -5  -9   6   40.69    1.23
  -5   9   6   41.08    1.29
  -5   9   6   41.18    1.22
   3  -9  -6   21.54    0.72
  -3  -9   6   22.77    0.81
   3  -9  -6   22.46    0.77
  -3  -9   6   21.27    0.70
  -3  -9   6   21.43    0.74
  -3   9   6   21.89    0.73
  -3   9   6   21.65    0.77
  -1  -9   6   23.56    0.80
  -1  -9   6   25.49    0.76
   1  -9  -6   24.46    0.81
   1  -9  -6   25.19    0.83
  -1  -9   6   24.24    0.89
  -1   9   6   24.40    0.82
  -1   9   6   25.29    0.85
   1   9  -6   25.43    0.80
   1   9  -6   24.88    0.76
   1  -9   6   15.56    0.51
   1  -9   6   15.09    0.57
  -1  -9  -6   16.57    0.60
   1  -9   6   15.04    0.65
  -1  -9  -6   16.29    0.60
   1   9   6   16.50    0.61
   1   9   6   15.49    0.61
  -1   9  -6   16.01    0.57
  -1   9  -6   15.92    0.51
   3  -9   6    0.63    0.08
   3  -9   6    0.55    0.11
  -3  -9  -6    0.45    0.10
  -3   9  -6    0.74    0.08
   3   9   6    0.53    0.12
   3   9   6    0.62    0.13
  -3   9  -6    0.54    0.10
   5  -9   6    9.33    0.43
  -5  -9  -6   10.08    0.47
   5  -9   6    9.75    0.34
  -5  -9  -6    9.54    0.43
   5   9   6   10.01    0.47
   5   9   6   10.21    0.49
  -5   9  -6    9.62    0.43
   7  -9   6    9.79    0.46
  -7  -9  -6    9.75    0.46
   7  -9   6    9.31    0.35
   7   9   6   10.06    0.48
  -7   9  -6    9.17    0.45
   9  -9   6   14.79    0.67
   9  -9   6   13.79    0.68
   9  -9   6   13.81    0.49
   9   9   6   14.84    0.68
  11  -9   6    6.87    0.46
  11  -9   6    6.48    0.31
  11  -9   6    6.11    0.40
  11   9   6    6.80    0.47
 -13  -9  -6   -0.03    0.07
 -13   9  -6    0.00    0.06
 -18 -10   6    9.51    0.39
 -18 -10   6    9.46    0.57
 -18  10   6    9.96    0.59
 -16 -10   6    1.18    0.15
 -16 -10   6    1.16    0.21
 -16  10   6    1.57    0.24
 -14 -10   6    2.16    0.20
 -14 -10   6    2.13    0.26
 -14  10   6    2.38    0.27
 -12 -10   6    3.54    0.25
 -12 -10   6    3.64    0.30
 -12  10   6    3.62    0.25
 -10 -10   6    0.67    0.12
 -10 -10   6    0.51    0.13
 -10 -10   6    0.50    0.13
 -10 -10   6    0.59    0.20
 -10  10   6    0.58    0.11
  -8 -10   6    4.86    0.31
  -8 -10   6    5.60    0.33
  -8 -10   6    5.42    0.33
  -8 -10   6    5.97    0.34
  -8  10   6    5.48    0.35
  -8  10   6    5.34    0.28
   6 -10  -6  107.36    2.97
  -6 -10   6  106.26    2.94
  -6 -10   6  100.14    2.92
  -6 -10   6  111.33    2.93
  -6 -10   6  103.42    2.98
  -6  10   6  106.08    2.88
  -6  10   6  109.65    2.99
   4 -10  -6   27.68    0.93
   4 -10  -6   27.34    0.87
  -4 -10   6   27.70    0.96
  -4 -10   6   28.64    0.88
  -4 -10   6   27.37    0.90
  -4  10   6   26.85    0.94
  -4  10   6   27.55    0.87
  -2 -10   6   26.03    0.88
  -2 -10   6   30.62    1.03
   2 -10  -6   30.69    0.93
  -2 -10   6   29.92    0.93
   2 -10  -6   29.12    1.03
   2  10  -6   29.56    0.91
  -2  10   6   29.92    0.99
  -2  10   6   29.18    0.93
   0 -10  -6   13.42    0.52
   0 -10   6   13.07    0.50
   0 -10   6   13.82    0.60
   0 -10  -6   11.91    0.59
   0 -10   6   13.70    0.47
   0  10   6   12.04    0.54
   0  10  -6   13.39    0.47
   0  10   6   13.65    0.53
   0  10  -6   13.83    0.50
  -2 -10  -6    0.08    0.07
  -2 -10  -6    0.13    0.08
   2 -10   6    0.13    0.06
   2 -10   6    0.05    0.04
   2  10   6    0.09    0.08
   2  10   6    0.09    0.07
  -2  10  -6    0.11    0.06
  -2  10  -6    0.10    0.05
  -4 -10  -6    1.37    0.18
   4 -10   6    1.38    0.16
  -4 -10  -6    1.34    0.17
   4 -10   6    1.61    0.12
   4  10   6    1.57    0.20
   4  10   6    1.30    0.18
  -4  10  -6    1.45    0.17
   6 -10   6   10.79    0.55
   6 -10   6    9.80    0.45
   6  10   6   10.53    0.50
  -6  10  -6   10.44    0.46
   8 -10   6    9.25    0.45
   8 -10   6    8.73    0.51
   8 -10   6    8.90    0.36
   8  10   6    9.43    0.51
  -8  10  -6    9.55    0.46
   8  10   6    9.23    0.49
  10 -10   6    0.64    0.15
 -10 -10  -6    0.94    0.17
  10 -10   6    0.56    0.17
  10 -10   6    0.74    0.11
  10  10   6    0.33    0.15
  12 -10   6    0.09    0.11
 -12 -10  -6   -0.05    0.07
  12 -10   6    0.14    0.23
 -12  10  -6    0.00    0.06
 -17 -11   6    0.41    0.15
 -17 -11   6    0.41    0.10
 -17  11   6    0.56    0.17
 -15 -11   6    2.65    0.21
 -15 -11   6    2.77    0.29
 -15  11   6    3.04    0.30
 -13 -11   6   10.56    0.54
 -13 -11   6    9.13    0.44
 -13  11   6   10.56    0.55
 -11 -11   6    1.18    0.19
 -11 -11   6    1.37    0.17
  -9 -11   6    1.31    0.18
  -9 -11   6    1.57    0.23
  -9 -11   6    1.55    0.20
  -9 -11   6    1.30    0.18
  -9  11   6    1.53    0.15
  -9  11   6    1.54    0.21
  -7 -11   6   33.24    1.07
  -7 -11   6   32.92    1.06
  -7 -11   6   31.13    1.05
  -7 -11   6   31.63    1.08
  -7  11   6   31.50    1.20
  -7  11   6   32.25    0.98
  -5 -11   6    1.56    0.20
  -5 -11   6    1.52    0.17
   5 -11  -6    1.33    0.18
  -5 -11   6    1.42    0.16
  -5  11   6    1.79    0.21
  -5  11   6    1.64    0.15
  -3 -11   6    1.28    0.15
   3 -11  -6    1.41    0.14
   3 -11  -6    1.19    0.17
  -3 -11   6    1.05    0.17
  -3 -11   6    0.81    0.12
  -3  11   6    1.19    0.17
  -3  11   6    1.40    0.14
   3  11  -6    1.40    0.15
  -1 -11   6    0.79    0.11
   1 -11  -6    0.97    0.14
  -1 -11   6    0.81    0.16
   1 -11  -6    0.90    0.13
  -1 -11   6    1.02    0.12
  -1  11   6    0.73    0.12
   1  11  -6    0.95    0.12
  -1  11   6    0.68    0.13
   1 -11   6    5.24    0.40
  -1 -11  -6    6.22    0.33
  -1 -11  -6    6.36    0.35
   1 -11   6    6.20    0.31
   1 -11   6    6.42    0.29
  -1  11  -6    7.14    0.32
  -1  11  -6    6.60    0.29
   1  11   6    6.47    0.37
   1  11   6    6.48    0.34
  -3 -11  -6   16.68    0.66
  -3 -11  -6   16.53    0.65
   3 -11   6   14.67    0.54
   3 -11   6   16.49    0.59
   3  11   6   17.93    0.67
  -3  11  -6   17.42    0.60
   3  11   6   16.20    0.67
   5 -11   6    2.50    0.27
   5 -11   6    2.18    0.19
   5 -11   6    2.18    0.16
  -5  11  -6    2.26    0.20
   5  11   6    2.11    0.23
   5  11   6    2.18    0.24
   7 -11   6    1.76    0.20
   7 -11   6    1.57    0.25
   7 -11   6    1.26    0.14
   7  11   6    1.44    0.26
   7  11   6    1.72    0.23
   9 -11   6    0.11    0.07
   9 -11   6    0.00    0.11
   9 -11   6    0.08    0.08
  -9  11  -6   -0.17    0.12
  -9  11  -6   -0.02    0.05
   9  11   6   -0.05    0.10
 -11 -11  -6    0.17    0.12
  11 -11   6    0.24    0.12
  11 -11   6    0.02    0.14
  11  11   6    0.13    0.13
 -11  11  -6   -0.06    0.06
 -16 -12   6    8.23    0.52
 -16 -12   6    9.24    0.39
 -16  12   6    7.19    0.49
 -16  12   6    7.03    0.49
 -14 -12   6    5.61    0.42
 -14 -12   6    5.57    0.32
 -14  12   6    5.73    0.42
 -12 -12   6   27.83    0.95
 -12 -12   6   27.23    1.03
 -12  12   6   28.86    1.06
 -10 -12   6   30.94    1.04
 -10 -12   6   30.42    1.06
 -10 -12   6   30.14    1.07
  -8 -12   6   51.82    1.62
  -8 -12   6   49.45    1.62
  -8 -12   6   61.94    2.02
  -8 -12   6   52.29    1.63
  -8  12   6   52.95    1.67
  -6 -12   6   12.97    0.57
  -6 -12   6   12.43    0.52
  -6 -12   6   11.96    0.53
  -6 -12   6   12.84    0.54
  -6  12   6   12.28    0.46
  -6  12   6   12.56    0.57
  -4 -12   6    8.05    0.37
   4 -12  -6    7.22    0.32
  -4 -12   6    7.46    0.36
  -4 -12   6    7.15    0.41
   4  12  -6    7.59    0.38
  -4  12   6    7.00    0.32
  -4  12   6    6.65    0.46
   2 -12  -6   14.80    0.54
  -2 -12   6   15.05    0.55
  -2 -12   6   14.27    0.54
  -2 -12   6   16.06    0.94
  -2  12   6   14.79    0.55
  -2  12   6   14.10    0.70
   2  12  -6   14.94    0.56
   0 -12   6   52.97    1.56
   0 -12  -6   53.21    1.59
   0 -12   6   53.78    1.71
   0 -12   6   54.79    1.56
   0  12  -6   52.94    1.57
   0  12   6   55.58    1.60
   0  12   6   58.83    2.02
   2 -12   6   27.74    0.87
  -2 -12  -6   25.16    0.99
   2 -12   6   27.80    0.86
   2  12   6   26.31    0.99
   2  12   6   28.26    0.94
  -2  12  -6   28.23    0.87
  -4 -12  -6    5.53    0.34
   4 -12   6    5.45    0.27
   4 -12   6    5.58    0.29
   4  12   6    5.95    0.36
   4  12   6    5.67    0.37
  -4  12  -6    5.50    0.30
   6 -12   6   12.77    0.47
   6 -12   6   13.01    0.52
   6 -12   6   13.55    0.65
   6  12   6   11.75    0.59
  -6  12  -6   12.64    0.52
   8 -12   6    8.01    0.50
   8 -12   6    6.32    0.36
   8 -12   6    7.54    0.34
  -8  12  -6    6.63    0.38
   8  12   6    6.93    0.45
   8  12   6    7.59    0.46
  10 -12   6    3.62    0.37
 -10 -12  -6    4.23    0.36
  10 -12   6    3.08    0.27
  10  12   6    4.69    0.39
 -15  13   6   -0.04    0.06
 -13 -13   6    4.07    0.28
 -13 -13   6    4.57    0.37
 -13  13   6    4.51    0.37
 -11 -13   6    5.50    0.38
 -11 -13   6    4.92    0.32
 -11 -13   6    5.31    0.36
 -11  13   6    5.07    0.37
  -9 -13   6    5.63    0.35
  -9 -13   6    6.14    0.38
  -9 -13   6    5.69    0.36
  -9  13   6    6.07    0.40
  -7 -13   6   14.50    0.58
  -7 -13   6   12.93    0.59
  -7 -13   6   14.13    0.62
  -7  13   6   14.10    0.63
  -5 -13   6    7.40    0.38
  -5 -13   6    7.19    0.42
  -5 -13   6    7.77    0.37
   5  13  -6    7.53    0.39
  -5  13   6    7.37    0.43
   3 -13  -6   19.62    0.66
  -3 -13   6   19.76    0.80
  -3 -13   6   20.71    0.69
  -3 -13   6   19.77    0.71
  -3  13   6   20.36    0.80
   3  13  -6   19.28    0.72
  -1 -13   6   41.47    1.25
   1 -13  -6   40.34    1.23
  -1 -13   6   40.58    1.37
  -1 -13   6   41.37    1.21
  -1  13   6   38.59    1.34
  -1  13   6   40.92    1.23
   1  13  -6   42.32    1.26
   1 -13   6   13.35    0.48
   1 -13   6   12.61    0.62
  -1 -13  -6   12.64    0.52
   1 -13   6   12.81    0.50
   1  13   6   11.95    0.59
   1  13   6   12.77    0.53
  -3 -13  -6   10.79    0.50
   3 -13   6   10.83    0.44
   3 -13   6   12.20    0.47
   3 -13   6   11.22    0.79
   3  13   6   11.07    0.56
   3  13   6   11.59    0.47
   3  13   6   12.11    0.53
  -3  13  -6   11.39    0.44
   5 -13   6    8.09    0.37
   5 -13   6    7.75    0.36
   5 -13   6    8.98    0.52
   5  13   6    7.53    0.34
  -5  13  -6    8.85    0.38
   5  13   6    7.64    0.47
   7 -13   6   10.27    0.42
   7 -13   6    9.18    0.42
   7 -13   6   10.80    0.59
  -7  13  -6    9.65    0.45
   7  13   6    9.99    0.55
   7  13   6   10.65    0.54
   9 -13   6    5.25    0.42
   9 -13   6    4.37    0.29
   9  13   6    4.57    0.38
   9  13   6    4.95    0.39
  -9  13  -6    3.95    0.34
 -14 -14   6    0.82    0.14
 -14 -14   6    1.14    0.22
 -14  14   6    0.81    0.20
 -12 -14   6    0.52    0.17
 -12 -14   6    0.35    0.11
 -12 -14   6    0.50    0.14
 -12  14   6    0.43    0.16
 -10 -14   6   -0.15    0.08
 -10 -14   6    0.02    0.09
 -10 -14   6   -0.08    0.07
 -10  14   6   -0.05    0.09
  -8 -14   6    1.26    0.20
  -8 -14   6    1.37    0.18
  -8 -14   6    1.72    0.21
  -8  14   6    1.34    0.20
  -6 -14   6   12.94    0.53
  -6 -14   6   12.91    0.61
  -6  14   6   12.81    0.61
  -4 -14   6   12.64    0.62
  -4 -14   6   14.52    0.58
  -4 -14   6   13.45    0.53
  -4  14   6   14.47    0.65
   4  14  -6   13.89    0.59
  -2 -14   6   17.65    0.61
  -2 -14   6   17.67    0.75
   2 -14  -6   16.39    0.60
  -2 -14   6   17.08    0.65
  -2  14   6   17.51    0.74
   2  14  -6   18.40    0.68
   0 -14   6    1.73    0.15
   0 -14   6    1.67    0.18
   0 -14   6    1.59    0.22
   0 -14  -6    1.65    0.18
   0  14   6    1.50    0.19
   0  14   6    1.48    0.22
   2 -14   6    1.48    0.14
   2 -14   6    1.49    0.22
   2 -14   6    1.62    0.17
  -2 -14  -6    1.29    0.17
   2  14   6    1.46    0.21
   2  14   6    1.33    0.17
   4 -14   6    6.17    0.30
   4 -14   6    6.09    0.32
   4 -14   6    6.07    0.44
   4  14   6    6.27    0.32
   4  14   6    6.40    0.43
   6 -14   6   17.20    0.78
   6 -14   6   16.42    0.60
   6 -14   6   15.75    0.58
   6  14   6   14.20    0.75
   6  14   6   16.19    0.75
   8 -14   6    4.76    0.42
   8 -14   6    4.51    0.28
   8  14   6    4.13    0.37
   8  14   6    5.20    0.39
 -13 -15   6    0.24    0.13
 -13 -15   6    0.24    0.10
 -13 -15   6    0.16    0.14
 -13  15   6    0.30    0.15
 -11 -15   6    0.76    0.16
 -11 -15   6    0.91    0.19
 -11 -15   6    0.82    0.15
  -9 -15   6    7.60    0.42
  -9 -15   6    7.70    0.47
  -9  15   6    7.93    0.48
  -7 -15   6    3.48    0.26
  -7 -15   6    3.80    0.31
  -7 -15   6    3.39    0.30
  -7  15   6    3.21    0.31
  -5 -15   6    0.15    0.11
  -5 -15   6    0.12    0.08
  -5  15   6    0.41    0.14
   5  15  -6    0.00    0.05
  -3 -15   6    1.43    0.24
  -3 -15   6    1.43    0.15
  -3 -15   6    1.31    0.21
   3 -15  -6    1.12    0.14
  -3  15   6    0.86    0.18
   3  15  -6    1.39    0.19
  -1 -15   6    5.30    0.39
   1 -15  -6    4.72    0.27
  -1 -15   6    5.10    0.32
  -1 -15   6    4.95    0.25
  -1  15   6    5.20    0.38
   1 -15   6    1.70    0.25
   1 -15   6    2.35    0.17
   1 -15   6    1.97    0.20
  -1 -15  -6    1.72    0.19
   1  15   6    2.06    0.22
   1  15   6    1.74    0.24
   3 -15   6    1.20    0.13
   3 -15   6    1.24    0.19
   3 -15   6    1.37    0.23
  -3 -15  -6    1.27    0.17
   3  15   6    0.83    0.19
   3  15   6    1.17    0.16
   5  15   6    3.60    0.36
   7 -15   6    3.38    0.36
   7 -15   6    2.98    0.21
   7  15   6    2.79    0.45
 -12 -16   6    6.38    0.43
 -12 -16   6    6.08    0.46
 -12 -16   6    6.90    0.39
 -12  16   6    6.88    0.47
 -10 -16   6    9.71    0.50
 -10 -16   6    9.52    0.49
 -10 -16   6   10.06    0.57
 -10  16   6    8.77    0.54
  -8 -16   6    8.73    0.48
  -8 -16   6    8.80    0.50
  -8 -16   6    8.73    0.44
  -8  16   6    9.05    0.54
  -6 -16   6   15.05    0.67
  -6 -16   6   14.02    0.57
  -6  16   6   13.80    0.69
   6  16  -6   14.97    0.65
  -4 -16   6    7.08    0.44
  -4 -16   6    6.63    0.33
  -4  16   6    7.05    0.46
  -2 -16   6    9.41    0.54
   2 -16  -6    9.76    0.39
  -2 -16   6    9.90    0.38
  -2  16   6    9.32    0.53
   0 -16   6    9.18    0.40
   0 -16  -6   10.00    0.42
   0 -16   6    9.48    0.54
   0  16   6   10.42    0.57
   2 -16   6    9.29    0.55
  -2 -16  -6    8.45    0.42
   2 -16   6    9.70    0.45
   2 -16   6    8.35    0.33
   2  16   6    9.25    0.46
   2  16   6    8.91    0.54
   4 -16   6    3.85    0.29
   4 -16   6    4.19    0.39
   4 -16   6    3.86    0.21
   4  16   6    4.22    0.38
   6 -16   6    2.38    0.32
   6  16   6    2.25    0.30
 -11 -17   6    1.23    0.19
 -11 -17   6    1.22    0.24
 -11 -17   6    1.26    0.20
 -11  17   6    1.44    0.38
  -9 -17   6    0.42    0.14
  -9 -17   6    0.44    0.16
  -9  17   6    0.40    0.16
  -7 -17   6    3.15    0.25
  -7 -17   6    3.89    0.33
  -7  17   6    3.75    0.34
  -5 -17   6    6.68    0.33
  -5 -17   6    6.59    0.44
  -5  17   6    6.85    0.54
   5  17  -6    7.28    0.45
  -3 -17   6   18.44    0.80
  -3 -17   6   17.69    0.60
  -3  17   6   17.44    0.81
   1 -17  -6   15.17    0.54
  -1 -17   6   16.18    0.74
  -1 -17   6   14.82    0.49
  -1  17   6   14.85    0.73
  -1 -17  -6    1.93    0.20
   1 -17   6    2.16    0.13
   1  17   6    2.64    0.47
   3 -17   6    1.55    0.25
   3 -17   6    1.89    0.11
  -3 -17  -6    1.82    0.21
   3  17   6    1.74    0.26
   3  17   6    1.64    0.21
   5  17   6    1.78    0.28
  -8 -18   6    5.12    0.66
  -8 -18   6    6.26    0.36
  -8 -18   6    6.54    0.43
  -8  18   6    6.64    0.48
  -6 -18   6   13.90    0.68
  -6 -18   6   14.02    0.55
  -6  18   6   13.37    0.71
   6  18  -6   15.22    0.69
  -4 -18   6   15.75    0.55
  -4 -18   6   16.48    0.75
  -4  18   6   16.37    0.79
  -2 -18   6    5.30    0.23
  -2 -18   6    5.70    0.43
  -2  18   6    4.51    0.41
   0 -18   6    0.10    0.14
   0  18   6    0.51    0.17
   0  18  -6   -0.07    0.07
   2 -18   6   -0.04    0.13
   2  18   6   -0.06    0.11
  -2  18  -6   -0.10    0.09
  -5 -19   6   -0.05    0.10
  -5 -19   6   -0.02    0.13
   5  19  -6    0.09    0.11
  -3 -19   6   -0.01    0.13
   3  19  -6   -0.07    0.08
  -3  19   6    0.35    0.25
  -1 -19   6   -0.10    0.10
  -1  19   6   -0.15    0.20
   1  19  -6   -0.06    0.08
 -20   0   7    0.00    0.11
 -18   0   7   -0.01    0.10
 -16   0   7    0.03    0.09
 -14   0   7   -0.04    0.07
  12   0  -7   -0.04    0.06
 -12   0   7   -0.02    0.06
 -12   0   7   -0.04    0.05
 -10   0   7    0.08    0.07
 -10   0   7    0.01    0.05
  10   0  -7   -0.05    0.05
   8   0  -7   -0.04    0.04
  -8   0   7    0.00    0.05
  -8   0   7   -0.02    0.05
  -6   0   7   -0.06    0.04
   6   0  -7   -0.01    0.04
  -6   0   7    0.03    0.06
   4   0  -7   -0.02    0.03
  -4   0   7   -0.01    0.04
   4   0  -7   -0.04    0.04
  -4   0   7    0.03    0.05
   2   0  -7    0.03    0.03
   2   0  -7    0.04    0.05
  -2   0   7    0.03    0.03
  -2   0   7   -0.01    0.05
   0   0  -7    0.02    0.02
   0   0   7    0.13    0.07
   0   0   7    0.06    0.02
   0   0  -7    0.07    0.05
   2   0   7   -0.01    0.05
  -2   0  -7   -0.05    0.05
  -4   0  -7    0.02    0.02
  -4   0  -7    0.02    0.02
   4   0   7    0.09    0.07
   4   0   7    0.01    0.07
  -4   0  -7   -0.04    0.06
   6   0   7    0.05    0.08
  -6   0  -7    0.01    0.03
  -6   0  -7    0.02    0.03
   6   0   7   -0.11    0.05
  -8   0  -7   -0.01    0.02
   8   0   7   -0.02    0.08
   8   0   7   -0.07    0.07
  10   0   7    0.01    0.10
  10   0   7   -0.04    0.04
 -10   0  -7   -0.03    0.05
  12   0   7    0.09    0.13
 -12   0  -7   -0.09    0.07
 -12   0  -7   -0.07    0.05
 -14   0  -7   -0.16    0.07
  14   0   7    0.03    0.16
 -19  -1   7    1.23    0.23
 -19   1   7    1.25    0.24
 -17  -1   7    4.76    0.36
 -17   1   7    4.04    0.33
 -15  -1   7    6.74    0.40
 -15   1   7    6.82    0.40
  13  -1  -7   16.19    0.65
 -13  -1   7   15.23    0.63
  13   1  -7   15.41    0.63
 -13   1   7   15.45    0.65
 -13   1   7   15.54    0.64
 -11  -1   7   16.59    0.65
 -11  -1   7   16.34    0.61
  11  -1  -7   15.82    0.62
 -11   1   7   15.95    0.61
 -11   1   7   15.23    0.63
  11   1  -7   16.30    0.61
   9  -1  -7    2.64    0.19
  -9  -1   7    2.34    0.21
  -9  -1   7    2.26    0.18
  -9   1   7    2.34    0.21
  -9   1   7    2.89    0.20
   9   1  -7    2.50    0.19
  -7  -1   7   20.75    0.73
   7  -1  -7   19.66    0.66
  -7  -1   7   20.45    0.66
  -7   1   7   20.20    0.73
   7   1  -7   19.96    0.66
  -7   1   7   20.77    0.67
  -5  -1   7  106.30    2.92
   5  -1  -7  105.24    2.90
  -5  -1   7  106.49    2.82
   5  -1  -7  108.53    2.86
  -5   1   7  103.87    2.91
  -5   1   7  105.71    2.83
   5   1  -7  105.80    2.82
   5   1  -7  105.25    2.90
  -3  -1   7   47.54    1.27
   3  -1  -7   46.69    1.39
  -3  -1   7   46.74    1.40
   3  -1  -7   47.07    1.29
   3   1  -7   45.75    1.39
  -3   1   7   45.83    1.29
  -3   1   7   48.40    1.41
   3   1  -7   46.29    1.27
   1  -1  -7   59.62    1.77
  -1  -1   7   62.18    1.79
   1  -1  -7   63.65    1.64
  -1  -1   7   59.98    1.60
  -1   1   7   59.52    1.64
  -1   1   7   64.21    1.80
   1   1  -7   62.09    1.78
   1   1  -7   61.66    1.60
   1  -1   7    7.57    0.38
  -1  -1  -7    7.39    0.24
  -1  -1  -7    7.47    0.37
   1   1   7    7.45    0.25
  -1   1  -7    7.34    0.36
   1   1   7    8.01    0.38
  -3  -1  -7    5.02    0.18
  -3  -1  -7    4.27    0.42
   3  -1   7    4.98    0.30
   3  -1   7    4.60    0.30
  -3  -1  -7    4.80    0.18
  -3   1  -7    4.59    0.32
   3   1   7    5.30    0.32
  -5  -1  -7   13.20    0.40
   5  -1   7   13.29    0.55
  -5  -1  -7   13.39    0.57
  -5  -1  -7   13.09    0.40
   5  -1   7   13.06    0.57
   5   1   7   10.52    0.53
  -5   1  -7   12.83    0.56
   5   1   7   13.40    0.53
  -7  -1  -7   19.41    0.59
   7  -1   7   19.19    0.73
   7  -1   7   18.66    0.76
   7   1   7   20.61    0.72
  -7   1  -7   18.80    0.55
  -9  -1  -7    9.86    0.36
   9  -1   7   10.18    0.53
   9  -1   7    8.98    0.45
  -9   1  -7    8.03    0.32
   9   1   7    9.64    0.52
 -20  -2   7    6.27    0.45
 -20   2   7    6.89    0.48
 -18  -2   7   11.63    0.61
 -18   2   7   13.64    0.65
 -16  -2   7    5.98    0.39
 -16   2   7    5.90    0.39
 -14  -2   7    5.88    0.36
 -14   2   7    6.32    0.38
 -12  -2   7    1.73    0.19
  12  -2  -7    1.50    0.18
  12   2  -7    2.09    0.20
 -12   2   7    1.79    0.20
 -12   2   7    1.65    0.18
 -10  -2   7   86.15    2.35
  10  -2  -7   83.17    2.35
 -10  -2   7   81.87    2.39
 -10   2   7   85.03    2.36
 -10   2   7   79.63    2.37
  10   2  -7   85.84    2.35
   8  -2  -7   81.94    2.24
  -8  -2   7   80.54    2.30
  -8  -2   7   81.41    2.23
  -8   2   7   80.55    2.25
   8   2  -7   81.15    2.23
  -8   2   7   78.84    2.29
   6  -2  -7  410.66   10.72
   6   2  -7  420.31   10.78
   4  -2  -7   74.90    2.13
  -4  -2   7   76.85    2.16
  -4  -2   7   76.73    2.03
   4  -2  -7   76.44    2.06
   4   2  -7   75.13    2.03
   4   2  -7   76.95    2.14
  -4   2   7   75.25    2.06
  -4   2   7   74.64    2.14
  -2  -2   7    0.28    0.03
   2  -2  -7    0.20    0.07
  -2  -2   7    0.10    0.06
  -2   2   7    0.18    0.08
  -2   2   7    0.17    0.05
   2   2  -7    0.17    0.07
   0  -2  -7   10.44    0.45
   0  -2  -7   10.28    0.34
   0  -2   7   10.65    0.45
   0   2   7   10.24    0.45
   0   2  -7   10.06    0.44
   0   2   7    9.76    0.34
  -2  -2  -7   53.53    1.43
   2  -2   7   53.09    1.59
   2  -2   7   53.60    1.60
  -2  -2  -7   52.29    1.59
  -2   2  -7   51.76    1.58
   2   2   7   51.59    1.43
   2   2   7   54.86    1.60
  -4  -2  -7   73.32    1.99
   4  -2   7   75.70    2.17
  -4  -2  -7   72.71    2.17
  -4  -2  -7   74.83    2.00
   4  -2   7   77.47    2.18
  -4   2  -7   74.48    2.17
   4   2   7   74.98    2.18
  -6  -2  -7  110.40    2.98
  -6  -2  -7  110.03    2.97
   6  -2   7  101.50    3.15
   6  -2   7  113.17    3.14
   6   2   7  111.31    3.09
  -6   2  -7  131.75    3.59
  -8  -2  -7   13.82    0.48
   8  -2   7   14.75    0.60
   8  -2   7   12.53    0.61
   8   2   7   13.97    0.55
  10  -2   7    1.58    0.22
 -10  -2  -7    1.63    0.16
  10  -2   7    1.77    0.21
  10   2   7    1.06    0.19
 -19   3   7    0.12    0.16
 -17  -3   7    4.06    0.34
 -17   3   7    4.51    0.35
 -15  -3   7    4.54    0.33
 -15   3   7    4.57    0.33
 -13  -3   7   16.30    0.67
 -13   3   7   17.73    0.71
  13   3  -7   17.35    0.70
 -13   3   7   18.41    0.71
  11  -3  -7    0.41    0.10
 -11  -3   7    0.50    0.13
 -11  -3   7    0.47    0.11
  11   3  -7    0.28    0.09
 -11   3   7    0.28    0.09
 -11   3   7    0.30    0.09
  -9  -3   7    3.48    0.25
  -9  -3   7    3.60    0.23
   9  -3  -7    3.44    0.23
  -9   3   7    3.55    0.25
  -9   3   7    3.79    0.25
   9   3  -7    3.75    0.23
   7  -3  -7    3.82    0.23
  -7  -3   7    4.21    0.22
  -7  -3   7    3.63    0.25
  -7   3   7    3.53    0.25
  -7   3   7    4.18    0.24
   7   3  -7    3.85    0.22
  -5  -3   7   39.30    1.24
  -5  -3   7   40.63    1.14
   5  -3  -7   41.01    1.23
   5  -3  -7   39.36    1.17
  -5   3   7   40.13    1.18
  -5   3   7   40.66    1.24
   5   3  -7   40.62    1.14
  -3  -3   7   77.70    2.10
  -3  -3   7   72.66    1.94
   3  -3  -7   73.45    1.99
   3  -3  -7   73.94    2.07
  -3  -3   7   70.11    1.94
  -3   3   7   74.09    2.08
  -3   3   7   73.36    1.99
   3   3  -7   71.06    2.07
   1  -3  -7   23.36    0.80
  -1  -3   7   23.83    0.80
   1  -3  -7   23.59    0.70
  -1   3   7   23.77    0.81
  -1   3   7   24.19    0.71
   1   3  -7   21.74    0.78
   1  -3   7   14.30    0.56
   1  -3   7   13.76    0.57
  -1  -3  -7   13.83    0.55
  -1  -3  -7   13.92    0.44
   1   3   7   12.12    0.44
  -1   3  -7   13.77    0.54
   1   3   7   13.66    0.55
  -3  -3  -7   15.70    0.63
   3  -3   7   15.97    0.63
  -3  -3  -7   15.71    0.50
   3  -3   7   16.43    0.64
   3   3   7   14.91    0.51
  -3   3  -7   15.55    0.61
   3   3   7   16.18    0.64
  -5  -3  -7   59.75    1.66
  -5  -3  -7   58.56    1.66
  -5  -3  -7   61.12    1.92
   5  -3   7   60.63    1.81
   5  -3   7   61.92    1.82
  -5   3  -7   61.10    1.81
   5   3   7   60.10    1.75
  -7  -3  -7   17.79    0.58
   7  -3   7   17.83    0.74
   7  -3   7   17.94    0.70
  -7  -3  -7   15.86    0.57
   7   3   7   17.75    0.64
 -13  -3  -7    1.50    0.20
  13  -3   7    1.90    0.27
  13   3   7    1.89    0.27
 -20  -4   7    0.02    0.10
 -20   4   7    0.04    0.11
 -18  -4   7    0.27    0.13
 -18   4   7    0.17    0.13
 -16  -4   7    0.79    0.17
 -16   4   7    0.69    0.15
 -14  -4   7    6.98    0.40
 -14   4   7    6.90    0.41
 -14   4   7    7.63    0.43
 -12  -4   7    3.60    0.28
 -12  -4   7    3.66    0.27
  12  -4  -7    3.39    0.26
  12   4  -7    3.32    0.26
 -12   4   7    3.76    0.27
 -12   4   7    3.50    0.27
 -10  -4   7    0.61    0.13
  10  -4  -7    0.85    0.15
 -10  -4   7    0.82    0.13
  10   4  -7    0.61    0.11
 -10   4   7    0.94    0.15
 -10   4   7    0.73    0.13
  -8  -4   7    3.26    0.25
   8  -4  -7    3.45    0.23
  -8  -4   7    3.63    0.22
  -8   4   7    3.12    0.24
  -8   4   7    3.34    0.23
  -6  -4   7    3.89    0.26
  -6  -4   7    3.50    0.20
   6  -4  -7    3.52    0.23
   6  -4  -7    4.25    0.23
  -6  -4   7    3.51    0.20
  -6   4   7    3.70    0.25
  -6   4   7    3.94    0.23
  -4  -4   7    4.86    0.21
   4  -4  -7    4.97    0.27
   4  -4  -7    4.86    0.24
  -4  -4   7    4.52    0.21
  -4  -4   7    4.73    0.28
   4   4  -7    4.83    0.27
  -4   4   7    4.96    0.28
  -4   4   7    4.64    0.24
  -2  -4   7    6.48    0.21
  -2  -4   7    5.94    0.21
   2  -4  -7    5.96    0.31
   2  -4  -7    6.10    0.27
  -2  -4   7    6.46    0.33
  -2   4   7    6.05    0.32
   2   4  -7    6.52    0.33
  -2   4   7    6.42    0.28
   0  -4   7   25.10    0.87
   0  -4   7   24.68    0.83
   0  -4  -7   23.66    0.74
   0  -4  -7   24.07    0.83
   0   4  -7   23.73    0.82
   0   4   7   24.00    0.75
   0   4   7   25.63    0.85
   2  -4   7    6.67    0.37
  -2  -4  -7    6.35    0.27
  -2  -4  -7    6.09    0.39
   2  -4   7    6.90    0.36
  -2   4  -7    6.11    0.34
   2   4   7    5.89    0.27
   2   4   7    6.49    0.36
  -4  -4  -7    0.36    0.11
  -4  -4  -7    0.40    0.08
   4  -4   7    0.53    0.13
   4  -4   7    0.29    0.10
   4   4   7    0.43    0.08
   4   4   7    0.31    0.11
  -4   4  -7    0.30    0.10
  -6  -4  -7   13.68    0.49
   6  -4   7   13.39    0.60
  -6  -4  -7   13.92    0.49
   6  -4   7   14.01    0.60
  -6   4  -7   13.67    0.59
   6   4   7   13.65    0.53
   8  -4   7    0.99    0.17
   8  -4   7    1.08    0.17
 -10  -4  -7    2.97    0.23
  10  -4   7    2.88    0.29
  10   4   7    2.44    0.30
 -12  -4  -7    0.08    0.06
 -12  -4  -7    0.08    0.10
  12  -4   7    0.02    0.09
  12  -4   7   -0.11    0.05
  12   4   7   -0.14    0.10
 -12   4  -7   -0.05    0.05
  12   4   7   -0.08    0.05
 -19  -5   7    1.61    0.25
 -19   5   7    1.58    0.25
 -17  -5   7    3.12    0.30
 -17   5   7    3.18    0.32
 -17   5   7    3.55    0.32
 -15  -5   7   30.01    1.06
 -15   5   7   29.30    1.07
 -13  -5   7    2.11    0.27
 -13   5   7    2.65    0.24
 -13   5   7    2.25    0.24
 -11  -5   7    1.70    0.20
 -11  -5   7    1.61    0.20
 -11  -5   7    1.43    0.18
  11  -5  -7    1.79    0.19
 -11   5   7    1.58    0.18
 -11   5   7    1.88    0.19
  -9  -5   7    3.72    0.27
  -9  -5   7    4.04    0.25
   9  -5  -7    3.99    0.26
  -9  -5   7    4.17    0.26
  -9   5   7    4.11    0.26
  -9   5   7    4.10    0.26
  -7  -5   7   42.25    1.34
   7  -5  -7   42.99    1.30
  -7  -5   7   44.15    1.28
  -7  -5   7   45.14    1.29
  -7   5   7   43.87    1.32
  -7   5   7   43.71    1.33
   5  -5  -7   22.01    0.74
  -5  -5   7   20.83    0.67
   5  -5  -7   21.64    0.71
  -5  -5   7   21.69    0.67
  -5  -5   7   21.72    0.76
  -5   5   7   21.51    0.74
  -5   5   7   20.95    0.71
   3  -5  -7   57.00    1.66
   3  -5  -7   58.30    1.62
  -3  -5   7   58.37    1.55
  -3  -5   7   52.40    1.54
  -3  -5   7   59.08    1.69
   3   5  -7   57.02    1.66
  -3   5   7   58.12    1.62
  -3   5   7   57.81    1.67
  -1  -5   7   52.25    1.40
  -1  -5   7   54.91    1.60
   1  -5  -7   53.32    1.52
  -1  -5   7   53.43    1.63
   1  -5  -7   55.07    1.60
  -1  -5   7   53.94    1.40
  -1   5   7   54.45    1.60
  -1   5   7   54.80    1.53
   1   5  -7   53.51    1.58
  -1  -5  -7    7.75    0.32
  -1  -5  -7    7.79    0.39
   1  -5   7    7.92    0.39
   1  -5   7    7.90    0.42
  -1   5  -7    7.84    0.38
   1   5   7    8.05    0.40
   1   5   7    7.68    0.34
  -3  -5  -7   14.27    0.59
   3  -5   7   13.47    0.59
   3  -5   7   14.02    0.57
  -3  -5  -7   14.01    0.49
   3   5   7   13.94    0.59
  -3   5  -7   13.94    0.57
   3   5   7   13.16    0.50
   5  -5   7    9.82    0.49
  -5  -5  -7    9.81    0.39
   5  -5   7    9.84    0.47
  -5   5  -7    9.51    0.46
   5   5   7   10.03    0.51
   5   5   7   10.09    0.41
   7  -5   7   14.09    0.70
  -7  -5  -7   13.70    0.51
  -7  -5  -7   13.37    0.51
  11  -5   7    5.20    0.40
 -11  -5  -7    5.42    0.33
  11  -5   7    5.74    0.39
  11   5   7    5.82    0.44
  13  -5   7   -0.10    0.07
 -13  -5  -7   -0.01    0.07
  13  -5   7    0.05    0.11
  13   5   7    0.04    0.14
 -20  -6   7   13.78    0.82
 -20   6   7   13.20    0.98
 -18  -6   7   18.27    0.81
 -18   6   7   18.49    1.09
 -18   6   7   16.71    0.75
 -16  -6   7   17.31    0.74
 -16   6   7   16.66    0.74
 -14  -6   7    0.08    0.09
 -14   6   7    0.17    0.11
 -14   6   7    0.18    0.10
 -12  -6   7   19.38    0.74
 -12  -6   7   18.62    1.01
 -12  -6   7   17.44    0.70
 -12   6   7   17.56    0.79
 -12   6   7   19.23    0.72
 -10  -6   7   22.95    0.81
 -10  -6   7   23.45    0.85
 -10  -6   7   23.02    0.82
  10  -6  -7   22.53    0.81
 -10   6   7   23.79    0.82
 -10   6   7   23.21    0.83
  -8  -6   7   73.51    2.10
  -8  -6   7   73.79    2.17
   8  -6  -7   75.98    2.14
  -8  -6   7   75.51    2.11
  -8   6   7   75.82    2.15
  -8   6   7   75.24    2.14
  -6  -6   7  127.84    3.48
  -6  -6   7  132.17    3.57
   6  -6  -7  129.08    3.52
  -6  -6   7  131.22    3.47
   6  -6  -7  130.10    3.52
  -6   6   7  131.33    3.53
  -6   6   7  130.17    3.53
   4  -6  -7  113.41    3.07
  -4  -6   7  110.02    3.00
  -4  -6   7  113.18    3.00
   4  -6  -7  112.01    3.09
  -4  -6   7  116.91    3.12
  -4   6   7  113.69    3.10
  -4   6   7  112.83    3.07
   2  -6  -7   22.20    0.77
  -2  -6   7   23.67    0.79
   2  -6  -7   22.81    0.73
  -2  -6   7   22.06    0.65
  -2  -6   7   22.12    0.82
  -2  -6   7   22.81    0.65
  -2   6   7   21.40    0.77
   2   6  -7   22.64    0.77
  -2   6   7   22.26    0.74
   0  -6  -7   35.98    1.13
   0  -6   7   36.92    1.12
   0  -6   7   35.36    1.17
   0  -6  -7   35.68    1.06
   0   6  -7   34.91    1.11
   0   6   7   32.39    1.06
   0   6   7   36.38    1.14
   2  -6   7   63.24    1.90
   2  -6   7   62.49    1.84
  -2  -6  -7   63.59    1.77
  -2  -6  -7   62.48    1.87
  -2   6  -7   62.40    1.83
   2   6   7   65.06    1.87
   2   6   7   60.98    1.78
   4  -6   7   51.76    1.57
  -4  -6  -7   51.19    1.48
  -4  -6  -7   50.83    1.59
   4  -6   7   51.34    1.61
   4   6   7   52.74    1.61
   4   6   7   52.12    1.51
  -4   6  -7   50.21    1.63
   6  -6   7   58.51    1.78
  -6  -6  -7   59.28    1.68
  -6   6  -7   57.92    1.77
  -8  -6  -7   10.54    0.45
   8  -6   7   10.68    0.53
   8   6   7   10.85    0.57
 -10  -6  -7   -0.10    0.05
 -10   6  -7   -0.03    0.04
 -10   6  -7   -0.07    0.02
  10   6   7   -0.02    0.04
  12  -6   7    1.72    0.24
  12   6   7    1.83    0.26
 -19  -7   7    3.55    0.36
 -19   7   7    3.69    0.36
 -19   7   7    3.29    0.33
 -17  -7   7    1.05    0.20
 -17   7   7    1.28    0.20
 -17   7   7    0.98    0.21
 -15  -7   7    4.49    0.35
 -15   7   7    3.92    0.33
 -13  -7   7    0.62    0.14
 -13   7   7    0.50    0.12
 -13   7   7    0.37    0.11
 -11  -7   7   21.46    0.78
 -11  -7   7   20.58    0.76
 -11  -7   7   18.54    0.77
 -11   7   7   21.57    0.76
   9  -7  -7    8.52    0.42
  -9  -7   7    8.70    0.44
  -9  -7   7    8.95    0.41
  -9  -7   7    8.81    0.42
  -9   7   7    8.99    0.42
  -9   7   7    9.06    0.43
  -7  -7   7   36.75    1.13
  -7  -7   7   37.68    1.19
  -7  -7   7   37.06    1.12
   7  -7  -7   36.36    1.16
  -7   7   7   37.60    1.18
  -7   7   7   37.01    1.16
  -5  -7   7   83.42    2.31
  -5  -7   7   82.23    2.22
   5  -7  -7   82.41    2.27
  -5  -7   7   81.16    2.34
  -5  -7   7   72.20    2.20
   5  -7  -7   82.51    2.27
  -5   7   7   81.48    2.27
  -5   7   7   81.98    2.28
   3  -7  -7  103.20    2.82
  -3  -7   7  101.42    2.73
  -3  -7   7  107.88    2.86
   3  -7  -7  103.62    2.84
  -3  -7   7  100.26    2.73
  -3  -7   7  102.01    2.91
  -3   7   7  101.93    2.84
  -3   7   7  103.78    2.83
   1  -7  -7   73.15    2.02
   1  -7  -7   72.52    2.06
  -1  -7   7   71.61    2.05
  -1  -7   7   69.73    1.90
  -1  -7   7   72.78    1.90
  -1  -7   7   72.53    2.13
  -1   7   7   70.26    2.03
   1   7  -7   71.18    2.04
  -1   7   7   73.53    2.07
   1  -7   7   28.78    0.95
  -1  -7  -7   28.68    0.90
   1  -7   7   29.08    1.01
  -1  -7  -7   29.15    0.97
   1   7   7   29.23    0.97
  -1   7  -7   29.42    0.94
   1   7   7   25.93    0.91
   3  -7   7   19.80    0.75
  -3  -7  -7   21.51    0.71
   3  -7   7   21.52    0.82
  -3  -7  -7   21.51    0.79
  -3   7  -7   20.80    0.76
   3   7   7   20.17    0.72
   3   7   7   21.42    0.79
  -5  -7  -7   11.70    0.47
   5  -7   7   11.70    0.52
   5   7   7   11.60    0.49
  -5   7  -7   11.53    0.52
  -7  -7  -7   17.38    0.65
   7  -7   7   18.03    0.99
   7   7   7   17.84    0.76
   9  -7   7   10.88    0.55
  -9  -7  -7   11.19    0.49
   9  -7   7   10.71    0.57
   9   7   7   11.78    0.61
 -18  -8   7    0.37    0.16
 -18   8   7    0.18    0.13
 -18   8   7   -0.09    0.09
 -16  -8   7    3.78    0.34
 -16   8   7    4.14    0.34
 -14  -8   7    6.40    0.40
 -14   8   7    5.88    0.40
 -14   8   7    6.90    0.39
 -12  -8   7    4.63    0.34
 -12  -8   7    4.84    0.34
 -12   8   7    4.67    0.31
 -12   8   7    5.33    0.35
 -10  -8   7    0.06    0.08
 -10  -8   7    0.00    0.07
 -10  -8   7    0.11    0.08
 -10   8   7    0.01    0.06
 -10   8   7    0.04    0.09
   8  -8  -7    4.24    0.28
  -8  -8   7    3.86    0.26
  -8  -8   7    3.93    0.27
  -8  -8   7    3.32    0.27
  -8  -8   7    3.65    0.28
  -8   8   7    4.03    0.26
  -8   8   7    4.28    0.29
  -6  -8   7   11.31    0.44
  -6  -8   7    9.91    0.42
  -6  -8   7   10.99    0.51
  -6  -8   7   10.31    0.48
  -6   8   7   10.52    0.45
  -6   8   7   11.44    0.48
   4  -8  -7    0.98    0.14
  -4  -8   7    1.32    0.16
  -4  -8   7    1.12    0.12
   4  -8  -7    0.87    0.12
  -4  -8   7    0.71    0.14
  -4   8   7    1.08    0.14
  -4   8   7    1.01    0.14
   2  -8  -7   32.92    1.04
  -2  -8   7   33.26    0.95
  -2  -8   7   33.45    1.05
  -2  -8   7   32.76    1.12
  -2  -8   7   32.71    0.94
   2  -8  -7   33.34    1.04
  -2   8   7   32.10    1.04
   2   8  -7   32.58    1.03
  -2   8   7   31.46    1.04
   0  -8  -7   17.26    0.64
   0  -8   7   16.19    0.50
   0  -8  -7   17.44    0.61
   0  -8   7   16.59    0.62
   0  -8   7   16.66    0.50
   0   8  -7   16.05    0.61
   0   8   7   16.66    0.64
   0   8   7   16.43    0.62
  -2  -8  -7   10.76    0.45
   2  -8   7   10.71    0.47
   2  -8   7   10.53    0.31
   2  -8   7   10.45    0.31
  -2  -8  -7   10.70    0.48
   2   8   7    9.56    0.45
   2   8   7   11.25    0.50
  -2   8  -7   10.44    0.46
  -4  -8  -7    0.25    0.09
   4  -8   7    0.27    0.09
   4   8   7    0.33    0.12
   4   8   7    0.32    0.09
  -6  -8  -7    0.13    0.08
   6  -8   7    0.16    0.08
  -6   8  -7   -0.04    0.08
   6   8   7    0.09    0.08
   8  -8   7    3.71    0.33
   8  -8   7    3.32    0.28
  -8  -8  -7    2.51    0.23
  -8  -8  -7    3.12    0.26
   8   8   7    3.68    0.33
  12  -8   7    1.09    0.21
  12  -8   7    0.98    0.21
  12   8   7    0.87    0.22
 -19  -9   7   -0.15    0.08
 -19   9   7   -0.16    0.07
 -17  -9   7    1.73    0.20
 -17   9   7    2.07    0.27
 -15  -9   7    2.73    0.24
 -15  -9   7    2.83    0.29
 -15   9   7    2.62    0.29
 -13  -9   7    0.54    0.14
 -13  -9   7    0.42    0.11
 -13   9   7    0.48    0.13
 -13   9   7    0.45    0.12
 -11  -9   7   15.23    0.63
 -11  -9   7   15.38    0.65
 -11  -9   7   14.88    0.72
 -11   9   7   16.75    0.62
 -11   9   7   14.51    0.65
  -9  -9   7   -0.02    0.07
  -9  -9   7    0.36    0.11
  -9  -9   7    0.07    0.08
  -9  -9   7    0.02    0.07
  -9   9   7    0.07    0.07
   7  -9  -7    4.55    0.30
  -7  -9   7    4.49    0.27
  -7  -9   7    5.06    0.33
  -7  -9   7    5.04    0.29
  -7  -9   7    5.20    0.32
  -7   9   7    4.76    0.28
  -7   9   7    4.93    0.31
  -5  -9   7   10.79    0.52
   5  -9  -7   11.10    0.48
  -5  -9   7   10.67    0.48
   5  -9  -7   11.26    0.46
  -5  -9   7   10.41    0.43
  -5  -9   7   11.20    0.44
  -5   9   7   10.43    0.45
  -5   9   7   11.40    0.49
  -3  -9   7   28.91    0.87
   3  -9  -7   27.92    1.01
  -3  -9   7   28.10    1.01
  -3  -9   7   29.47    0.95
   3  -9  -7   29.15    0.93
  -3   9   7   27.25    0.95
  -3   9   7   29.40    0.94
   1  -9  -7    8.81    0.41
  -1  -9   7    9.07    0.33
  -1  -9   7    8.12    0.32
  -1  -9   7    8.05    0.39
   1  -9  -7    9.01    0.41
  -1  -9   7    9.12    0.48
  -1   9   7    8.90    0.42
  -1   9   7    9.13    0.42
   1   9  -7    8.60    0.39
  -1  -9  -7    1.17    0.17
   1  -9   7    1.04    0.09
   1  -9   7    1.00    0.14
  -1  -9  -7    1.05    0.15
   1   9   7    0.87    0.14
  -1   9  -7    0.97    0.14
   1   9   7    1.21    0.17
  -3  -9  -7    1.51    0.20
   3  -9   7    1.21    0.08
  -3  -9  -7    1.48    0.20
   3  -9   7    1.28    0.16
   3   9   7    1.10    0.16
   3   9   7    1.30    0.18
  -3   9  -7    1.50    0.18
   5  -9   7    1.22    0.25
   5  -9   7    1.01    0.16
  -5  -9  -7    0.98    0.15
   5  -9   7    1.10    0.08
   5   9   7    0.98    0.16
  -5   9  -7    1.29    0.17
   7  -9   7    7.34    0.26
   7  -9   7    7.88    0.48
   7  -9   7    7.77    0.43
   7   9   7    7.55    0.42
   7   9   7    8.31    0.48
  11  -9   7    2.66    0.29
  11  -9   7    2.39    0.31
  11   9   7    1.71    0.26
 -18 -10   7    7.67    0.52
 -18 -10   7    7.68    0.39
 -18  10   7    7.84    0.60
 -16 -10   7    3.91    0.35
 -16 -10   7    3.70    0.28
 -14 -10   7    0.72    0.17
 -14 -10   7    0.67    0.14
 -14  10   7    0.65    0.15
 -12 -10   7    1.99    0.23
 -12 -10   7    1.31    0.20
 -12 -10   7    1.52    0.19
 -12  10   7    1.40    0.20
 -12  10   7    1.74    0.19
 -10 -10   7   33.85    1.11
 -10 -10   7   31.91    1.10
 -10 -10   7   31.39    1.11
 -10  10   7   31.47    1.12
 -10  10   7   33.83    1.06
  -8 -10   7   71.73    2.16
  -8 -10   7   70.36    2.09
  -8 -10   7   67.53    2.04
  -8 -10   7   68.70    2.09
  -8  10   7   72.10    2.10
  -8  10   7   74.11    2.02
  -6 -10   7   69.21    2.07
   6 -10  -7   73.19    2.06
  -6 -10   7   73.30    2.04
  -6 -10   7   71.35    1.99
  -6 -10   7   65.44    1.97
  -6  10   7   71.10    1.98
  -6  10   7   63.39    2.03
   4 -10  -7   28.64    0.98
  -4 -10   7   28.44    0.96
  -4 -10   7   28.54    0.91
  -4 -10   7   29.87    1.04
   4 -10  -7   30.62    0.95
  -4 -10   7   29.83    0.92
  -4  10   7   27.39    0.98
  -4  10   7   29.60    0.95
   2 -10  -7   26.59    0.87
  -2 -10   7   24.55    0.79
  -2 -10   7   26.59    0.96
   2 -10  -7   27.42    0.90
  -2 -10   7   26.26    0.81
  -2 -10   7   24.94    0.86
  -2  10   7   23.99    0.89
  -2  10   7   27.30    0.88
   0 -10   7   14.11    0.47
   0 -10  -7   14.09    0.57
   0 -10  -7   13.59    0.56
   0 -10   7   13.94    0.55
   0  10   7   13.74    0.59
   0  10  -7   14.24    0.47
   0  10   7   14.18    0.57
   0  10  -7   13.93    0.54
  -2 -10  -7    4.48    0.30
  -2 -10  -7    4.98    0.30
   2 -10   7    4.35    0.28
   2 -10   7    4.72    0.20
   2  10   7    4.65    0.32
   2  10   7    4.44    0.31
  -2  10  -7    4.43    0.28
   4 -10   7    9.16    0.32
  -4 -10  -7    9.75    0.45
   4 -10   7    9.50    0.44
   4 -10   7    9.81    0.53
   4  10   7    9.38    0.47
  -4  10  -7    9.66    0.50
   6 -10   7   27.25    0.80
   6 -10   7   28.21    0.97
   6 -10   7   28.52    1.07
  -6  10  -7   27.36    0.97
   6  10   7   28.33    1.14
   6  10   7   30.16    1.06
   8 -10   7    9.91    0.36
   8 -10   7   10.95    0.59
   8 -10   7   10.73    0.51
   8  10   7   10.93    0.58
  10 -10   7    3.81    0.54
  10 -10   7    3.33    0.31
  10  10   7    3.75    0.43
 -17 -11   7    1.41    0.24
 -17 -11   7    1.64    0.20
 -17  11   7    1.32    0.25
 -15 -11   7    1.08    0.21
 -15 -11   7    1.07    0.16
 -15  11   7    1.37    0.35
 -13 -11   7    0.98    0.18
 -13 -11   7    1.05    0.16
 -13 -11   7    0.72    0.16
 -13  11   7    0.94    0.18
 -11 -11   7   19.17    0.74
 -11 -11   7   17.93    0.76
 -11 -11   7   18.40    0.75
 -11  11   7   20.17    0.80
  -9 -11   7   24.81    0.95
  -9 -11   7   23.97    0.87
  -9 -11   7   24.40    0.89
  -9 -11   7   23.61    0.89
  -9  11   7   25.07    0.92
  -9  11   7   23.62    0.81
  -7 -11   7   20.53    0.81
  -7 -11   7   19.30    0.72
  -7 -11   7   19.93    0.75
  -7 -11   7   19.11    0.77
  -7  11   7   20.45    0.69
  -7  11   7   18.81    0.77
  -5 -11   7   19.75    0.71
  -5 -11   7   18.90    0.67
  -5 -11   7   16.67    0.65
   5 -11  -7   18.56    0.65
  -5 -11   7   17.91    0.75
  -5  11   7   19.18    0.67
  -3 -11   7   23.92    1.02
  -3 -11   7   23.26    0.83
  -3 -11   7   25.15    0.79
   3 -11  -7   24.31    0.82
  -3 -11   7   24.52    0.80
  -3  11   7   23.18    0.87
  -3  11   7   25.43    0.83
   1 -11  -7   35.48    1.14
   1 -11  -7   34.34    1.09
  -1 -11   7   33.49    1.01
  -1 -11   7   33.54    1.07
  -1 -11   7   35.84    1.20
  -1  11   7   30.93    1.12
  -1  11   7   35.46    1.10
   1  11  -7   32.85    1.02
  -1 -11  -7   31.84    1.27
   1 -11   7   30.37    0.90
  -1 -11  -7   26.11    0.96
   1 -11   7   28.88    0.95
   1  11   7   29.45    0.99
  -1  11  -7   29.63    0.94
   1  11   7   27.59    1.00
   3 -11   7   11.58    0.41
   3 -11   7   11.68    0.50
   3  11   7   12.66    0.56
  -3  11  -7   12.33    0.51
   5 -11   7   11.05    0.58
   5 -11   7   10.67    0.47
   5 -11   7   10.26    0.37
   5  11   7   10.37    0.52
  -5  11  -7   10.03    0.47
   7 -11   7   17.30    0.69
   7 -11   7   17.49    0.56
   7 -11   7   19.75    0.83
   7  11   7   17.40    0.75
   7  11   7   18.07    0.78
   9 -11   7    8.95    0.48
   9  11   7    9.81    0.56
 -16 -12   7    2.46    0.32
 -16 -12   7    2.45    0.24
 -16  12   7    3.33    0.34
 -14 -12   7    4.49    0.31
 -14 -12   7    4.74    0.38
 -14 -12   7    4.55    0.38
 -14  12   7    4.81    0.45
 -12 -12   7   10.43    0.51
 -12 -12   7   11.16    0.57
 -12 -12   7   11.17    0.56
 -12  12   7   12.34    0.61
 -10 -12   7   -0.05    0.08
 -10 -12   7    0.16    0.10
 -10 -12   7    0.04    0.09
 -10  12   7    0.27    0.13
  -8 -12   7    0.12    0.09
  -8 -12   7    0.17    0.11
  -8 -12   7    0.12    0.09
  -8 -12   7   -0.03    0.08
  -8  12   7   -0.03    0.04
  -8  12   7    0.05    0.10
  -6 -12   7    9.02    0.44
  -6 -12   7    9.86    0.70
  -6 -12   7    8.93    0.42
  -6 -12   7    9.09    0.43
  -6  12   7    8.33    0.46
  -6  12   7    7.87    0.37
   4 -12  -7    9.70    0.42
  -4 -12   7    9.34    0.44
  -4 -12   7    9.99    0.44
  -4 -12   7   10.27    0.44
  -4 -12   7   10.22    0.52
  -4  12   7    9.83    0.42
  -4  12   7    9.35    0.49
  -2 -12   7   30.92    1.02
   2 -12  -7   32.54    1.03
  -2 -12   7   31.86    1.14
  -2 -12   7   32.42    0.99
  -2  12   7   33.35    1.04
   2  12  -7   30.54    0.99
  -2  12   7   31.68    1.11
   0 -12   7   23.35    0.76
   0 -12   7   25.44    0.95
   0 -12   7   23.52    0.81
   0  12   7   22.44    0.88
   0  12   7   24.75    0.85
  -2 -12  -7    5.26    0.34
   2 -12   7    5.38    0.26
   2 -12   7    5.50    0.31
   2  12   7    5.11    0.36
  -2  12  -7    5.37    0.30
   2  12   7    5.92    0.35
   4 -12   7    0.05    0.11
   4 -12   7    0.08    0.08
   4 -12   7    0.02    0.06
  -4  12  -7   -0.19    0.08
   4  12   7    0.03    0.10
   4  12   7    0.00    0.06
   6 -12   7    0.35    0.15
   6 -12   7    0.25    0.09
   6 -12   7    0.38    0.11
   6  12   7    0.36    0.14
  -6  12  -7    0.34    0.11
   6  12   7    0.18    0.13
   8 -12   7    2.63    0.25
   8 -12   7    2.87    0.33
   8  12   7    2.89    0.32
   8  12   7    2.01    0.26
 -15 -13   7   -0.10    0.10
 -15 -13   7    0.09    0.11
 -15 -13   7   -0.11    0.09
 -15  13   7   -0.02    0.07
 -15  13   7   -0.03    0.12
 -13 -13   7    0.17    0.12
 -13 -13   7    0.19    0.13
 -13 -13   7    0.28    0.11
 -13  13   7    0.04    0.06
 -11 -13   7   16.15    0.68
 -11 -13   7   15.50    0.70
 -11 -13   7   17.12    0.73
 -11  13   7   16.39    0.74
  -9 -13   7    4.19    0.38
  -9 -13   7    3.60    0.29
  -9 -13   7    4.17    0.34
  -9  13   7    3.61    0.32
  -7 -13   7    1.18    0.17
  -7 -13   7    0.85    0.17
  -7 -13   7    1.12    0.17
  -7  13   7    1.17    0.20
  -5 -13   7   11.57    0.51
  -5 -13   7   13.01    0.54
  -5 -13   7   12.00    0.51
  -5 -13   7   12.34    0.59
  -5  13   7   10.81    0.56
  -3 -13   7   15.85    0.71
  -3 -13   7   16.09    0.61
  -3 -13   7   16.19    0.60
   3 -13  -7   15.59    0.59
  -3  13   7   15.33    0.68
   1 -13  -7    1.31    0.16
  -1 -13   7    1.54    0.17
  -1 -13   7    1.06    0.19
  -1  13   7    1.27    0.20
  -1  13   7    1.01    0.15
  -1 -13  -7    1.64    0.20
   1 -13   7    1.64    0.16
   1 -13   7    1.48    0.16
   1 -13   7    1.56    0.23
   1  13   7    1.48    0.19
   1  13   7    1.43    0.21
   3 -13   7    2.37    0.20
   3 -13   7    2.36    0.29
   3 -13   7    2.38    0.18
  -3  13  -7    2.54    0.22
   3  13   7    2.53    0.27
   5 -13   7    0.06    0.12
   5 -13   7    0.05    0.06
   5 -13   7    0.09    0.08
  -5  13  -7   -0.02    0.04
   5  13   7   -0.12    0.07
   5  13   7    0.15    0.12
   5  13   7    0.18    0.11
   7 -13   7    2.26    0.22
   7 -13   7    2.79    0.33
   7  13   7    2.85    0.32
  -7  13  -7    1.79    0.22
   7  13   7    2.36    0.30
   9 -13   7    1.42    0.25
   9 -13   7    1.58    0.20
   9  13   7    1.90    0.26
 -14 -14   7    4.64    0.40
 -14 -14   7    4.48    0.32
 -14 -14   7    5.19    0.40
 -14  14   7    4.89    0.40
 -12 -14   7    1.47    0.23
 -12 -14   7    1.49    0.23
 -12  14   7    1.39    0.26
 -10 -14   7    9.11    0.50
 -10 -14   7    9.63    0.52
 -10 -14   7    9.53    0.50
 -10  14   7    9.76    0.54
  -8 -14   7    8.85    0.46
  -8 -14   7    8.40    0.48
  -8 -14   7    9.71    0.49
  -8  14   7    9.41    0.52
  -6 -14   7   10.01    0.53
  -6 -14   7   10.15    0.48
  -6 -14   7   10.77    0.66
  -6  14   7   10.79    0.56
  -4 -14   7    9.26    0.52
  -4 -14   7    9.00    0.44
   4 -14  -7    9.83    0.41
  -4 -14   7    9.88    0.44
  -4  14   7   10.26    0.53
  -2 -14   7   11.64    0.55
   2 -14  -7   11.64    0.49
  -2 -14   7   11.98    0.49
  -2 -14   7   12.72    0.62
  -2  14   7   12.00    0.59
   0 -14  -7   15.08    0.59
   0 -14   7   14.12    0.70
   0 -14   7   14.02    0.55
   0 -14   7   14.54    0.56
   0  14   7   15.76    0.70
   2 -14   7    6.26    0.32
   2 -14   7    6.51    0.45
   2 -14   7    6.81    0.33
   2  14   7    6.38    0.43
   4 -14   7   12.55    0.51
   4 -14   7   14.08    0.50
   4 -14   7   13.60    0.69
   4  14   7   13.87    0.67
   4  14   7   11.49    0.51
  -4  14  -7   12.99    0.52
   6 -14   7    2.53    0.32
  -6  14  -7    1.22    0.19
   6  14   7    2.02    0.25
   6  14   7    3.49    0.34
   8 -14   7    1.78    0.21
   8  14   7    1.85    0.26
 -13 -15   7    2.67    0.32
 -13 -15   7    2.58    0.26
 -13 -15   7    3.35    0.33
 -13  15   7    3.02    0.33
 -11 -15   7    4.67    0.38
 -11 -15   7    4.83    0.36
 -11 -15   7    5.48    0.38
 -11  15   7    4.94    0.41
  -9 -15   7    8.15    0.47
  -9 -15   7    9.01    0.50
  -9 -15   7    7.72    0.44
  -9  15   7    9.02    0.53
  -7 -15   7    1.18    0.20
  -7 -15   7    1.03    0.18
  -7 -15   7    1.14    0.17
  -7  15   7    0.97    0.20
  -5 -15   7    2.47    0.22
  -5 -15   7    1.96    0.26
  -5 -15   7    2.31    0.24
  -5  15   7    2.30    0.27
  -3 -15   7    7.19    0.46
  -3 -15   7    6.66    0.34
  -3 -15   7    7.93    0.40
   3 -15  -7    6.86    0.34
  -3  15   7    6.59    0.44
  -1 -15   7    8.68    0.52
  -1 -15   7    8.81    0.42
   1 -15  -7    8.67    0.41
  -1 -15   7    8.73    0.38
  -1  15   7    8.89    0.51
   1 -15   7   23.87    0.81
   1 -15   7   25.06    1.02
  -1 -15  -7   26.48    0.89
   1 -15   7   25.20    0.87
   1  15   7   24.69    0.99
   3 -15   7   15.61    0.58
   3 -15   7   14.09    0.92
   3 -15   7   15.47    0.56
   3  15   7   15.08    0.61
   3  15   7   15.46    0.73
 -12 -16   7    5.48    0.43
 -12 -16   7    6.51    0.41
 -12 -16   7    6.61    0.44
 -10 -16   7    5.19    0.40
 -10 -16   7    4.65    0.36
 -10 -16   7    5.05    0.37
 -10  16   7    4.58    0.41
  -8 -16   7    0.67    0.16
  -8 -16   7    0.51    0.16
  -8 -16   7    0.67    0.14
  -8  16   7    0.71    0.19
  -6 -16   7    0.76    0.14
  -6 -16   7    0.64    0.16
  -6 -16   7    0.60    0.16
  -6  16   7    0.75    0.19
  -4 -16   7    1.24    0.22
  -4 -16   7    1.60    0.17
  -4  16   7    1.19    0.21
   2 -16  -7    8.42    0.38
  -2 -16   7    7.33    0.49
  -2 -16   7    7.90    0.36
  -2  16   7    8.00    0.50
   0 -16   7    5.74    0.29
   0 -16  -7    6.15    0.34
   0 -16   7    6.04    0.35
   0 -16   7    6.12    0.45
   0  16   7    5.51    0.43
   2 -16   7    2.65    0.24
   2 -16   7    2.10    0.17
   2 -16   7    2.16    0.30
   2  16   7    1.99    0.27
   4 -16   7    3.18    0.35
   4 -16   7    2.96    0.21
   4  16   7    2.39    0.31
  -9 -17   7    1.62    0.25
  -9 -17   7    1.52    0.20
  -9 -17   7    1.38    0.22
  -9  17   7    1.66    0.26
  -7 -17   7    0.43    0.12
  -7 -17   7    0.53    0.16
  -7 -17   7    0.35    0.15
  -7  17   7    0.74    0.20
  -5 -17   7    0.09    0.08
  -5 -17   7    0.06    0.12
  -5  17   7    0.18    0.11
  -3 -17   7    5.00    0.27
  -3 -17   7    4.51    0.39
  -3  17   7    4.30    0.40
  -1 -17   7   -0.08    0.15
  -1 -17   7   -0.03    0.05
  -1  17   7   -0.20    0.09
  -1  17   7   -0.08    0.06
   1  17  -7   -0.01    0.07
   1 -17   7    2.69    0.33
   1 -17   7    2.60    0.18
   1  17   7    2.54    0.32
  -3  17  -7   -0.05    0.07
   3  17   7    0.36    0.16
  -6 -18   7    9.10    0.43
  -6 -18   7    8.96    0.53
  -6 -18   7    9.44    0.55
  -6  18   7    9.61    0.60
  -2 -18   7    3.84    0.38
   0 -18   7    2.60    0.32
   0  18   7    2.40    0.32
 -20   0   8    2.20    0.29
 -18   0   8    0.09    0.12
 -16   0   8   49.88    1.63
 -16   0   8   51.97    1.67
 -14   0   8   24.65    0.91
 -12   0   8   24.73    0.90
  12   0  -8   23.93    0.85
 -12   0   8   22.94    0.84
  10   0  -8    0.79    0.12
 -10   0   8    0.14    0.07
 -10   0   8    0.08    0.07
   8   0  -8   88.78    2.44
  -8   0   8   89.02    2.53
  -8   0   8   87.85    2.44
  -6   0   8   75.45    2.19
   6   0  -8   77.07    2.08
   6   0  -8   77.99    2.18
  -6   0   8   73.78    2.15
  -4   0   8  182.94    4.88
  -4   0   8  190.88    5.04
   4   0  -8  187.56    5.02
   4   0  -8  188.80    4.88
  -2   0   8  109.57    3.11
  -2   0   8  110.97    2.93
   2   0  -8  110.61    3.10
   2   0  -8  117.91    2.93
   0   0   8   21.72    0.80
   0   0  -8   21.95    0.88
  -2   0  -8    0.15    0.09
   2   0   8    0.38    0.11
   4   0   8    9.58    0.55
   4   0   8    8.03    0.43
   6   0   8    9.98    0.49
   6   0   8   10.09    0.53
   8   0   8   13.11    0.65
   8   0   8   14.36    0.60
 -19  -1   8    0.09    0.20
 -19   1   8   -0.09    0.13
 -17  -1   8    0.45    0.15
 -17   1   8    0.44    0.14
 -17   1   8    0.37    0.14
 -15  -1   8   15.23    0.69
 -15  -1   8   14.14    0.65
 -15   1   8   15.83    0.77
 -15   1   8   15.08    0.66
 -13  -1   8    4.56    0.31
 -13   1   8    4.44    0.31
  11  -1  -8   49.08    1.51
 -11  -1   8   49.41    1.49
  11   1  -8   53.02    1.79
 -11   1   8   49.44    1.54
 -11   1   8   46.02    1.48
   9  -1  -8    8.69    0.38
  -9  -1   8    8.23    0.42
  -9  -1   8    7.79    0.36
   9   1  -8    8.00    0.37
  -9   1   8    8.28    0.42
  -9   1   8    7.70    0.37
  -7  -1   8    0.87    0.11
  -7  -1   8    1.07    0.15
   7  -1  -8    0.93    0.12
  -7   1   8    0.99    0.15
   7   1  -8    1.16    0.12
  -7   1   8    0.96    0.12
  -5  -1   8    0.40    0.10
  -5  -1   8    0.50    0.08
   5  -1  -8    0.43    0.10
   5  -1  -8    0.52    0.08
  -5   1   8    0.59    0.12
   5   1  -8    0.48    0.11
  -5   1   8    0.55    0.09
   5   1  -8    0.48    0.08
  -3  -1   8    4.56    0.29
  -3  -1   8    4.63    0.19
   3  -1  -8    4.84    0.29
   3  -1  -8    4.91    0.21
  -3   1   8    3.77    0.19
   3   1  -8    5.04    0.29
   3   1  -8    4.89    0.19
  -3   1   8    4.43    0.29
  -1  -1   8   18.70    0.69
   1  -1  -8   17.09    0.52
   1  -1  -8   17.53    0.68
  -1   1   8   18.57    0.69
   1   1  -8   16.87    0.66
  -1   1   8   17.58    0.53
   1  -1   8   41.68    1.31
  -1  -1  -8   40.82    1.31
  -1  -1  -8   41.78    1.10
  -1   1  -8   41.10    1.31
   1   1   8   41.60    1.32
   1   1   8   40.56    1.10
  -3  -1  -8   50.14    1.56
   3  -1   8   51.45    1.56
  -3  -1  -8   49.70    1.31
   3  -1   8   50.55    1.55
  -3  -1  -8   48.88    1.31
  -3   1  -8   47.83    1.53
   5  -1   8   12.63    0.58
   5  -1   8   11.93    0.54
  -5  -1  -8   11.34    0.35
   5   1   8   11.42    0.52
   7  -1   8    7.03    0.44
   7  -1   8    7.49    0.41
   7   1   8    6.90    0.38
   7   1   8    6.88    0.47
   9  -1   8    4.22    0.30
 -20  -2   8    0.62    0.19
 -20   2   8    0.60    0.17
 -18  -2   8    0.17    0.13
 -18   2   8    0.14    0.13
 -18   2   8    0.26    0.13
 -16  -2   8    1.55    0.22
 -16   2   8    1.53    0.22
 -16   2   8    1.15    0.19
 -14  -2   8    0.97    0.16
 -14   2   8    0.92    0.16
 -12  -2   8    0.21    0.09
  12  -2  -8    0.23    0.09
 -12   2   8    0.30    0.10
 -12   2   8    0.24    0.10
  12   2  -8    0.21    0.09
 -10  -2   8    0.28    0.09
  10  -2  -8    0.19    0.08
 -10   2   8    0.29    0.09
 -10   2   8    0.35    0.10
  10   2  -8    0.36    0.10
   8  -2  -8    2.90    0.20
  -8  -2   8    2.81    0.23
  -8  -2   8    2.77    0.19
  -8   2   8    2.45    0.22
  -8   2   8    2.83    0.20
   8   2  -8    2.97    0.20
   6  -2  -8   10.27    0.40
   6  -2  -8   11.07    0.46
  -6  -2   8    9.56    0.38
  -6  -2   8   10.10    0.47
   6   2  -8   10.39    0.39
  -6   2   8   10.28    0.47
  -6   2   8   10.63    0.41
  -4  -2   8    0.23    0.09
  -4  -2   8    0.06    0.04
   4  -2  -8    0.09    0.06
  -4   2   8    0.07    0.05
   4   2  -8    0.06    0.06
  -4   2   8    0.17    0.08
   4   2  -8    0.11    0.04
   2  -2  -8    1.44    0.17
  -2  -2   8    1.55    0.07
   2  -2  -8    1.61    0.11
  -2  -2   8    1.65    0.18
  -2  -2   8    1.57    0.07
  -2   2   8    1.36    0.11
   2   2  -8    1.12    0.15
  -2   2   8    1.40    0.17
   0  -2  -8    3.63    0.26
   0  -2  -8    3.75    0.17
   0  -2   8    3.73    0.27
   0   2   8    3.84    0.28
   0   2   8    3.76    0.17
  -2  -2  -8   10.20    0.32
  -2  -2  -8   10.17    0.47
   2  -2   8    9.52    0.47
   2  -2   8    9.93    0.48
   2   2   8    9.53    0.32
   2   2   8    8.30    0.45
  -2   2  -8   10.06    0.47
   4  -2   8    5.24    0.36
   4  -2   8    6.50    0.38
  -4  -2  -8    6.09    0.23
  -4  -2  -8    5.87    0.23
   4   2   8    5.94    0.34
  -6  -2  -8    0.08    0.07
   6  -2   8    0.10    0.10
   6  -2   8    0.15    0.11
   6   2   8    0.20    0.09
   8  -2   8   -0.08    0.07
  -8  -2  -8    0.01    0.03
   8  -2   8   -0.02    0.10
   8   2   8    0.04    0.04
   8   2   8   -0.10    0.08
  10  -2   8   -0.05    0.05
  10  -2   8    0.25    0.14
 -10  -2  -8   -0.12    0.05
 -10  -2  -8    0.00    0.04
  10   2   8    0.10    0.12
 -12  -2  -8   -0.09    0.05
  12  -2   8   -0.01    0.12
  12   2   8   -0.06    0.11
 -12   2  -8   -0.06    0.04
 -19  -3   8    0.08    0.12
 -19   3   8    0.01    0.11
 -19   3   8   -0.02    0.11
 -17  -3   8    0.14    0.11
 -17   3   8    0.10    0.10
 -17   3   8    0.13    0.10
 -15  -3   8    5.06    0.36
 -15   3   8    5.43    0.37
 -13  -3   8    7.11    0.39
 -13   3   8    6.82    0.39
  11  -3  -8   10.64    0.48
 -11  -3   8   10.75    0.47
 -11   3   8   10.70    0.49
 -11   3   8   11.07    0.51
  -9  -3   8   24.24    0.79
  -9  -3   8   24.63    0.87
   9  -3  -8   22.96    0.80
  -9   3   8   23.97    0.85
   9   3  -8   23.61    0.79
  -9   3   8   23.02    0.81
  -7  -3   8    0.12    0.05
   7  -3  -8    0.17    0.07
  -7  -3   8    0.08    0.05
  -7   3   8    0.12    0.07
  -7   3   8    0.14    0.08
   7   3  -8    0.19    0.06
   5  -3  -8    0.04    0.05
  -5  -3   8    0.05    0.06
  -5  -3   8    0.04    0.04
   5  -3  -8    0.05    0.06
  -5   3   8    0.04    0.06
   5   3  -8    0.09    0.07
  -5   3   8    0.10    0.05
   3  -3  -8   17.64    0.63
  -3  -3   8   16.56    0.64
   3  -3  -8   15.65    0.53
  -3  -3   8   15.36    0.47
  -3  -3   8   15.48    0.47
  -3   3   8   15.75    0.62
   3   3  -8   16.15    0.61
  -3   3   8   14.33    0.52
   1  -3  -8   28.85    0.83
  -1  -3   8   29.74    0.97
  -1   3   8   28.66    0.97
  -1   3   8   26.90    0.84
   1   3  -8   27.85    0.95
  -1  -3  -8  124.78    3.49
   1  -3   8  127.85    3.51
  -1  -3  -8  126.86    3.32
   1  -3   8  125.81    3.48
   1   3   8  128.83    3.50
   1   3   8  124.71    3.32
  -1   3  -8  123.69    3.47
   3  -3   8   25.26    0.91
  -3  -3  -8   24.84    0.73
   3  -3   8   25.44    0.90
   3   3   8   23.96    0.74
  -3   3  -8   25.05    0.90
   5  -3   8    0.10    0.10
  -5  -3  -8    0.01    0.03
   5  -3   8    0.11    0.09
  -5  -3  -8    0.11    0.06
   5   3   8    0.11    0.08
   7  -3   8    1.09    0.19
   7   3   8    0.26    0.09
  -9  -3  -8    5.18    0.28
   9  -3   8    7.08    0.45
   9   3   8    7.16    0.47
  11  -3   8    5.41    0.48
  11   3   8    5.01    0.43
 -20  -4   8    4.43    0.40
 -20   4   8    5.28    0.43
 -20   4   8    5.03    0.42
 -18  -4   8    6.46    0.45
 -18   4   8    7.40    0.48
 -18   4   8    7.74    0.48
 -16  -4   8   25.48    0.99
 -16   4   8   26.90    1.01
 -16   4   8   27.56    1.02
 -14  -4   8   44.12    1.39
 -14   4   8   41.65    1.40
 -12  -4   8    7.31    0.44
 -12  -4   8    8.52    0.42
  12   4  -8    9.45    0.44
 -12   4   8    9.14    0.46
 -12   4   8    7.97    0.43
 -10  -4   8    0.70    0.12
 -10  -4   8    0.80    0.14
  10  -4  -8    0.98    0.14
 -10   4   8    0.78    0.14
 -10   4   8    0.87    0.14
  -8  -4   8    0.64    0.12
  -8  -4   8    0.47    0.10
   8  -4  -8    0.76    0.12
  -8   4   8    0.68    0.13
  -8   4   8    0.41    0.10
  -6  -4   8   27.11    0.84
   6  -4  -8   28.17    0.87
  -6  -4   8   26.91    0.94
   6  -4  -8   27.64    0.92
  -6  -4   8   26.02    0.83
  -6   4   8   27.51    0.88
  -6   4   8   27.82    0.93
   4  -4  -8  111.62    3.03
  -4  -4   8  112.22    3.05
  -4  -4   8  107.32    2.88
  -4  -4   8  110.72    2.88
   4  -4  -8  111.07    2.95
  -4   4   8  107.16    3.03
  -4   4   8  104.25    2.94
   4   4  -8  109.73    3.02
  -2  -4   8   93.48    2.60
   2  -4  -8   92.01    2.59
   2  -4  -8   92.21    2.48
  -2  -4   8   86.55    2.36
  -2  -4   8   91.36    2.36
  -2   4   8   93.26    2.59
   2   4  -8   93.48    2.59
   0  -4  -8   44.48    1.41
   0  -4   8   45.53    1.45
   0  -4   8   46.39    1.42
   0   4   8   46.13    1.42
   0   4   8   44.51    1.29
  -2  -4  -8   10.80    0.51
   2  -4   8   10.71    0.53
   2  -4   8   11.19    0.51
   2   4   8   11.13    0.52
  -2   4  -8   11.32    0.51
   2   4   8   10.73    0.40
   4  -4   8    7.97    0.45
  -4  -4  -8    8.74    0.33
   4  -4   8    8.18    0.44
  10  -4   8   15.42    0.73
  10  -4   8   15.19    0.69
  10   4   8   16.65    1.04
  12  -4   8    2.13    0.29
  12   4   8    2.49    0.36
 -19  -5   8    2.72    0.32
 -19   5   8    2.55    0.33
 -19   5   8    2.60    0.31
 -17  -5   8    2.72    0.29
 -17   5   8    2.77    0.31
 -17   5   8    2.90    0.31
 -15  -5   8    2.73    0.29
 -15  -5   8    2.80    0.27
 -15   5   8    3.18    0.28
 -13  -5   8   10.02    0.57
 -13  -5   8    9.70    0.52
 -13   5   8   10.05    0.50
 -13   5   8   10.89    0.53
 -11  -5   8   10.70    0.48
 -11  -5   8    9.96    0.46
  11  -5  -8    9.42    0.46
 -11   5   8   10.45    0.49
 -11   5   8    9.09    0.46
   9  -5  -8    1.00    0.17
  -9  -5   8    0.97    0.14
  -9  -5   8    1.02    0.14
  -9  -5   8    0.70    0.14
  -9   5   8    0.74    0.13
  -9   5   8    0.81    0.14
  -7  -5   8    0.44    0.09
   7  -5  -8    0.66    0.11
  -7  -5   8    0.59    0.12
  -7  -5   8    0.42    0.09
  -7   5   8    0.42    0.11
  -7   5   8    0.55    0.11
  -5  -5   8   26.96    0.92
   5  -5  -8   27.01    0.85
  -5  -5   8   25.61    0.78
   5  -5  -8   27.46    0.89
  -5  -5   8   26.10    0.79
  -5   5   8   24.32    0.84
  -5   5   8   25.42    0.89
   3  -5  -8   35.63    1.07
  -3  -5   8   35.06    0.98
   3  -5  -8   36.40    1.14
  -3  -5   8   35.92    0.98
  -3  -5   8   36.65    1.16
  -3   5   8   34.41    1.07
   3   5  -8   34.89    1.13
  -3   5   8   35.57    1.14
  -1  -5   8   68.80    1.95
   1  -5  -8   66.45    1.85
  -1  -5   8   66.26    1.99
   1  -5  -8   64.60    1.95
   1   5  -8   66.87    1.95
  -1   5   8   64.65    1.85
  -1   5   8   66.77    1.95
  -1  -5  -8   68.27    1.90
   1  -5   8   71.13    2.03
   1  -5   8   69.14    2.07
  -1  -5  -8   69.40    2.04
   1   5   8   69.78    2.04
  -1   5  -8   69.28    2.02
   1   5   8   66.13    1.92
   3  -5   8   51.62    1.62
   3  -5   8   55.69    1.68
  -3  -5  -8   52.80    1.50
  -3   5  -8   53.77    1.63
   3   5   8   51.23    1.51
  -5  -5  -8   17.05    0.58
   5  -5   8   16.81    0.72
  -7  -5  -8    6.45    0.31
   7  -5   8    6.20    0.41
   7   5   8    6.87    0.43
  -9  -5  -8    5.08    0.29
   9  -5   8    5.48    0.39
   9  -5   8    5.41    0.40
   9   5   8    5.02    0.41
 -11  -5  -8    3.96    0.30
 -18  -6   8    1.69    0.43
 -18   6   8    2.50    0.29
 -18   6   8    2.01    0.26
 -16  -6   8    1.64    0.23
 -16   6   8    2.03    0.25
 -16   6   8    1.67    0.25
 -14  -6   8    0.02    0.09
 -14  -6   8   -0.12    0.08
 -14   6   8   -0.07    0.04
 -14   6   8   -0.01    0.09
 -12  -6   8    3.36    0.31
 -12  -6   8    3.08    0.25
 -12  -6   8    2.88    0.27
 -12   6   8    3.06    0.27
 -12   6   8    3.20    0.27
 -10  -6   8   15.89    0.61
 -10  -6   8   16.77    0.61
  10  -6  -8   14.53    0.61
 -10  -6   8   13.74    0.63
 -10   6   8   16.43    0.64
 -10   6   8   14.16    0.61
  -8  -6   8    3.23    0.22
  -8  -6   8    3.35    0.27
  -8  -6   8    3.22    0.22
   8  -6  -8    2.86    0.33
  -8   6   8    3.20    0.25
  -8   6   8    2.94    0.23
  -6  -6   8    0.16    0.09
   6  -6  -8    0.26    0.09
   6  -6  -8    0.22    0.08
  -6  -6   8    0.14    0.06
  -6  -6   8    0.10    0.06
  -6   6   8    0.20    0.08
  -6   6   8    0.26    0.08
  -4  -6   8   12.04    0.41
  -4  -6   8   12.05    0.53
  -4  -6   8   11.21    0.40
   4  -6  -8   11.45    0.46
   4  -6  -8   11.72    0.50
  -4   6   8   12.16    0.48
  -4   6   8   12.44    0.51
  -2  -6   8    8.17    0.40
  -2  -6   8    6.54    0.40
   2  -6  -8    7.36    0.33
  -2  -6   8    7.32    0.24
  -2  -6   8    7.18    0.24
   2   6  -8    7.16    0.37
  -2   6   8    7.27    0.34
  -2   6   8    7.56    0.39
   0  -6   8    6.00    0.35
   0  -6  -8    6.66    0.30
   0  -6   8    6.32    0.39
   0  -6  -8    6.47    0.36
   0   6  -8    6.31    0.50
   0   6   8    6.24    0.37
   0   6   8    6.04    0.30
  -2  -6  -8   31.82    1.26
  -2  -6  -8   26.15    0.83
   2  -6   8   25.25    1.02
   2  -6   8   26.49    0.93
   2   6   8   26.40    0.95
  -2   6  -8   25.11    0.91
   2   6   8   25.56    0.85
   4  -6   8    2.67    0.25
  -4  -6  -8    2.76    0.20
   4   6   8    2.64    0.20
   6  -6   8    2.73    0.27
  -8  -6  -8    1.50    0.18
   8  -6   8    1.15    0.20
   8  -6   8    1.13    0.20
   8   6   8    1.26    0.21
 -10  -6  -8    0.18    0.11
  10  -6   8   -0.01    0.12
  10  -6   8    0.00    0.11
 -10  -6  -8    0.01    0.05
  10   6   8    0.12    0.12
 -19  -7   8    0.27    0.14
 -19   7   8   -0.09    0.11
 -19   7   8   -0.05    0.12
 -17  -7   8    0.21    0.13
 -17   7   8    0.23    0.15
 -17   7   8    0.29    0.13
 -15  -7   8    2.70    0.30
 -15  -7   8    2.85    0.28
 -15   7   8    2.99    0.30
 -13  -7   8    7.85    0.44
 -13  -7   8    8.28    0.47
 -13   7   8    8.85    0.45
 -13   7   8    7.59    0.45
 -11  -7   8   23.42    0.90
 -11  -7   8   22.71    0.83
 -11  -7   8   24.36    0.86
 -11   7   8   23.63    0.86
 -11   7   8   24.12    0.88
   9  -7  -8   31.80    1.05
  -9  -7   8   33.93    1.04
  -9  -7   8   29.58    1.07
  -9  -7   8   32.77    1.02
  -9   7   8   28.14    1.03
  -9   7   8   32.15    1.05
  -7  -7   8   19.93    0.69
  -7  -7   8   19.85    0.68
   7  -7  -8   19.75    0.74
  -7  -7   8   20.42    0.77
  -7   7   8   19.78    0.73
  -7   7   8   19.94    0.73
  -5  -7   8    9.29    0.37
  -5  -7   8    9.80    0.47
   5  -7  -8    9.81    0.43
  -5  -7   8    9.85    0.50
   5  -7  -8   10.37    0.45
  -5   7   8    9.58    0.45
  -5   7   8    9.67    0.43
  -3  -7   8    0.98    0.09
  -3  -7   8    1.10    0.10
   3  -7  -8    0.96    0.13
   3  -7  -8    0.75    0.13
  -3  -7   8    0.78    0.13
  -3  -7   8    0.86    0.16
  -3   7   8    0.96    0.14
   3   7  -8    0.88    0.14
  -3   7   8    0.98    0.15
   1  -7  -8   10.41    0.48
  -1  -7   8    9.97    0.30
  -1  -7   8   10.68    0.48
  -1  -7   8   10.04    0.30
   1  -7  -8   10.34    0.43
   1   7  -8   10.17    0.52
  -1   7   8   11.03    0.49
  -1   7   8    9.71    0.43
   1  -7   8   50.83    1.57
  -1  -7  -8   52.99    1.60
  -1  -7  -8   50.98    1.50
   1   7   8   50.26    1.52
   1   7   8   53.26    1.60
  -1   7  -8   50.69    1.56
  -3  -7  -8   19.49    0.67
   3  -7   8   18.21    0.73
  -3   7  -8   19.88    0.75
   3   7   8   19.52    0.69
  -5  -7  -8    0.13    0.08
   5  -7   8    0.03    0.11
   5   7   8    0.07    0.07
   5   7   8    0.17    0.10
   7  -7   8    1.01    0.19
   7  -7   8    0.99    0.18
   7   7   8    1.10    0.21
  -9  -7  -8    4.87    0.32
   9  -7   8    4.82    0.39
   9  -7   8    4.71    0.38
   9   7   8    5.44    0.43
  11  -7   8    2.71    0.30
  11  -7   8    2.70    0.31
  11   7   8    2.79    0.34
 -18  -8   8    4.86    0.39
 -18   8   8    4.39    0.39
 -16  -8   8    4.98    0.41
 -16  -8   8    5.74    0.40
 -16   8   8    6.35    0.41
 -16   8   8    5.72    0.43
 -14  -8   8   14.73    0.66
 -14  -8   8   14.20    0.68
 -14   8   8   15.82    0.70
 -12  -8   8    4.39    0.34
 -12  -8   8    4.42    0.31
 -12   8   8    4.96    0.33
 -12   8   8    4.86    0.34
 -10  -8   8    5.67    0.34
 -10  -8   8    6.33    0.56
 -10  -8   8    5.73    0.34
 -10   8   8    5.85    0.36
 -10   8   8    5.92    0.35
  -8  -8   8    0.12    0.10
  -8  -8   8    0.15    0.09
  -8  -8   8    0.14    0.08
  -8  -8   8    0.09    0.08
   8  -8  -8    0.14    0.09
  -8   8   8    0.05    0.08
  -8   8   8    0.13    0.08
  -6  -8   8   10.89    0.44
  -6  -8   8   10.44    0.52
   6  -8  -8   11.18    0.49
   6  -8  -8   10.98    0.47
  -6  -8   8   11.54    0.52
  -6  -8   8   10.27    0.43
  -6   8   8   11.23    0.49
  -6   8   8   10.86    0.49
  -4  -8   8   51.97    1.42
  -4  -8   8   52.53    1.61
  -4  -8   8   49.95    1.54
   4  -8  -8   51.09    1.52
   4  -8  -8   51.02    1.51
  -4  -8   8   49.41    1.45
  -4   8   8   51.29    1.53
  -4   8   8   44.80    1.49
  -2  -8   8   54.43    1.64
   2  -8  -8   55.08    1.65
  -2  -8   8   52.75    1.47
   2  -8  -8   55.24    1.60
  -2  -8   8   54.13    1.47
  -2   8   8   54.42    1.64
   2   8  -8   54.32    1.71
  -2   8   8   53.83    1.61
   0  -8   8   25.88    0.90
   0  -8  -8   25.75    0.91
   0  -8   8   25.95    0.69
   0  -8  -8   26.33    0.86
   0  -8   8   25.17    0.68
   0   8   8   25.40    0.87
   0   8   8   26.49    0.92
   0   8  -8   24.17    0.96
   2  -8   8    0.00    0.07
  -2  -8  -8    0.13    0.07
   2   8   8    0.14    0.07
   2   8   8    0.04    0.10
  -2   8  -8    0.06    0.08
  -4  -8  -8    1.67    0.19
   4  -8   8    1.51    0.23
   4  -8   8    1.97    0.22
  -4   8  -8    1.61    0.23
   4   8   8    1.91    0.20
  -6  -8  -8    6.62    0.36
   6  -8   8    6.64    0.44
   6  -8   8    6.57    0.40
   6   8   8    7.23    0.45
   6   8   8    6.56    0.37
   8  -8   8   11.38    0.58
  -8  -8  -8   10.84    0.57
   8  -8   8   12.08    0.62
   8   8   8   12.72    0.64
  10  -8   8    7.04    0.46
  10  -8   8    6.26    0.47
  10   8   8    7.32    0.51
 -17  -9   8    4.74    0.45
 -17  -9   8    4.63    0.33
 -17   9   8    5.17    0.40
 -15  -9   8    0.18    0.10
 -15  -9   8   -0.08    0.09
 -15  -9   8    0.05    0.10
 -15   9   8    0.27    0.15
 -13  -9   8    8.43    0.46
 -13  -9   8    8.91    0.48
 -13  -9   8    9.06    0.52
 -13   9   8    9.34    0.47
 -13   9   8    8.91    0.50
 -11  -9   8    6.53    0.52
 -11  -9   8    5.37    0.37
 -11  -9   8    5.51    0.37
 -11   9   8    5.01    0.35
 -11   9   8    5.87    0.35
  -9  -9   8   16.40    0.69
  -9  -9   8   15.42    0.62
  -9  -9   8   15.88    0.63
  -9  -9   8   15.74    0.68
  -9   9   8   16.14    0.67
  -9   9   8   16.78    0.64
  -7  -9   8   21.27    0.80
   7  -9  -8   24.12    1.05
  -7  -9   8   22.11    0.74
  -7  -9   8   19.35    0.81
  -7  -9   8   20.33    0.72
  -7   9   8   22.01    0.77
  -7   9   8   19.17    0.77
   5  -9  -8   20.89    0.73
  -5  -9   8   19.02    0.80
   5  -9  -8   20.50    0.74
  -5  -9   8   20.71    0.76
  -5  -9   8   20.48    0.67
  -5  -9   8   19.25    0.67
  -5   9   8   18.91    0.73
  -5   9   8   20.26    0.73
   3  -9  -8   33.64    1.07
  -3  -9   8   31.72    1.07
  -3  -9   8   32.27    0.96
  -3  -9   8   31.64    1.16
  -3   9   8   32.23    1.07
  -3   9   8   33.67    1.07
  -1  -9   8   36.04    1.01
   1  -9  -8   36.90    1.16
  -1  -9   8   35.40    1.16
   1  -9  -8   38.02    1.19
  -1  -9   8   35.38    1.01
  -1   9   8   34.06    1.15
  -1   9   8   36.89    1.18
  -1  -9  -8   20.94    0.74
   1  -9   8   18.48    0.73
   1  -9   8   20.40    0.55
  -1  -9  -8   24.27    1.08
   1  -9   8   19.92    0.55
   1   9   8   18.89    0.74
  -1   9  -8   20.07    0.75
   1   9   8   20.40    0.78
  -3  -9  -8    3.87    0.26
   3  -9   8    3.80    0.29
   3  -9   8    3.79    0.32
   3   9   8    4.04    0.29
  -3   9  -8    4.06    0.29
   5  -9   8   24.09    1.10
  -5  -9  -8   26.63    0.91
   5  -9   8   27.55    1.05
   5   9   8   28.29    1.03
   5   9   8   26.60    0.94
   7  -9   8   21.40    0.88
   7  -9   8   19.82    0.80
   7   9   8   19.33    0.85
   9  -9   8    8.54    0.50
   9  -9   8    9.52    0.56
   9   9   8    9.04    0.57
 -18 -10   8    3.29    0.37
 -16 -10   8    0.61    0.17
 -16 -10   8    0.73    0.15
 -16 -10   8    0.81    0.18
 -16  10   8    0.85    0.19
 -14 -10   8    0.01    0.09
 -14 -10   8   -0.21    0.09
 -14 -10   8    0.07    0.10
 -14  10   8    0.01    0.10
 -12 -10   8    0.02    0.09
 -12 -10   8   -0.09    0.07
 -12 -10   8   -0.11    0.08
 -12  10   8   -0.03    0.07
 -12  10   8   -0.06    0.09
 -10 -10   8   23.96    0.95
 -10 -10   8   25.22    0.90
 -10 -10   8   25.71    0.96
 -10  10   8   25.14    0.94
 -10  10   8   26.18    0.89
  -8 -10   8    3.12    0.23
  -8 -10   8    3.13    0.27
  -8 -10   8    2.68    0.27
  -8  10   8    2.70    0.26
  -8  10   8    3.08    0.25
  -6 -10   8    0.75    0.15
  -6 -10   8    0.84    0.13
  -6 -10   8    0.50    0.11
  -6 -10   8    0.77    0.16
  -6  10   8    0.75    0.13
   4 -10  -8    3.47    0.27
  -4 -10   8    3.17    0.26
  -4 -10   8    3.45    0.21
  -4 -10   8    3.62    0.22
   4 -10  -8    3.56    0.26
  -4 -10   8    3.64    0.31
  -4  10   8    4.04    0.27
  -4  10   8    3.39    0.27
   2 -10  -8    4.04    0.28
  -2 -10   8    4.22    0.33
  -2 -10   8    3.86    0.20
   2 -10  -8    3.72    0.27
  -2 -10   8    3.61    0.27
  -2  10   8    3.97    0.29
  -2  10   8    3.67    0.27
   0 -10   8    1.57    0.18
   0 -10  -8    1.56    0.18
   0 -10   8    1.50    0.11
   0 -10   8    1.59    0.11
   0 -10  -8    1.38    0.18
   0  10  -8    1.58    0.19
   0  10   8    1.19    0.17
   0  10   8    1.59    0.19
   2 -10   8    2.94    0.12
  -2 -10  -8    2.88    0.24
   2 -10   8    2.77    0.24
   2 -10   8    2.92    0.12
   2  10   8    2.89    0.25
  -2  10  -8    2.64    0.24
   4 -10   8    2.32    0.29
   4 -10   8    1.86    0.22
  -4  10  -8    1.52    0.20
   4  10   8    1.67    0.23
   4  10   8    2.45    0.25
   6 -10   8    1.60    0.21
   6 -10   8    1.85    0.27
   6  10   8    1.83    0.25
   6  10   8    2.01    0.24
   8 -10   8    0.04    0.16
   8 -10   8    0.14    0.12
   8  10   8    0.16    0.14
 -17 -11   8    1.85    0.27
 -17 -11   8    1.60    0.27
 -17 -11   8    1.61    0.21
 -15 -11   8    1.40    0.23
 -15 -11   8    1.32    0.23
 -15  11   8    1.16    0.21
 -13 -11   8    0.33    0.19
 -13 -11   8    0.22    0.12
 -13 -11   8    0.04    0.11
 -13  11   8    0.28    0.13
 -11 -11   8    4.47    0.32
 -11 -11   8    4.74    0.35
 -11 -11   8    4.98    0.36
 -11  11   8    4.52    0.36
  -9 -11   8    0.20    0.09
  -9 -11   8    0.06    0.09
  -9 -11   8    0.09    0.10
  -9 -11   8    0.14    0.11
  -9  11   8    0.19    0.11
  -9  11   8    0.04    0.07
  -7 -11   8    3.33    0.24
  -7 -11   8    3.14    0.27
  -7 -11   8    2.92    0.29
  -7  11   8    3.35    0.25
  -7  11   8    3.47    0.28
  -5 -11   8    2.81    0.25
  -5 -11   8    2.48    0.20
  -5 -11   8    2.91    0.29
   5 -11  -8    2.21    0.21
  -5 -11   8    2.59    0.20
  -5  11   8    2.77    0.23
  -5  11   8    2.50    0.25
  -3 -11   8    3.41    0.21
  -3 -11   8    3.65    0.22
   3 -11  -8    2.87    0.25
  -3 -11   8    3.43    0.31
  -3 -11   8    3.15    0.25
  -3  11   8    2.81    0.28
  -3  11   8    3.68    0.26
  -1 -11   8   11.48    0.50
  -1 -11   8   11.29    0.44
   1 -11  -8   11.48    0.51
  -1 -11   8   10.73    0.41
  -1 -11   8   11.12    0.58
  -1  11   8   11.51    0.51
   1 -11   8   13.45    0.45
   1 -11   8   14.42    0.58
   1 -11   8   14.07    0.45
  -1  11  -8   14.44    0.58
   1  11   8   14.41    0.71
   1  11   8   13.67    0.70
   3 -11   8    0.69    0.07
   3 -11   8    0.65    0.17
   3 -11   8    0.64    0.07
   3 -11   8    0.79    0.14
  -3  11  -8    0.67    0.15
   3  11   8    0.57    0.15
   5 -11   8    2.50    0.31
   5  11   8    3.01    0.28
   5  11   8    2.68    0.30
   7 -11   8    0.25    0.23
   7 -11   8   -0.05    0.09
   7  11   8    0.07    0.10
   7  11   8    0.11    0.11
  -9 -11  -8   -0.11    0.08
   9 -11   8    0.07    0.11
   9 -11   8    0.06    0.14
   9  11   8   -0.14    0.11
 -16 -12   8   10.94    0.63
 -16 -12   8   10.15    0.59
 -16 -12   8   10.59    0.64
 -16  12   8   10.23    0.84
 -14 -12   8    4.49    0.33
 -14 -12   8    4.33    0.37
 -14 -12   8    4.40    0.37
 -14  12   8    4.12    0.38
 -12 -12   8   13.43    0.65
 -12 -12   8   13.40    0.62
 -12 -12   8   13.79    0.64
 -12  12   8   13.55    0.67
 -10 -12   8    5.01    0.37
 -10 -12   8    5.84    0.39
 -10 -12   8    6.39    0.38
 -10  12   8    5.71    0.40
  -8 -12   8    2.54    0.23
  -8 -12   8    3.01    0.29
  -8 -12   8    2.69    0.24
  -8  12   8    2.98    0.29
  -6 -12   8    2.56    0.24
  -6 -12   8    2.06    0.25
  -6 -12   8    1.54    0.18
  -6  12   8    1.77    0.23
  -4 -12   8   14.28    0.67
  -4 -12   8   14.05    0.55
   4 -12  -8   12.91    0.62
  -4 -12   8   14.47    0.54
  -4 -12   8   13.82    0.58
  -4  12   8   14.15    0.63
  -4  12   8   14.95    0.58
  -2 -12   8   34.07    1.01
  -2 -12   8   33.04    1.20
  -2 -12   8   33.95    1.09
   2 -12  -8   31.88    1.08
  -2 -12   8   32.51    1.01
  -2  12   8   35.28    1.11
  -2  12   8   31.01    1.13
   0 -12   8   16.77    0.65
   0 -12   8   16.91    0.63
   0 -12   8   16.95    0.56
   0 -12   8   16.32    0.76
   0  12   8   17.97    0.70
   0  12   8   15.35    0.70
   2 -12   8    6.98    0.46
   2 -12   8    6.03    0.25
   2 -12   8    6.73    0.37
  -2  12  -8    6.08    0.35
   2  12   8    5.91    0.39
   4 -12   8    4.33    0.30
   4 -12   8    4.24    0.37
   4 -12   8    3.97    0.18
   4  12   8    4.60    0.34
   4  12   8    4.47    0.35
  -4  12  -8    4.20    0.31
   6 -12   8    6.11    0.37
   6 -12   8    6.75    0.49
   6  12   8    6.88    0.45
   6  12   8    6.35    0.43
   8 -12   8    4.13    0.39
   8 -12   8    3.78    0.31
   8  12   8    4.43    0.39
 -15 -13   8    2.59    0.32
 -15 -13   8    2.90    0.53
 -15 -13   8    3.13    0.29
 -15  13   8    2.98    0.52
 -13 -13   8    2.29    0.28
 -13 -13   8    2.22    0.26
 -13 -13   8    1.93    0.26
 -13  13   8    1.33    0.23
 -11 -13   8    3.12    0.29
 -11 -13   8    3.25    0.31
 -11 -13   8    3.52    0.31
 -11  13   8    3.25    0.33
  -9 -13   8    1.84    0.23
  -9 -13   8    2.67    0.28
  -9 -13   8    2.16    0.25
  -9  13   8    3.14    0.30
  -7 -13   8    6.78    0.44
  -7 -13   8    6.23    0.38
  -7 -13   8    6.22    0.37
  -7 -13   8    6.24    0.42
  -7  13   8    5.88    0.40
  -5 -13   8    7.57    0.47
  -5 -13   8    8.70    0.41
  -5 -13   8    8.28    0.42
  -5 -13   8    7.96    0.40
  -5  13   8    8.07    0.47
  -3 -13   8    8.43    0.38
  -3 -13   8    8.05    0.39
  -3 -13   8    8.94    0.43
  -3 -13   8    8.13    0.50
   3 -13  -8    8.72    0.42
  -3  13   8    8.10    0.47
   1 -13  -8   21.28    0.78
  -1 -13   8   20.34    0.76
  -1 -13   8   22.75    0.71
  -1 -13   8   19.82    0.88
  -1 -13   8   21.20    0.71
  -1  13   8   21.17    0.85
   1 -13   8    6.13    0.29
   1 -13   8    7.21    0.48
   1 -13   8    6.98    0.37
   1  13   8    6.40    0.43
   3 -13   8   14.94    0.72
   3 -13   8   13.76    0.58
   3  13   8   14.43    0.65
  -3  13  -8   13.93    0.58
   3  13   8   13.96    0.66
   5 -13   8   13.99    0.73
   5 -13   8   14.71    0.62
   5  13   8   15.45    0.70
   5  13   8   14.12    0.68
   7 -13   8   11.67    0.66
   7 -13   8   10.31    0.51
   7  13   8   10.00    0.58
   7  13   8   10.41    0.76
 -14 -14   8    0.01    0.11
 -14 -14   8    0.18    0.12
 -14 -14   8   -0.04    0.11
 -14  14   8   -0.07    0.08
 -12 -14   8    4.30    0.37
 -12 -14   8    5.17    0.38
 -12 -14   8    4.61    0.35
 -12  14   8    4.32    0.38
 -10 -14   8    7.47    0.45
 -10 -14   8    7.14    0.44
 -10 -14   8    7.93    0.46
 -10  14   8    8.15    0.50
  -8 -14   8    2.97    0.28
  -8 -14   8    3.17    0.31
  -8 -14   8    3.66    0.29
  -8  14   8    3.04    0.31
  -6 -14   8    2.25    0.23
  -6 -14   8    2.36    0.27
  -6 -14   8    2.49    0.23
  -6  14   8    1.70    0.25
   4 -14  -8    0.56    0.16
  -4 -14   8    0.42    0.12
  -4 -14   8    0.46    0.12
  -4 -14   8    0.24    0.14
  -4 -14   8    0.37    0.11
  -4  14   8    0.46    0.14
  -2 -14   8    0.27    0.09
  -2 -14   8    0.12    0.09
  -2 -14   8    0.03    0.08
   2 -14  -8    0.06    0.09
  -2 -14   8    0.14    0.12
  -2  14   8    0.39    0.14
  -2  14   8   -0.04    0.04
   0 -14   8    0.22    0.10
   0 -14   8    0.14    0.14
   0 -14   8    0.21    0.09
   0  14   8    0.38    0.14
   2 -14   8    8.22    0.35
   2 -14   8    8.07    0.40
   2  14   8    7.95    0.49
   4 -14   8    4.41    0.40
   4 -14   8    4.56    0.30
  -4  14  -8    3.93    0.32
   4  14   8    4.68    0.38
   6  14   8    1.33    0.22
 -13 -15   8    2.67    0.32
 -11 -15   8    1.63    0.24
 -11 -15   8    1.71    0.23
 -11 -15   8    1.72    0.23
 -11  15   8    1.30    0.22
  -9 -15   8    0.03    0.09
  -9 -15   8    0.29    0.11
  -9 -15   8    0.16    0.11
  -9  15   8    0.12    0.13
  -7 -15   8    6.66    0.40
  -7 -15   8    5.74    0.41
  -7  15   8    6.01    0.43
  -5 -15   8    2.83    0.31
  -5 -15   8    2.70    0.28
  -5 -15   8    2.37    0.24
  -5  15   8    2.57    0.30
   3 -15  -8   -0.05    0.08
  -3 -15   8    0.08    0.12
  -3 -15   8   -0.17    0.07
  -3 -15   8    0.11    0.10
  -3 -15   8   -0.06    0.07
  -3  15   8   -0.05    0.05
  -3  15   8    0.15    0.13
  -1 -15   8    0.83    0.13
  -1 -15   8    0.90    0.19
   1 -15  -8    0.64    0.14
  -1 -15   8    0.78    0.18
  -1  15   8    1.16    0.22
   1 -15   8    3.11    0.23
   1 -15   8    2.93    0.23
   1 -15   8    3.73    0.38
   1  15   8    2.94    0.33
   3 -15   8    1.27    0.24
   3  15   8    0.60    0.17
   3  15   8    1.17    0.22
 -10 -16   8    2.57    0.30
 -10 -16   8    1.98    0.25
 -10 -16   8    2.58    0.30
 -10  16   8    2.12    0.28
  -8 -16   8    2.66    0.26
  -8 -16   8    3.26    0.31
  -8 -16   8    3.22    0.32
  -8  16   8    2.73    0.32
  -6 -16   8    8.70    0.53
  -6 -16   8    8.84    0.44
  -6 -16   8    8.56    0.47
  -6  16   8    8.14    0.52
  -4 -16   8    6.01    0.34
  -4 -16   8    5.58    0.44
  -4 -16   8    5.76    0.36
   2 -16  -8    9.57    0.44
  -2 -16   8    8.85    0.47
  -2 -16   8    9.25    0.42
  -2 -16   8    8.83    0.63
  -2  16   8    8.58    0.62
   0 -16   8    7.62    0.52
   0 -16   8    8.19    0.39
  -7 -17   8   13.17    0.64
  -7 -17   8   13.14    0.58
  -7 -17   8   13.15    0.68
  -7  17   8   14.40    0.73
  -5 -17   8    9.97    0.77
  -5 -17   8   10.76    0.48
  -5 -17   8    9.72    0.52
  -5  17   8   10.60    0.61
  -3 -17   8    3.59    0.26
  -3 -17   8    3.54    0.37
  -3 -17   8    3.40    0.30
  -3  17   8    3.62    0.37
  -1 -17   8    2.31    0.30
  -1 -17   8    2.35    0.21
  -1  17   8    1.73    0.27
 -20   0   9   -0.14    0.09
 -20   0   9   -0.21    0.11
 -18   0   9   -0.01    0.11
 -18   0   9   -0.05    0.11
 -16   0   9   -0.18    0.09
 -16   0   9    0.00    0.09
 -14   0   9   -0.01    0.07
 -14   0   9   -0.05    0.07
  12   0  -9   -0.04    0.06
 -12   0   9    0.01    0.07
 -12   0   9    0.00    0.04
 -10   0   9   -0.03    0.06
 -10   0   9    0.00    0.06
  10   0  -9    0.01    0.08
   8   0  -9    0.05    0.06
  -8   0   9    0.10    0.08
  -8   0   9   -0.04    0.05
  -6   0   9    0.04    0.05
   6   0  -9    0.04    0.06
  -6   0   9    0.02    0.07
   6   0  -9    0.01    0.05
  -4   0   9   -0.08    0.04
   4   0  -9   -0.05    0.03
   4   0  -9   -0.04    0.05
  -4   0   9    0.00    0.04
   2   0  -9    0.02    0.03
  -2   0   9    0.06    0.06
  -2   0   9   -0.03    0.02
   2   0  -9   -0.06    0.04
   0   0  -9    0.00    0.06
   0   0   9   -0.02    0.03
  -2   0  -9   -0.86    2.21
  -2   0  -9    0.69    3.37
   4   0   9   -0.06    0.09
   4   0   9   -0.10    0.07
   6   0   9    0.00    0.08
   6   0   9   -0.01    0.10
   8   0   9    0.04    0.11
   8   0   9   -0.05    0.07
  10   0   9    0.07    0.12
  10   0   9   -0.01    0.08
 -19  -1   9    5.61    0.44
 -19  -1   9    5.46    0.43
 -19   1   9    5.81    0.45
 -19   1   9    5.48    0.43
 -17  -1   9   12.56    0.63
 -17  -1   9   13.27    0.66
 -17   1   9   12.32    0.64
 -17   1   9   12.18    0.62
 -15  -1   9    0.14    0.10
 -15  -1   9    0.12    0.10
 -15   1   9   -0.05    0.08
 -15   1   9    0.05    0.11
 -13  -1   9    0.39    0.18
 -13   1   9    0.58    0.14
 -11  -1   9    4.62    0.29
  11  -1  -9    3.92    0.27
 -11   1   9    4.83    0.30
  11   1  -9    4.86    0.30
 -11   1   9    3.98    0.35
  -9  -1   9   50.97    1.53
   9  -1  -9   52.25    1.54
  -9   1   9   52.99    1.55
  -9   1   9   51.70    1.62
   9   1  -9   52.90    1.53
   7  -1  -9   88.12    2.40
  -7  -1   9   83.92    2.38
   7   1  -9   88.76    2.39
  -7   1   9   88.74    2.52
  -7   1   9   85.89    2.39
  -5  -1   9   32.38    0.95
   5  -1  -9   33.06    0.97
   5  -1  -9   33.02    1.08
  -5  -1   9   32.01    1.09
   5   1  -9   31.97    1.08
  -5   1   9   32.64    1.10
   5   1  -9   32.60    0.95
   3  -1  -9    5.31    0.22
  -3  -1   9    5.08    0.33
   3  -1  -9    5.22    0.32
  -3  -1   9    5.11    0.19
   3   1  -9    4.96    0.20
  -3   1   9    4.97    0.32
  -3   1   9    4.89    0.22
   3   1  -9    4.73    0.31
   1  -1  -9    0.22    0.09
  -1  -1   9    0.15    0.09
   1  -1  -9    0.25    0.04
   1   1  -9    0.15    0.09
  -1   1   9    0.32    0.05
   1  -1   9    4.86    0.34
   3  -1   9   14.24    0.63
   3  -1   9   14.00    0.63
   5  -1   9   29.12    1.09
   5  -1   9   30.91    1.08
   5   1   9   29.73    1.05
   7   1   9    7.23    0.41
 -11  -1  -9   -0.15    0.08
  11  -1   9   -0.06    0.07
  11   1   9   -0.11    0.07
 -20  -2   9    5.95    0.46
 -20  -2   9    6.14    0.54
 -20   2   9    5.90    0.46
 -20   2   9    5.19    0.43
 -18  -2   9   11.09    0.60
 -18  -2   9   10.94    0.85
 -18   2   9   11.42    0.61
 -18   2   9   11.30    0.62
 -16  -2   9    8.24    0.47
 -16  -2   9    7.76    0.50
 -16   2   9    7.44    0.45
 -16   2   9    7.50    0.47
 -14  -2   9   11.05    0.54
 -14   2   9   11.30    0.54
 -14   2   9   12.16    0.65
 -12  -2   9   21.82    0.78
  12  -2  -9   21.02    0.92
  12   2  -9   21.44    0.78
 -12   2   9   19.40    0.77
 -10  -2   9   66.59    1.96
  10   2  -9   69.89    1.98
 -10   2   9   68.20    1.99
 -10   2   9   69.28    2.06
   8  -2  -9    3.61    0.24
  -8  -2   9    3.74    0.23
  -8   2   9    3.69    0.29
   8   2  -9    3.56    0.23
  -8   2   9    3.99    0.25
  -6  -2   9   15.69    0.64
  -6  -2   9   14.41    0.51
   6  -2  -9   14.62    0.60
   6  -2  -9   14.60    0.52
  -6   2   9   15.03    0.62
  -6   2   9   14.13    0.52
   6   2  -9   14.59    0.51
   4  -2  -9    0.57    0.12
   4  -2  -9    0.67    0.09
  -4  -2   9    0.73    0.08
  -4  -2   9    0.58    0.13
  -4   2   9    0.52    0.09
  -4   2   9    0.89    0.14
   4   2  -9    0.46    0.11
  -2  -2   9    4.75    0.32
   2  -2  -9    5.12    0.22
   2  -2  -9    5.24    0.32
   2   2  -9    4.46    0.30
  -2   2   9    4.90    0.32
  -2   2   9    4.99    0.22
   0  -2  -9   58.37    1.56
   0  -2   9   61.28    1.79
   0   2  -9   55.59    1.76
   0   2   9   57.03    1.57
   2  -2   9   60.82    1.86
  -2  -2  -9   59.44    1.61
   2  -2   9   61.68    1.87
   4  -2   9    8.30    0.54
   4  -2   9    9.01    0.49
   4   2   9    9.25    0.47
   6  -2   9    0.36    0.13
   6   2   9    0.26    0.13
   6   2   9    0.50    0.13
   8  -2   9    0.01    0.11
  -8  -2  -9   -0.05    0.03
  -8  -2  -9   -0.04    0.04
   8   2   9   -0.07    0.05
   8   2   9    0.10    0.12
  10  -2   9    2.00    0.28
  10   2   9    1.97    0.29
 -19  -3   9    6.69    0.46
 -19  -3   9    5.40    0.45
 -19   3   9    6.24    0.46
 -19   3   9    5.87    0.58
 -17  -3   9   18.95    0.84
 -17  -3   9   19.51    0.81
 -17   3   9   19.52    0.83
 -17   3   9   17.03    0.79
 -15  -3   9    5.96    0.38
 -15  -3   9    4.90    0.38
 -15   3   9    5.78    0.40
 -15   3   9    5.45    0.38
 -13   3   9   18.02    0.73
  11  -3  -9   10.34    0.47
 -11  -3   9    9.69    0.45
  11   3  -9    9.76    0.45
 -11   3   9   10.02    0.47
  -9  -3   9   13.52    0.53
   9  -3  -9   14.23    0.55
  -9  -3   9   13.68    0.61
  -9   3   9   13.57    0.60
   9   3  -9   13.68    0.53
  -9   3   9   13.09    0.54
  -7  -3   9   39.82    1.28
  -7  -3   9   36.62    1.13
   7  -3  -9   39.30    1.17
   7   3  -9   38.87    1.15
  -7   3   9   37.45    1.17
  -7   3   9   39.79    1.27
  -5  -3   9   22.65    0.69
  -5  -3   9   22.91    0.70
   5  -3  -9   22.91    0.83
  -5  -3   9   23.68    0.85
   5  -3  -9   22.83    0.74
   5   3  -9   23.69    0.83
  -5   3   9   21.89    0.74
  -5   3   9   23.34    0.84
  -3  -3   9    3.82    0.15
  -3  -3   9    3.87    0.15
  -3  -3   9    4.15    0.30
   3  -3  -9    3.71    0.27
   3  -3  -9    4.04    0.21
   3   3  -9    3.65    0.27
  -3   3   9    3.74    0.28
   1  -3  -9    1.13    0.11
  -1  -3   9    1.21    0.18
   1  -3  -9    1.03    0.16
  -1   3   9    0.91    0.15
   1   3  -9    1.20    0.17
  -1   3   9    1.15    0.11
   1  -3   9   36.64    1.21
  -1  -3  -9   35.81    0.99
   1  -3   9   32.56    1.16
   1   3   9   33.72    0.99
   3  -3   9   33.79    1.19
  -3  -3  -9   35.48    0.98
  -5  -3  -9   26.51    0.86
   5  -3   9   31.51    1.11
   5   3   9   34.12    1.07
   9  -3   9    2.95    0.30
  11  -3   9    3.40    0.37
 -20  -4   9    0.21    0.18
 -20   4   9    0.07    0.14
 -18  -4   9    3.25    0.33
 -18  -4   9    2.80    0.33
 -18   4   9    2.80    0.32
 -18   4   9    2.64    0.44
 -16  -4   9    1.34    0.23
 -16  -4   9    1.00    0.19
 -16   4   9    1.05    0.20
 -16   4   9    1.15    0.20
 -14  -4   9    2.83    0.28
 -14  -4   9    2.79    0.26
 -14   4   9    2.78    0.26
 -12  -4   9    0.56    0.13
 -12  -4   9    0.57    0.15
 -12   4   9    0.70    0.14
  10  -4  -9    0.64    0.12
 -10  -4   9    0.63    0.12
 -10  -4   9    0.66    0.14
 -10   4   9    0.72    0.13
 -10   4   9    0.94    0.17
  -8  -4   9   13.06    0.58
  -8  -4   9   11.58    0.47
  -8  -4   9   12.11    0.48
   8  -4  -9   12.33    0.50
  -8   4   9   11.98    0.50
  -8   4   9   12.44    0.56
  -6  -4   9    2.37    0.16
  -6  -4   9    2.22    0.23
   6  -4  -9    2.44    0.22
  -6  -4   9    2.11    0.15
   6  -4  -9    2.15    0.18
  -6   4   9    2.08    0.18
  -6   4   9    2.37    0.23
   4  -4  -9    1.67    0.15
  -4  -4   9    1.84    0.11
  -4  -4   9    2.00    0.12
   4  -4  -9    1.91    0.21
  -4  -4   9    1.66    0.20
   4   4  -9    1.90    0.20
  -4   4   9    1.87    0.21
  -4   4   9    1.55    0.15
  -2  -4   9    0.01    0.07
   2  -4  -9    0.01    0.08
   2  -4  -9    0.08    0.05
  -2   4   9    0.15    0.06
   2   4  -9    0.05    0.08
  -2   4   9    0.06    0.08
   0  -4   9    4.55    0.32
   0  -4   9    4.27    0.33
   0  -4  -9    4.60    0.22
   0   4   9    4.67    0.34
   0   4  -9    4.32    0.31
   0   4   9    4.36    0.23
   2  -4   9    3.73    0.32
   2   4   9    4.76    0.23
   4  -4   9    0.28    0.11
  -4  -4  -9    0.26    0.09
   4   4   9    0.45    0.13
  -6  -4  -9    0.42    0.08
   6  -4   9    0.60    0.22
   6  -4   9    0.43    0.14
   6   4   9    0.66    0.17
   8  -4   9    1.21    0.21
   8  -4   9    1.41    0.24
   8   4   9    1.27    0.23
  10  -4   9    0.07    0.12
 -10  -4  -9    0.01    0.06
  10  -4   9   -0.01    0.08
  10   4   9   -0.18    0.06
  10   4   9    0.25    0.15
 -19  -5   9   14.98    0.72
 -19  -5   9   14.57    0.75
 -19   5   9   12.74    0.69
 -17  -5   9    5.70    0.45
 -17  -5   9    5.50    0.40
 -17   5   9    5.07    0.40
 -17   5   9    5.32    0.39
 -15  -5   9    0.65    0.15
 -15  -5   9    0.63    0.17
 -15   5   9    0.41    0.14
 -15   5   9    0.60    0.16
 -13  -5   9    6.03    0.40
 -13  -5   9    5.46    0.35
 -13   5   9    5.35    0.37
 -11  -5   9    5.16    0.32
 -11  -5   9    4.91    0.32
 -11  -5   9    5.82    0.39
 -11   5   9    5.60    0.40
 -11   5   9    5.20    0.36
  -9  -5   9    9.08    0.41
   9  -5  -9    8.54    0.42
  -9  -5   9    9.32    0.42
  -9   5   9    9.04    0.44
  -9   5   9    9.84    0.48
  -7  -5   9   28.94    1.02
  -7  -5   9   29.52    0.91
  -7  -5   9   29.39    0.90
   7  -5  -9   28.58    0.94
  -7   5   9   29.80    1.01
  -7   5   9   28.68    0.95
   5  -5  -9    4.18    0.25
  -5  -5   9    4.56    0.21
  -5  -5   9    4.40    0.20
  -5  -5   9    3.95    0.30
   5  -5  -9    4.39    0.29
  -5   5   9    4.22    0.25
  -5   5   9    4.04    0.29
  -3  -5   9   15.30    0.44
  -3  -5   9   14.75    0.44
   3  -5  -9   14.99    0.62
  -3  -5   9   15.15    0.64
   3  -5  -9   15.55    0.55
   3   5  -9   14.64    0.61
  -3   5   9   14.85    0.55
  -3   5   9   15.45    0.63
  -1  -5   9    0.25    0.10
   1  -5  -9    0.23    0.07
   1   5  -9    0.12    0.08
  -1   5   9    0.24    0.07
  -1   5   9    0.26    0.10
   1  -5   9    8.01    0.44
  -1  -5  -9    8.12    0.34
   1   5   9    7.58    0.34
   3  -5   9   11.30    0.55
  -3  -5  -9   10.93    0.41
   3   5   9   10.54    0.42
   5  -5   9   19.73    0.83
   5  -5   9   18.11    0.78
  -5  -5  -9   18.73    0.62
   5   5   9   18.26    0.80
   7  -5   9   11.18    0.57
   7  -5   9   11.41    0.58
  -7  -5  -9    8.54    0.39
   7   5   9   10.76    0.59
   9  -5   9    0.16    0.14
  -9  -5  -9   -0.15    0.08
   9  -5   9    0.46    0.15
   9   5   9    0.16    0.13
   9   5   9   -0.09    0.06
 -18  -6   9    3.76    0.36
 -18  -6   9    4.22    0.37
 -18   6   9    4.33    0.38
 -18   6   9    4.49    0.38
 -16  -6   9    8.21    0.53
 -16  -6   9    7.54    0.47
 -16   6   9    9.28    0.52
 -16   6   9    7.91    0.49
 -14  -6   9    3.36    0.31
 -14  -6   9    2.90    0.27
 -14   6   9    3.06    0.29
 -12  -6   9   37.82    1.20
 -12  -6   9   35.33    1.26
 -12   6   9   35.78    1.22
 -10  -6   9    9.92    0.65
 -10  -6   9   10.04    0.45
 -10  -6   9    9.99    0.52
 -10   6   9   11.10    0.52
 -10   6   9    9.26    0.47
  -8  -6   9    1.35    0.19
  -8  -6   9    1.35    0.15
   8  -6  -9    1.30    0.17
  -8  -6   9    2.04    0.17
  -8   6   9    1.92    0.21
  -8   6   9    1.49    0.19
   6  -6  -9    2.21    0.21
  -6  -6   9    2.05    0.16
   6  -6  -9    2.08    0.19
  -6  -6   9    2.12    0.16
  -6  -6   9    2.07    0.23
  -6   6   9    2.27    0.23
  -6   6   9    1.83    0.18
   4  -6  -9    0.24    0.09
  -4  -6   9    0.17    0.05
  -4  -6   9    0.18    0.09
  -4  -6   9    0.21    0.06
   4  -6  -9   -0.02    0.08
   4   6  -9    0.12    0.09
  -4   6   9    0.29    0.09
  -4   6   9    0.22    0.09
   2  -6  -9    6.99    0.33
   2  -6  -9    6.59    0.39
  -2  -6   9    6.89    0.39
  -2   6   9    7.19    0.40
  -2   6   9    7.04    0.33
   2   6  -9    6.73    0.38
   0  -6  -9   39.14    1.18
   0  -6   9   38.45    1.29
   0   6   9   39.54    1.20
   0   6  -9   40.90    1.37
   2  -6   9   34.10    1.19
  -2  -6  -9   34.86    1.05
   2   6   9   34.31    1.07
   4  -6   9    5.46    0.37
  -4  -6  -9    5.65    0.28
   4  -6   9    5.80    0.41
   4   6   9    5.39    0.29
   4   6   9    5.06    0.39
  -6  -6  -9    1.60    0.18
   6  -6   9    1.02    0.19
   6  -6   9    1.39    0.22
   6   6   9    1.33    0.23
   8  -6   9   -0.01    0.12
  -8  -6  -9   -0.05    0.05
   8  -6   9    0.06    0.12
  -8  -6  -9    0.14    0.09
   8   6   9   -0.07    0.06
 -10  -6  -9   -0.17    0.07
  10  -6   9    0.14    0.13
  10  -6   9    0.30    0.16
  10   6   9   -0.12    0.07
  10   6   9    0.07    0.15
 -19  -7   9    7.37    0.51
 -17  -7   9    3.04    0.32
 -17  -7   9    2.86    0.34
 -17   7   9    3.19    0.34
 -17   7   9    3.63    0.35
 -15  -7   9   11.53    0.62
 -15  -7   9   11.07    0.57
 -15   7   9   12.41    0.59
 -15   7   9   11.04    0.59
 -13  -7   9    3.69    0.34
 -13  -7   9    4.10    0.31
 -13   7   9    3.51    0.31
 -11  -7   9    7.72    0.40
 -11  -7   9    6.80    0.44
 -11  -7   9    7.64    0.41
 -11   7   9    7.22    0.42
 -11   7   9    7.74    0.43
  -9  -7   9    3.09    0.24
  -9  -7   9    3.24    0.23
  -9  -7   9    3.29    0.29
  -9   7   9    3.37    0.27
  -9   7   9    3.62    0.29
  -7  -7   9    7.41    0.42
  -7  -7   9    7.36    0.34
  -7  -7   9    7.43    0.34
   7  -7  -9    7.61    0.38
  -7   7   9    7.49    0.40
  -7   7   9    7.08    0.38
   5  -7  -9   10.45    0.48
  -5  -7   9   10.78    0.43
  -5  -7   9   10.31    0.50
  -5  -7   9    9.77    0.38
   5  -7  -9   10.12    0.46
  -5  -7   9   10.05    0.53
  -5   7   9    9.79    0.45
  -5   7   9   10.83    0.49
  -3  -7   9   11.44    0.37
   3  -7  -9   12.15    0.48
   3  -7  -9   10.93    0.51
  -3  -7   9   12.11    0.54
  -3  -7   9   11.07    0.36
  -3   7   9   10.50    0.47
  -3   7   9   12.33    0.54
   3   7  -9   10.90    0.50
   1  -7  -9   18.19    0.65
  -1  -7   9   18.65    0.73
   1   7  -9   17.86    0.71
  -1   7   9   18.91    0.67
  -1   7   9   17.68    0.74
   1  -7   9    7.73    0.44
  -1  -7  -9    7.99    0.37
   1   7   9    7.85    0.38
   3  -7   9   17.54    0.73
  -3  -7  -9   17.85    0.64
   3  -7   9   19.40    0.81
   3   7   9   16.93    0.65
   3   7   9   18.63    0.77
  -5  -7  -9   17.43    0.62
   5  -7   9   16.78    0.76
   5  -7   9   16.23    0.72
   5   7   9   16.28    0.63
   5   7   9   17.04    0.76
   7  -7   9   11.38    0.62
  -7  -7  -9   13.03    0.58
   7  -7   9   11.51    0.59
   7   7   9   11.91    0.64
  -9  -7  -9    4.24    0.35
 -18  -8   9    1.26    0.24
 -18  -8   9    1.10    0.23
 -18   8   9    0.98    0.22
 -16  -8   9    7.46    0.47
 -16  -8   9    6.22    0.48
 -16   8   9    7.82    0.67
 -16   8   9    7.03    0.45
 -14  -8   9    1.88    0.26
 -14  -8   9    1.75    0.23
 -14   8   9    1.61    0.24
 -12  -8   9    1.60    0.21
 -12  -8   9    2.21    0.26
 -12   8   9    2.11    0.24
 -10  -8   9    0.31    0.10
 -10  -8   9    0.25    0.11
 -10  -8   9    0.21    0.09
 -10   8   9    0.33    0.11
 -10   8   9    0.26    0.11
  -8  -8   9    5.10    0.37
  -8  -8   9    5.12    0.36
  -8  -8   9    5.35    0.30
  -8  -8   9    5.38    0.30
  -8   8   9    4.54    0.35
  -8   8   9    5.48    0.34
  -6  -8   9    0.46    0.09
   6  -8  -9    0.40    0.11
   6  -8  -9    0.22    0.10
  -6  -8   9    0.33    0.12
  -6  -8   9    0.41    0.12
  -6  -8   9    0.38    0.08
  -6   8   9    0.36    0.10
  -6   8   9    0.55    0.13
  -4  -8   9   -0.04    0.06
  -4  -8   9    0.13    0.05
   4  -8  -9    0.03    0.07
   4  -8  -9    0.01    0.07
  -4  -8   9    0.12    0.05
  -4  -8   9    0.06    0.09
  -4   8   9    0.01    0.07
  -4   8   9    0.00    0.06
  -2  -8   9    0.16    0.04
  -2  -8   9    0.15    0.08
   2  -8  -9    0.24    0.07
  -2  -8   9    0.20    0.04
   2   8  -9    0.46    0.11
  -2   8   9    0.16    0.10
  -2   8   9    0.14    0.08
   0  -8  -9    4.18    0.26
   0  -8   9    4.43    0.31
   0   8   9    4.37    0.28
   2  -8   9    1.19    0.18
  -2  -8  -9    1.23    0.16
   2  -8   9    1.06    0.20
   2   8   9    1.09    0.16
   4  -8   9    0.40    0.14
  -4  -8  -9    0.29    0.12
   4  -8   9    0.48    0.14
   4   8   9    0.36    0.13
   4   8   9    0.27    0.09
   6  -8   9    4.51    0.38
  -6  -8  -9    3.76    0.28
   6  -8   9    3.38    0.32
   6   8   9    3.95    0.37
   8  -8   9    2.70    0.34
   8  -8   9    2.63    0.30
   8   8   9    2.01    0.28
 -17  -9   9    5.67    0.39
 -17  -9   9    5.03    0.43
 -17  -9   9    5.82    0.43
 -17   9   9    5.44    0.43
 -15  -9   9    0.18    0.13
 -15  -9   9    0.15    0.11
 -15   9   9    0.29    0.12
 -15   9   9    0.13    0.10
 -13  -9   9   -0.01    0.10
 -13  -9   9    0.07    0.11
 -13  -9   9   -0.11    0.08
 -13   9   9   -0.04    0.09
 -13   9   9   -0.10    0.05
 -11  -9   9    3.15    0.30
 -11  -9   9    2.91    0.29
 -11   9   9    3.08    0.26
 -11   9   9    3.04    0.29
  -9  -9   9   14.83    0.66
  -9  -9   9   13.65    0.58
  -9  -9   9   14.90    0.59
  -9  -9   9   14.40    0.67
  -9   9   9   15.62    0.63
  -9   9   9   13.99    0.63
  -7  -9   9   13.23    0.63
  -7  -9   9   12.45    0.49
  -7  -9   9   12.45    0.50
  -7   9   9   12.97    0.56
  -7   9   9   11.98    0.61
   5  -9  -9    1.92    0.22
  -5  -9   9    2.50    0.27
  -5  -9   9    2.13    0.17
   5  -9  -9    1.92    0.20
  -5  -9   9    1.95    0.22
  -5  -9   9    1.95    0.16
  -5   9   9    1.99    0.21
  -5   9   9    2.45    0.23
   3  -9  -9    4.28    0.31
  -3  -9   9    4.36    0.21
  -3  -9   9    4.46    0.21
  -3  -9   9    4.76    0.32
  -3  -9   9    4.55    0.35
   3  -9  -9    4.00    0.28
  -3   9   9    4.95    0.32
  -3   9   9    4.65    0.30
  -1  -9   9    2.98    0.27
  -1  -9   9    3.10    0.12
   1  -9  -9    3.41    0.25
  -1  -9   9    3.15    0.12
  -1   9   9    3.30    0.25
   1   9  -9    3.00    0.26
   1  -9   9    1.27    0.27
   1  -9   9    0.88    0.18
  -1  -9  -9    0.91    0.14
   1   9   9    0.86    0.15
   3  -9   9    4.30    0.37
  -3  -9  -9    4.22    0.28
   3  -9   9    4.40    0.32
   3   9   9    4.01    0.33
   3   9   9    3.88    0.28
   5  -9   9   12.61    0.60
  -5  -9  -9   12.79    0.55
   5  -9   9   13.92    0.69
   5   9   9   12.86    0.65
   5   9   9   12.50    0.56
 -16 -10   9    0.78    0.17
 -16 -10   9    0.87    0.20
 -16  10   9    0.74    0.19
 -14 -10   9    2.56    0.28
 -14 -10   9    2.66    0.28
 -14 -10   9    3.53    0.33
 -14  10   9    2.85    0.31
 -12 -10   9   21.07    0.87
 -12 -10   9   22.53    0.85
 -12 -10   9   22.03    0.91
 -12  10   9   21.89    0.89
 -10 -10   9   31.78    1.07
 -10 -10   9   31.44    1.14
 -10 -10   9   30.23    1.14
 -10  10   9   32.96    1.09
 -10  10   9   31.35    1.13
  -8 -10   9    7.38    0.43
  -8 -10   9    7.43    0.37
  -8 -10   9    6.71    0.44
  -8  10   9    7.69    0.41
  -8  10   9    6.82    0.41
  -6 -10   9    0.46    0.10
  -6 -10   9    0.43    0.10
  -6 -10   9    0.34    0.14
   6 -10  -9    0.43    0.11
  -6  10   9    0.22    0.11
  -6  10   9    0.51    0.12
  -4 -10   9    0.25    0.07
  -4 -10   9    0.15    0.10
   4 -10  -9    0.13    0.10
  -4 -10   9    0.24    0.07
  -4 -10   9    0.41    0.12
  -4  10   9    0.63    0.13
  -2 -10   9    7.81    0.29
  -2 -10   9    7.44    0.41
  -2 -10   9    7.35    0.29
  -2 -10   9    7.48    0.48
  -2  10   9    7.78    0.48
  -2  10   9    7.94    0.41
   0 -10   9    6.98    0.69
   0 -10   9    7.69    0.42
   0  10   9    7.30    0.41
   2 -10   9   10.55    0.51
   2 -10   9   11.15    0.60
   2  10   9    9.65    0.50
   2  10   9   10.52    0.54
   4 -10   9   11.28    0.56
   4 -10   9   12.28    0.65
   4  10   9   12.68    0.62
   4  10   9   11.41    0.55
   6 -10   9    5.09    0.37
   6  10   9    5.15    0.41
   6  10   9    4.39    0.34
   8 -10   9    0.20    0.16
   8 -10   9    0.21    0.13
   8  10   9    0.39    0.16
 -15 -11   9    9.13    0.51
 -15 -11   9    9.25    0.53
 -15  11   9    8.71    0.54
 -13 -11   9   10.26    0.58
 -13 -11   9    9.91    0.53
 -13 -11   9   10.05    0.55
 -13  11   9   10.16    0.57
 -11 -11   9   15.97    0.73
 -11 -11   9   16.47    0.68
 -11 -11   9   15.89    0.72
 -11  11   9   16.11    0.73
  -9 -11   9    7.25    0.46
  -9 -11   9    7.66    0.40
  -9 -11   9    6.97    0.44
  -9 -11   9    6.75    0.44
  -9  11   9    6.59    0.43
  -7 -11   9    0.68    0.14
  -7 -11   9    0.50    0.15
  -7 -11   9    0.78    0.15
  -7 -11   9    0.57    0.12
  -7  11   9    0.62    0.13
  -7  11   9    0.83    0.17
  -5 -11   9    2.50    0.19
  -5 -11   9    2.55    0.20
  -5 -11   9    2.59    0.30
  -5 -11   9    2.13    0.28
   5 -11  -9    2.53    0.24
  -5  11   9    2.54    0.25
  -5  11   9    2.64    0.24
  -3 -11   9   18.41    0.61
  -3 -11   9   18.66    0.61
  -3 -11   9   18.40    0.73
  -3 -11   9   17.69    0.80
  -3  11   9   19.29    0.73
  -3  11   9   17.42    0.73
  -1 -11   9   10.78    0.51
  -1 -11   9   10.78    0.37
  -1 -11   9   10.84    0.37
  -1 -11   9   10.84    0.59
  -1  11   9   10.90    0.53
   1 -11   9    3.07    0.33
   1  11   9    2.29    0.24
   3 -11   9    9.35    0.48
   3 -11   9   10.50    0.60
   3  11   9   10.15    0.54
   3  11   9    9.17    0.50
   5 -11   9   13.23    0.70
   5 -11   9   11.87    0.58
   5  11   9   13.62    0.67
   5  11   9   12.27    0.59
   7 -11   9    9.45    0.59
   7 -11   9    8.65    0.50
   7  11   9    9.39    0.58
 -14 -12   9    0.80    0.18
 -14 -12   9    0.96    0.20
 -14 -12   9    0.90    0.19
 -14  12   9    0.94    0.21
 -12 -12   9    0.05    0.12
 -12 -12   9    0.21    0.13
 -12 -12   9   -0.08    0.09
 -12  12   9    0.12    0.12
 -12  12   9   -0.11    0.05
 -10 -12   9    0.95    0.19
 -10 -12   9    1.03    0.17
 -10 -12   9    0.72    0.17
 -10  12   9    1.04    0.20
  -8 -12   9    5.18    0.37
  -8 -12   9    5.67    0.34
  -8 -12   9    5.19    0.40
  -8 -12   9    5.93    0.35
  -8  12   9    5.25    0.38
  -6 -12   9    7.55    0.43
  -6 -12   9    7.68    0.38
  -6 -12   9    7.55    0.37
  -6 -12   9    7.11    0.47
  -6  12   9    7.38    0.44
  -4 -12   9   18.06    0.81
   4 -12  -9   19.57    0.81
  -4 -12   9   17.40    0.62
  -4 -12   9   18.30    0.73
  -4 -12   9   17.46    0.62
  -4  12   9   17.40    0.74
  -4  12   9   16.37    0.69
  -2 -12   9    5.19    0.34
  -2 -12   9    4.94    0.25
  -2 -12   9    5.13    0.25
  -2 -12   9    5.51    0.42
  -2  12   9    5.23    0.36
   0 -12   9    1.12    0.10
   0 -12   9    1.09    0.11
   0 -12   9    1.02    0.17
   0 -12   9    1.01    0.21
   0  12   9    1.10    0.18
   2 -12   9    3.79    0.37
   2 -12   9    4.08    0.30
   2  12   9    3.93    0.32
   2  12   9    4.34    0.34
   4 -12   9   -0.02    0.10
   4 -12   9    0.01    0.10
   4  12   9    0.16    0.12
   4  12   9   -0.12    0.10
   6 -12   9    1.37    0.25
   6 -12   9    1.00    0.18
   6  12   9    0.89    0.18
   6  12   9    1.11    0.24
 -13 -13   9   -0.08    0.11
 -13 -13   9   -0.23    0.09
 -13 -13   9    0.18    0.12
 -13  13   9   -0.02    0.10
 -11 -13   9    0.25    0.12
 -11 -13   9    0.24    0.13
 -11 -13   9    0.21    0.13
  -9 -13   9    4.99    0.37
  -9 -13   9    4.74    0.33
  -9 -13   9    4.95    0.38
  -9  13   9    4.61    0.38
  -7 -13   9    3.54    0.27
  -7 -13   9    3.87    0.31
  -7 -13   9    3.93    0.28
  -7 -13   9    3.71    0.35
  -7  13   9    3.86    0.34
  -5 -13   9    1.48    0.17
  -5 -13   9    1.39    0.19
  -5 -13   9    0.82    0.18
   5 -13  -9    1.14    0.17
  -5 -13   9    1.24    0.19
  -5  13   9    1.33    0.21
  -3 -13   9    0.14    0.09
  -3 -13   9    0.15    0.09
  -3 -13   9    0.26    0.14
  -3 -13   9    0.37    0.09
  -3  13   9    0.40    0.13
  -1 -13   9    0.76    0.11
  -1 -13   9    0.71    0.11
  -1 -13   9    0.71    0.14
  -1 -13   9    0.76    0.20
  -1  13   9    0.76    0.16
   1 -13   9    0.03    0.17
   1 -13   9    0.06    0.05
   1 -13   9    0.20    0.06
   1  13   9    0.23    0.13
   1  13   9    0.06    0.11
   3 -13   9    1.69    0.27
   3 -13   9    1.62    0.20
   3  13   9    1.68    0.24
   3  13   9    1.91    0.25
   5 -13   9    5.78    0.68
   5 -13   9    5.74    0.37
   5  13   9    6.06    0.43
   5  13   9    6.37    0.47
 -12 -14   9    3.42    0.35
 -12 -14   9    3.01    0.33
 -12 -14   9    3.21    0.32
 -12  14   9    3.06    0.33
 -10 -14   9    4.43    0.37
 -10 -14   9    3.53    0.33
 -10 -14   9    3.53    0.31
 -10  14   9    3.84    0.36
  -8 -14   9    3.02    0.33
  -8 -14   9    2.67    0.27
  -8 -14   9    3.54    0.29
  -8  14   9    3.30    0.33
  -6 -14   9    0.68    0.17
  -6 -14   9    0.39    0.16
  -6 -14   9    0.55    0.14
  -6 -14   9    0.46    0.12
  -6  14   9    0.48    0.15
  -4 -14   9    1.56    0.25
  -4 -14   9    1.74    0.18
  -4  14   9    1.63    0.24
  -2 -14   9    5.13    0.28
  -2 -14   9    4.76    0.33
  -2 -14   9    4.93    0.41
  -2 -14   9    4.38    0.27
  -2  14   9    4.72    0.38
   0 -14   9   11.79    0.44
   0 -14   9   10.74    0.46
   0 -14   9   12.01    0.67
   0 -14   9   12.24    0.54
   0  14   9   11.27    0.61
   2 -14   9    4.21    0.41
   2 -14   9    4.62    0.33
   2 -14   9    4.61    0.21
   2  14   9    4.98    0.39
   4  14   9    4.08    0.38
 -11 -15   9    4.33    0.37
 -11 -15   9    3.87    0.34
 -11 -15   9    3.50    0.35
 -11  15   9    4.58    0.40
  -9 -15   9    3.26    0.33
  -9 -15   9    2.95    0.30
  -9 -15   9    2.69    0.27
  -9  15   9    2.67    0.34
  -7 -15   9    2.09    0.25
  -7 -15   9    1.92    0.23
  -7 -15   9    1.47    0.25
  -7  15   9    2.04    0.29
  -5 -15   9    4.45    0.32
  -5 -15   9    4.67    0.42
  -5 -15   9    4.30    0.31
  -5  15   9    5.12    0.40
  -3 -15   9   16.99    0.93
  -3 -15   9   21.08    0.72
  -3 -15   9   17.16    0.87
  -3 -15   9   20.46    0.71
  -3  15   9   20.01    0.86
  -1 -15   9    9.20    0.41
  -1 -15   9   10.03    0.47
  -1 -15   9    9.86    0.60
  -1  15   9    9.47    0.55
   1 -15   9   12.02    0.45
   1 -15   9   10.98    0.58
   1 -15   9   12.34    0.69
   1  15   9   11.94    0.65
  -8 -16   9    1.10    0.18
  -8 -16   9    1.12    0.19
  -8  16   9    1.04    0.21
  -6 -16   9    5.77    0.36
  -6 -16   9    5.15    0.35
  -6 -16   9    4.57    0.41
  -6  16   9    5.34    0.43
  -4 -16   9    7.88    0.54
  -4 -16   9    8.63    0.50
  -4 -16   9    9.30    0.53
  -4  16   9    7.58    0.51
  -2 -16   9    0.42    0.13
  -2 -16   9    0.40    0.12
  -2 -16   9    0.35    0.16
  -2  16   9    0.36    0.16
 -18   0  10   22.67    1.21
 -18   0  10   22.67    0.98
 -16   0  10   37.47    1.33
 -16   0  10   35.04    1.26
 -14   0  10    1.39    0.20
 -14   0  10    1.39    0.22
  12   0 -10   11.85    0.61
 -12   0  10   12.70    0.62
 -12   0  10   12.76    0.55
 -10   0  10    0.62    0.12
   8   0 -10   43.03    1.30
  -8   0  10   43.85    1.30
  -6   0  10   28.05    0.88
   6   0 -10   29.25    0.88
  -4   0  10    0.31    0.06
   4   0 -10    0.45    0.07
   2   0 -10    0.50    0.06
  -2   0  10    0.62    0.06
   0   0 -10    4.37    2.49
   2   0  10   -0.07    0.03
   6   0  10    8.48    0.52
   8   0  10    2.27    0.30
 -19  -1  10    3.52    0.38
 -19  -1  10    3.78    0.37
 -19   1  10    3.61    0.35
 -19   1  10    3.91    0.40
 -17  -1  10    9.39    0.59
 -17  -1  10    9.50    0.54
 -17   1  10   10.03    0.58
 -17   1  10   10.66    0.57
 -15  -1  10   47.00    1.52
 -15  -1  10   49.16    1.61
 -15   1  10   47.39    1.60
 -15   1  10   44.34    1.51
 -13  -1  10   16.97    0.70
 -13  -1  10   18.05    0.93
 -13   1  10   17.32    0.76
 -13   1  10   17.19    0.70
  11  -1 -10   16.14    0.63
 -11  -1  10   15.30    0.62
 -11   1  10   15.57    0.63
  11   1 -10   15.81    0.62
  -9  -1  10    9.50    0.42
   9  -1 -10   10.29    0.44
   9   1 -10    9.86    0.43
  -9   1  10    9.82    0.43
   7  -1 -10   25.84    0.81
  -7  -1  10   24.29    0.80
  -7   1  10   24.81    0.81
   7   1 -10   25.45    0.80
   5  -1 -10   37.02    1.07
  -5  -1  10   36.45    1.05
  -5   1  10   35.69    1.12
   5   1 -10   36.99    1.05
  -3  -1  10   18.21    0.53
   3  -1 -10   18.99    0.57
  -3   1  10   18.33    0.57
  -1  -1  10    9.41    0.56
   1  -1 -10    8.63    0.28
  -1   1  10    8.57    0.28
   1  -1  10    0.98    0.18
   5  -1  10    4.34    0.37
   5   1  10    4.31    0.36
   7  -1  10    5.89    0.42
   7  -1  10    8.10    0.52
   7   1  10    7.93    0.69
   9  -1  10   18.15    0.88
   9   1  10   20.22    0.92
 -18  -2  10    0.89    0.30
 -18  -2  10    0.35    0.15
 -18   2  10    0.88    0.26
 -18   2  10    0.38    0.18
 -16  -2  10   -0.08    0.10
 -16  -2  10    0.04    0.11
 -16   2  10   -0.06    0.11
 -16   2  10    0.08    0.13
 -14  -2  10    3.09    0.32
 -14  -2  10    3.35    0.28
 -14   2  10    3.01    0.28
 -14   2  10    2.83    0.30
 -12  -2  10    0.22    0.10
 -12   2  10    0.17    0.15
  12   2 -10   -0.02    0.08
  10  -2 -10    2.86    0.23
 -10  -2  10    3.04    0.23
  10   2 -10    2.94    0.23
 -10   2  10    2.55    0.23
  -8  -2  10    0.24    0.07
   8  -2 -10    0.15    0.07
  -8   2  10    0.19    0.08
  -8   2  10    0.35    0.09
   8   2 -10    0.28    0.08
  -6  -2  10    0.30    0.08
   6  -2 -10    0.38    0.09
  -6   2  10    0.18    0.10
  -6   2  10    0.45    0.09
   6   2 -10    0.29    0.07
  -4  -2  10    0.07    0.04
   4  -2 -10   -0.01    0.05
  -4  -2  10    0.09    0.04
  -4  -2  10    0.05    0.08
  -4   2  10   -0.07    0.05
  -2  -2  10    5.09    0.35
   2  -2 -10    4.96    0.22
  -2   2  10    5.00    0.22
   0  -2  10    0.23    0.11
   0  -2 -10    0.44    0.06
   0   2  10    0.34    0.05
   2  -2  10    1.45    0.22
   4  -2  10    3.74    0.33
   4   2  10    3.66    0.34
   6  -2  10    0.00    0.11
   6  -2  10   -0.08    0.08
   6   2  10   -0.06    0.09
   6   2  10   -0.08    0.05
   8  -2  10   -0.01    0.12
   8   2  10   -0.10    0.11
   8   2  10   -0.14    0.07
 -19  -3  10    0.14    0.15
 -19  -3  10    0.56    0.19
 -19   3  10    0.35    0.16
 -19   3  10    0.41    0.17
 -17  -3  10   12.69    0.65
 -17  -3  10   13.95    1.02
 -17   3  10   13.87    0.68
 -17   3  10   13.94    0.70
 -15  -3  10   18.24    0.79
 -15  -3  10   20.17    0.87
 -15   3  10   20.07    0.85
 -15   3  10   19.77    0.82
 -13  -3  10    2.61    0.26
 -13   3  10    3.23    0.27
 -13   3  10    3.18    0.30
  11  -3 -10   -0.02    0.08
 -11  -3  10    0.08    0.08
  11   3 -10   -0.01    0.08
 -11   3  10    0.00    0.08
  -9  -3  10    3.34    0.23
  -9   3  10    3.38    0.25
   9   3 -10    3.83    0.25
  -7  -3  10   13.94    0.62
  -7  -3  10   13.06    0.48
   7  -3 -10   13.09    0.51
  -7   3  10   12.94    0.51
  -5  -3  10   17.01    0.53
  -5  -3  10   17.16    0.53
  -5  -3  10   16.81    0.70
   5  -3 -10   17.42    0.58
  -5   3  10   16.53    0.58
  -5   3  10   13.30    0.72
  -3  -3  10   57.88    1.77
   3  -3 -10   57.36    1.58
  -3   3  10   54.61    1.62
   1  -3 -10    9.91    0.36
  -1  -3  10    9.45    0.50
  -1   3  10   10.23    0.37
   1  -3  10    0.22    0.11
  -1  -3 -10    0.18    0.05
   1   3  10    0.15    0.05
   1   3  10    0.23    0.18
   3  -3  10    0.90    0.18
   3   3  10    1.60    0.23
   5  -3  10    1.01    0.20
   5  -3  10    0.88    0.19
   5   3  10    0.79    0.18
   5   3  10    0.35    0.14
   7  -3  10    4.18    0.37
   7  -3  10    4.97    0.38
   7   3  10    3.50    0.42
 -18  -4  10   31.21    1.35
 -18  -4  10   31.27    1.25
 -18   4  10   32.78    1.22
 -16  -4  10   26.40    1.05
 -16  -4  10   25.02    0.97
 -16   4  10   27.09    1.04
 -16   4  10   23.37    0.98
 -14  -4  10   15.67    0.66
 -14  -4  10   13.76    0.70
 -14   4  10   14.72    0.67
 -14   4  10   15.85    0.71
 -12  -4  10    2.33    0.26
 -12  -4  10    2.26    0.22
 -12   4  10    1.73    0.22
 -10  -4  10    0.09    0.08
 -10  -4  10    0.03    0.08
  10  -4 -10    0.01    0.08
 -10  -4  10    0.11    0.08
 -10   4  10    0.03    0.07
  -8  -4  10   33.74    1.18
  -8  -4  10   33.85    1.04
  -8  -4  10   34.53    1.06
   8  -4 -10   33.60    1.09
  -8   4  10   33.54    1.09
  -6  -4  10   37.67    1.12
  -6  -4  10   35.11    1.06
   6  -4 -10   35.92    1.12
  -6  -4  10   38.28    1.26
  -6   4  10   36.45    1.13
  -4  -4  10    2.49    0.26
  -4  -4  10    3.01    0.14
   4  -4 -10    2.88    0.20
  -4  -4  10    3.10    0.14
  -4   4  10    2.72    0.19
  -2  -4  10    1.62    0.22
   2  -4 -10    1.45    0.14
  -2   4  10    1.42    0.14
   0  -4  10    2.41    0.26
   0  -4 -10    2.66    0.17
   0   4  10    2.51    0.17
  -2  -4 -10    1.75    0.14
   2  -4  10    1.30    0.24
   2  -4  10    1.62    0.23
   2   4  10    1.66    0.24
   2   4  10    1.75    0.14
   8  -4  10    0.69    0.19
   8  -4  10    0.69    0.18
   8   4  10    0.96    0.21
 -19  -5  10    2.94    0.33
 -19   5  10    3.08    0.37
 -19   5  10    2.75    0.47
 -17  -5  10   12.21    0.68
 -17  -5  10   12.85    0.64
 -17   5  10   12.83    0.66
 -15  -5  10   21.78    0.94
 -15  -5  10   21.70    0.87
 -15   5  10   23.66    0.93
 -15   5  10   22.40    0.90
 -13  -5  10   21.78    0.85
 -13  -5  10   23.95    0.96
 -13   5  10   22.77    0.89
 -13   5  10   24.73    0.93
 -11  -5  10    7.86    0.47
 -11  -5  10    8.42    0.41
 -11  -5  10    8.06    0.42
 -11   5  10    8.09    0.43
   9  -5 -10    5.20    0.31
  -9  -5  10    5.00    0.30
  -9  -5  10    5.42    0.37
  -9  -5  10    5.34    0.29
  -9   5  10    4.89    0.31
  -7  -5  10   13.56    0.49
   7  -5 -10   13.62    0.55
  -7  -5  10   13.38    0.62
  -7  -5  10   13.53    0.50
  -7   5  10   14.02    0.56
   5  -5 -10   23.93    0.80
  -5  -5  10   23.84    0.72
  -5  -5  10   23.39    0.90
  -5  -5  10   23.53    0.71
  -5   5  10   24.22    0.80
  -3  -5  10   14.73    0.65
   3  -5 -10   14.93    0.54
  -3   5  10   13.93    0.53
   1  -5 -10   18.62    0.63
  -1  -5  10   19.28    0.78
  -1   5  10   18.46    0.64
   1  -5  10    8.56    0.48
  -1  -5 -10    9.07    0.36
   1  -5  10    9.70    0.54
   1   5  10    9.19    0.50
   1   5  10    8.35    0.36
   3  -5  10    4.51    0.36
  -3  -5 -10    4.76    0.24
   3  -5  10    4.31    0.36
   3   5  10    4.58    0.24
   3   5  10    4.53    0.37
   5  -5  10    3.55    0.33
   5  -5  10    3.60    0.35
   5   5  10    3.41    0.35
 -18  -6  10   -0.03    0.11
 -18  -6  10   -0.19    0.10
 -18   6  10   -0.02    0.13
 -18   6  10   -0.11    0.15
 -16  -6  10    0.76    0.18
 -16   6  10    0.59    0.17
 -16   6  10    0.69    0.18
 -14  -6  10    0.56    0.17
 -14  -6  10    0.57    0.14
 -14   6  10    0.48    0.15
 -14   6  10    0.37    0.14
 -12  -6  10    4.57    0.37
 -12   6  10    4.06    0.33
 -10  -6  10   10.23    0.46
 -10  -6  10   11.10    0.56
 -10   6  10   10.43    0.50
  -8  -6  10    0.45    0.10
   8  -6 -10    0.54    0.12
  -8  -6  10    0.52    0.09
  -8  -6  10    0.37    0.12
  -8   6  10    0.36    0.11
  -6  -6  10    3.21    0.19
  -6  -6  10    2.81    0.27
  -6   6  10    2.99    0.23
  -4  -6  10   -0.13    0.07
  -4  -6  10    0.01    0.03
  -4  -6  10    0.01    0.03
   4  -6 -10   -0.01    0.07
  -4   6  10   -0.02    0.03
  -4   6  10   -0.04    0.06
  -2  -6  10    2.33    0.25
   2  -6 -10    2.37    0.19
  -2   6  10    2.29    0.19
   0  -6  10    4.72    0.38
   0  -6 -10    4.97    0.27
   0  -6  10    4.57    0.35
   0   6  10    4.57    0.27
   0   6  10    4.95    0.38
  -2  -6 -10    1.43    0.16
   2  -6  10    1.23    0.22
   2  -6  10    1.68    0.23
   2   6  10    1.29    0.21
   2   6  10    1.27    0.15
   4  -6  10    1.13    0.20
  -4  -6 -10    1.12    0.14
   4  -6  10    1.54    0.26
   4   6  10    0.96    0.20
   6  -6  10   -0.10    0.10
  -6  -6 -10   -0.07    0.05
   6  -6  10   -0.07    0.11
   6   6  10   -0.15    0.06
 -17  -7  10    8.79    0.72
 -17  -7  10    7.24    0.53
 -17   7  10    8.80    0.53
 -17   7  10    7.61    0.52
 -15  -7  10   15.66    0.69
 -15  -7  10   13.94    0.73
 -15   7  10   16.84    0.73
 -15   7  10   14.66    0.71
 -13  -7  10   11.16    0.55
 -13  -7  10   11.88    0.63
 -13   7  10   12.04    0.59
 -13   7  10   12.86    0.61
 -11  -7  10    0.46    0.15
 -11  -7  10    0.59    0.13
 -11  -7  10    0.69    0.14
 -11   7  10    0.47    0.13
  -9  -7  10   -0.09    0.07
  -9  -7  10   -0.08    0.08
  -9  -7  10   -0.01    0.06
  -9   7  10    0.01    0.04
  -9   7  10    0.01    0.08
  -7  -7  10    0.03    0.05
  -7  -7  10    0.18    0.11
   7  -7 -10    0.06    0.08
  -7  -7  10    0.11    0.06
  -7   7  10   -0.04    0.04
  -7   7  10    0.03    0.07
  -5  -7  10    9.17    0.53
   5  -7 -10   10.09    0.45
  -5  -7  10    9.72    0.35
  -5  -7  10    9.66    0.36
  -5  -7  10   10.13    0.52
  -5   7  10    9.63    0.45
  -3  -7  10   21.07    0.82
   3  -7 -10   20.63    0.73
  -3   7  10   20.48    0.74
   1  -7 -10    4.25    0.26
  -1  -7  10    3.68    0.31
  -1   7  10    4.17    0.27
   1  -7  10    0.02    0.10
   1  -7  10    0.09    0.09
  -1  -7 -10   -0.11    0.07
   1   7  10    0.11    0.07
   1   7  10    0.16    0.11
   3  -7  10    0.39    0.16
   3  -7  10    0.74    0.17
  -3  -7 -10    0.74    0.13
   3   7  10    0.63    0.12
   3   7  10    0.43    0.16
   5  -7  10    0.52    0.17
   5  -7  10    0.57    0.17
  -5  -7 -10    0.49    0.12
   5   7  10    0.52    0.17
 -16  -8  10    6.12    0.49
 -16  -8  10    6.71    0.45
 -16   8  10    6.73    0.47
 -16   8  10    7.25    0.47
 -14  -8  10   11.60    0.64
 -14  -8  10   12.38    0.59
 -14   8  10   11.57    0.62
 -14   8  10   12.68    0.62
 -12  -8  10    6.65    0.40
 -12  -8  10    7.32    0.48
 -12   8  10    8.15    0.46
 -10  -8  10   12.11    0.61
 -10  -8  10   13.04    0.55
 -10  -8  10   12.44    0.53
 -10   8  10   11.32    0.56
  -8  -8  10   27.87    0.91
  -8  -8  10   27.14    0.89
  -8  -8  10   27.80    1.07
  -8  -8  10   27.20    1.03
  -8   8  10   27.45    0.97
  -6  -8  10   22.48    0.87
   6  -8 -10   21.40    0.85
  -6  -8  10   21.68    0.72
  -6  -8  10   23.28    0.93
  -6  -8  10   22.13    0.71
  -6   8  10   21.94    0.81
  -4  -8  10   11.54    0.38
   4  -8 -10   11.56    0.49
  -4  -8  10   10.95    0.37
  -4  -8  10   10.88    0.54
  -4  -8  10   10.61    0.59
  -4   8  10   10.82    0.49
   2  -8 -10    0.08    0.08
  -2  -8  10    0.05    0.09
  -2   8  10    0.26    0.10
   0  -8  10    0.51    0.16
   0  -8  10    0.46    0.13
   0   8  10    0.58    0.12
   0   8  10    0.37    0.14
   2  -8  10    0.13    0.10
[truncated: 1,440,005 more chars]
