# Supplementary material for: Investigation of solid-state photochemical nitro–nitrito linkage isomerization: crystal structures of trans-bis­(ethyl­enedi­amine)(iso­thio­cyanato)­nitritocobalt(III) salts: thio­cyanate, chloride monohydrate, and perchlorate–thio­cyanate­(0.75/0.25)
Source: Acta Crystallogr E Crystallogr Commun. 2018 Sep 28;74(Pt 10):1526–31. doi: 10.1107/S2056989018013634 (PMC6176456; doi:10.1107/S2056989018013634)
Supplement: Supplementary file 2 [file e-74-01526-Isup2.hkl]

data_I                                                                          
_shelx_title ' mo_180208ohbaen2scn_0m1 in C2/c'                                 
_shelx_refln_list_code          4                                               
_shelx_F_calc_maximum      387.96                                               
_exptl_crystal_F_000      1408.00                                               
_reflns_d_resolution_high  0.7592                                               
                                                                                
loop_                                                                           
 _space_group_symop_operation_xyz                                               
 'x, y, z'                                                                      
 '-x, y, -z+1/2'                                                                
 'x+1/2, y+1/2, z'                                                              
 '-x+1/2, y+1/2, -z+1/2'                                                        
 '-x, -y, -z'                                                                   
 'x, -y, z-1/2'                                                                 
 '-x+1/2, -y+1/2, -z'                                                           
 'x+1/2, -y+1/2, z-1/2'                                                         
                                                                                
_cell_length_a    16.3222                                                       
_cell_length_b    16.0137                                                       
_cell_length_c    11.1284                                                       
_cell_angle_alpha  90.000                                                       
_cell_angle_beta  110.260                                                       
_cell_angle_gamma  90.000                                                       
                                                                                
_shelx_F_squared_multiplier     1.000                                           
                                                                                
loop_                                                                           
 _refln_index_h                                                                 
 _refln_index_k                                                                 
 _refln_index_l                                                                 
 _refln_F_squared_calc                                                          
 _refln_F_squared_meas                                                          
 _refln_F_squared_sigma                                                         
 _refln_observed_status                                                         
   4   0   0      24697.32      19940.88      1105.65 o                         
   6   0   0      18682.72      11424.31      1067.33 o                         
   8   0   0       7917.02       7747.53       154.60 o                         
  10   0   0       3329.68       2635.62        42.15 o                         
  12   0   0      10092.06      11368.46       210.79 o                         
  14   0   0       1609.34       1917.85        40.86 o                         
  16   0   0       2590.61       2588.09        85.85 o                         
  18   0   0       1541.85       1771.60        49.81 o                         
  20   0   0        257.41        335.47        34.38 o                         
   3   1   0        233.34        220.98         4.33 o                         
   5   1   0       6226.72       7222.60        68.25 o                         
   7   1   0       7962.85       7429.01        71.67 o                         
   9   1   0        660.26        550.62         9.39 o                         
  11   1   0        476.83        572.72        10.44 o                         
  13   1   0        132.71         96.76         5.00 o                         
  15   1   0        393.16        393.04        15.59 o                         
  17   1   0        205.73        185.54        10.56 o                         
  19   1   0          8.07         -5.95         5.95 o                         
   0   2   0        641.23        724.83        10.75 o                         
   2   2   0       1403.45       1261.79        13.78 o                         
   4   2   0       4218.42       3739.10        38.67 o                         
   6   2   0       2919.94       3006.21        30.85 o                         
   8   2   0       2244.43       2250.74        27.01 o                         
  10   2   0        698.04        628.25        11.19 o                         
  12   2   0        313.05        277.31         7.50 o                         
  14   2   0         20.57         15.58         3.10 o                         
  16   2   0         14.77          3.94         4.55 o                         
  18   2   0         19.61         15.31         6.56 o                         
  20   2   0          0.37          1.69        10.21 o                         
   1   3   0        498.72        557.50         6.30 o                         
   3   3   0      12075.43      13153.38      1022.17 o                         
   5   3   0      12211.64      12002.03       119.76 o                         
   7   3   0       1482.31       1825.34        20.83 o                         
   9   3   0         57.03         30.92         2.37 o                         
  11   3   0        510.90        578.75        10.91 o                         
  13   3   0         13.87          9.32         2.44 o                         
  17   3   0        494.06        453.88        20.04 o                         
  19   3   0        346.19        467.22        27.26 o                         
   0   4   0     150514.06     121147.66      3936.26 o                         
   2   4   0      39681.45      48325.05      2913.58 o                         
   4   4   0      22495.80      23746.46      1108.01 o                         
   6   4   0      18089.37      18929.97       188.00 o                         
   8   4   0       5392.56       5764.90        61.99 o                         
  10   4   0      20863.64      21068.18       211.33 o                         
  12   4   0      15045.25      16315.60       167.30 o                         
  14   4   0        714.56        838.41        21.50 o                         
  16   4   0        985.50       1045.16        37.21 o                         
  18   4   0        525.59        624.35        43.78 o                         
   1   5   0        968.91        870.08        11.75 o                         
   3   5   0      16508.26      16266.81       133.99 o                         
   5   5   0       2110.25       2179.81        27.79 o                         
   7   5   0         29.73         15.08         2.14 o                         
   9   5   0         82.04         57.19         3.97 o                         
  11   5   0        561.34        507.77        11.52 o                         
  13   5   0         24.16         22.90         4.15 o                         
  15   5   0          0.61          2.38         5.00 o                         
  17   5   0          2.01          0.00         7.36 o                         
  19   5   0          4.52          3.71         8.44 o                         
   0   6   0       6643.05       5844.63        72.29 o                         
   2   6   0        357.85        247.64         5.00 o                         
   4   6   0       9552.54       8636.53        82.00 o                         
   6   6   0       4947.95       4882.93        57.11 o                         
   8   6   0       3748.82       3688.60        42.54 o                         
  10   6   0       1537.75       1481.73        23.52 o                         
  12   6   0          1.92          1.09         3.34 o                         
  14   6   0        133.41        102.42         9.81 o                         
  16   6   0        223.82        273.16        28.13 o                         
  18   6   0         53.86         66.03        12.52 o                         
   1   7   0       4578.33       4581.91        45.50 o                         
   3   7   0         15.91         33.88         3.18 o                         
   5   7   0       2500.22       2309.70        27.69 o                         
   7   7   0        108.96        161.14         5.60 o                         
   9   7   0       3524.87       3519.87        41.93 o                         
  11   7   0         83.88         52.25         4.47 o                         
  13   7   0       1365.30       1365.20        29.59 o                         
  15   7   0        520.90        585.87        40.66 o                         
  17   7   0        325.65        278.41        21.33 o                         
  19   7   0        115.71        106.21        20.83 o                         
   0   8   0      50577.98      37907.09      1845.32 o                         
   2   8   0      39598.99      41830.00      1299.92 o                         
   4   8   0      17319.16      17595.93       182.46 o                         
   6   8   0       8333.53       8225.91        86.08 o                         
   8   8   0        574.22        539.38        11.11 o                         
  10   8   0       2848.91       3011.02        38.31 o                         
  12   8   0       5674.54       6434.28       109.60 o                         
  14   8   0       1770.52       1984.15        55.30 o                         
  16   8   0        907.94        946.80        37.53 o                         
  18   8   0        188.26        219.52        19.85 o                         
   1   9   0         31.89         49.06         4.03 o                         
   3   9   0       1956.39       2123.73        26.40 o                         
   5   9   0          3.85          4.31         1.98 o                         
   7   9   0        103.16        134.99         5.47 o                         
   9   9   0         71.80         71.09         4.94 o                         
  11   9   0        118.52        121.46         7.84 o                         
  13   9   0          8.91          7.02         6.74 o                         
  15   9   0         19.60         18.01         6.95 o                         
  17   9   0          2.04         -5.52         8.44 o                         
   0  10   0       3015.15       2995.67        39.05 o                         
   2  10   0       3064.38       2767.90        33.10 o                         
   4  10   0       2226.22       2124.21        27.25 o                         
   6  10   0       6821.40       6993.65        74.97 o                         
   8  10   0       1458.19       1473.41        21.72 o                         
  10  10   0         51.45         49.89         5.36 o                         
  12  10   0         10.40         18.91         6.38 o                         
  14  10   0        272.65        266.72        20.59 o                         
  16  10   0        276.29        342.56        64.60 o                         
   1  11   0       8189.68       7799.98        82.44 o                         
   3  11   0       4834.92       4715.09        53.05 o                         
   5  11   0       6233.19       6265.37        80.44 o                         
   7  11   0         76.77         76.49         4.95 o                         
   9  11   0        121.99        166.00        14.18 o                         
  11  11   0         93.70        100.26        10.00 o                         
  13  11   0          7.53          1.26         6.74 o                         
  15  11   0          0.53         -6.01         6.01 o                         
  17  11   0         35.38         24.99        10.31 o                         
   0  12   0      15123.88      15564.10       243.34 o                         
   2  12   0       7533.45       7674.73        82.77 o                         
   4  12   0      11829.26      11815.01       122.88 o                         
   6  12   0       4425.83       4521.61        56.46 o                         
   8  12   0       3386.31       3504.88        54.12 o                         
  10  12   0       2332.30       2525.87        58.53 o                         
  12  12   0       2738.35       2999.95       119.89 o                         
  14  12   0       1720.38       1832.59        43.85 o                         
  16  12   0        132.19        163.88        17.63 o                         
   1  13   0         21.77         24.81         2.03 o                         
   3  13   0        341.73        330.79         9.00 o                         
   5  13   0         25.50         24.13         3.97 o                         
   7  13   0        122.28        131.73         9.94 o                         
  11  13   0         55.54         18.75        12.50 o                         
  13  13   0          2.14         -4.28         4.28 o                         
  15  13   0          2.91          8.04         9.01 o                         
   0  14   0        252.57        215.35        13.21 o                         
   2  14   0        938.90        914.64        16.97 o                         
   4  14   0       4719.03       4864.30       109.79 o                         
   6  14   0       4269.80       4316.22        77.80 o                         
  10  14   0        917.45       1002.47        40.16 o                         
  12  14   0         83.73         90.07        13.76 o                         
  14  14   0        181.80        239.37        21.65 o                         
   1  15   0       1158.14       1297.67        40.97 o                         
   3  15   0       1783.50       1786.40        91.48 o                         
   5  15   0         42.92         34.12         6.51 o                         
   7  15   0          0.04          6.25         7.29 o                         
   9  15   0         40.91         28.66        11.17 o                         
  11  15   0        124.58        121.37        14.73 o                         
  13  15   0        254.41        283.63        23.44 o                         
   0  16   0       2033.33       2773.37       544.08 o                         
   2  16   0       4557.98       4377.47       102.48 o                         
   4  16   0       3222.97       3165.20        86.22 o                         
   6  16   0       1236.65       1152.69        31.96 o                         
   8  16   0       1060.76       1076.44        31.52 o                         
  10  16   0       1261.25       1407.70        54.13 o                         
  12  16   0        213.38        255.96        31.25 o                         
   1  17   0          0.04          1.37         6.97 o                         
   3  17   0        244.49        268.15         8.01 o                         
   5  17   0         35.78         68.17        12.03 o                         
   7  17   0         91.91         94.19         9.85 o                         
   9  17   0        169.23        135.09        16.56 o                         
  11  17   0         56.34         18.75        15.62 o                         
   0  18   0        969.75       1052.74        58.43 o                         
   2  18   0        791.30        839.30        36.87 o                         
   4  18   0       2077.12       2148.88        36.14 o                         
   6  18   0       1135.16       1085.71        30.86 o                         
   8  18   0       1366.80       1442.27        38.71 o                         
  10  18   0        232.36        318.54        29.97 o                         
   1  19   0         18.29         30.20         9.57 o                         
   3  19   0        838.82        908.97        42.30 o                         
   5  19   0        209.76        171.77        15.18 o                         
   7  19   0         57.82         53.12        17.71 o                         
   0  20   0        609.07        609.87        46.91 o                         
   2  20   0       1195.37       1254.73        48.70 o                         
   4  20   0        246.34        217.50        25.52 o                         
   6  20   0        424.01        456.46        41.69 o                         
   1  21   0         60.52         61.91        14.23 o                         
 -19   1   1         37.98         37.28         6.71 o                         
 -17   1   1        130.38        114.30         8.64 o                         
 -15   1   1        361.45        371.53        19.80 o                         
 -13   1   1          2.68          2.11         2.06 o                         
 -11   1   1        281.85        291.23         7.05 o                         
  -9   1   1        278.98        299.22         6.89 o                         
  -7   1   1       5610.50       5562.46        69.55 o                         
  -5   1   1      12806.38      14060.07       183.98 o                         
  -3   1   1        553.28        537.58         9.43 o                         
  -1   1   1         98.99        146.05         6.26 o                         
   1   1   1        428.05        329.95         3.89 o                         
   3   1   1       2092.35       2023.84        17.42 o                         
   5   1   1        617.72        567.10         6.97 o                         
   7   1   1      19720.92      20976.07       182.62 o                         
   9   1   1        969.35       1026.45        14.27 o                         
  11   1   1        575.54        549.67        11.21 o                         
  13   1   1         29.79         18.95         3.20 o                         
  15   1   1        281.82        229.66        14.15 o                         
  17   1   1         23.91         19.42         6.39 o                         
  19   1   1        140.92        167.89        26.56 o                         
 -20   2   1       1239.22       1711.50        63.60 o                         
 -18   2   1       2840.09       3217.13        65.97 o                         
 -16   2   1       2115.41       2143.27        51.83 o                         
 -14   2   1        459.03        694.98        14.65 o                         
 -12   2   1        832.38        874.40        14.15 o                         
 -10   2   1      17181.52      16557.45       155.90 o                         
  -8   2   1      25258.51      27925.24       344.23 o                         
  -6   2   1      15632.35      15934.25       209.30 o                         
   0   2   1      66256.23      81433.70      2106.38 o                         
   2   2   1      85641.05     121838.44      3053.54 o                         
   4   2   1     126352.38     161539.83      4631.38 o                         
   8   2   1      13613.91      13078.95       110.40 o                         
  10   2   1       9895.52       9185.26        89.54 o                         
  12   2   1        307.13        529.01        10.58 o                         
  14   2   1       2717.19       3106.43        47.18 o                         
  16   2   1       6529.19       6891.83       202.55 o                         
  18   2   1        667.14        898.54        28.80 o                         
 -19   3   1         27.49         56.72        12.13 o                         
 -17   3   1         26.04         11.84         4.21 o                         
 -15   3   1        136.85        120.57         9.44 o                         
 -13   3   1        798.34        790.00        13.90 o                         
 -11   3   1        529.33        597.26        10.65 o                         
  -9   3   1       1537.07       1740.87        23.00 o                         
  -7   3   1       4543.36       4564.35        53.65 o                         
  -5   3   1      11318.81      11335.70       150.27 o                         
  -3   3   1       7356.88       7446.94       216.41 o                         
  -1   3   1        560.83        723.24         8.19 o                         
   1   3   1       4193.49       3749.57        35.71 o                         
   3   3   1       2316.20       1908.29        17.90 o                         
   5   3   1         41.08         99.05         4.22 o                         
   7   3   1        971.18        946.78        13.14 o                         
   9   3   1       7667.72       7805.41        87.76 o                         
  11   3   1       1360.55       1554.75        22.72 o                         
  13   3   1         55.93         26.18         4.53 o                         
  15   3   1          2.94         -2.46         3.78 o                         
  17   3   1        143.54        173.02        13.46 o                         
  19   3   1         77.90        102.21        27.08 o                         
 -20   4   1          7.34         -6.47         8.44 o                         
 -18   4   1         21.63         23.62         9.18 o                         
 -16   4   1         72.22         79.10        11.40 o                         
 -14   4   1          9.88          3.20         2.33 o                         
 -12   4   1       1178.05       1139.98        16.62 o                         
 -10   4   1         35.93         51.78         4.03 o                         
  -8   4   1        173.29         97.16         4.37 o                         
  -6   4   1       5080.10       4774.51        55.15 o                         
  -4   4   1       3933.47       3392.98        43.01 o                         
  -2   4   1       2267.67       2344.74        25.73 o                         
   0   4   1       3739.76       3843.57        34.83 o                         
   2   4   1        393.78        333.49         5.85 o                         
   4   4   1       1939.43       1997.82        19.40 o                         
   6   4   1        949.38        907.73        11.18 o                         
   8   4   1       2489.24       2474.86        30.36 o                         
  10   4   1        272.78        271.39         8.01 o                         
  12   4   1       1324.82       1397.01        23.57 o                         
  14   4   1         10.90         -0.85         8.15 o                         
  16   4   1         12.07          7.04         7.71 o                         
  18   4   1          0.42         -5.11         8.00 o                         
 -19   5   1         28.23         32.54        11.51 o                         
 -17   5   1        143.41        138.78        15.42 o                         
 -15   5   1         35.27          2.45        13.02 o                         
 -13   5   1        636.24        667.32        15.37 o                         
 -11   5   1          1.99          5.36         2.79 o                         
  -9   5   1       1868.56       1937.50        23.21 o                         
  -7   5   1       4629.56       4190.40        51.30 o                         
  -5   5   1       3099.74       3333.24        53.97 o                         
  -3   5   1      21677.30      21270.96       604.63 o                         
  -1   5   1      37613.88      41977.63       934.25 o                         
   1   5   1       9420.28       9002.42        71.58 o                         
   3   5   1      22085.64      22173.92       409.30 o                         
   5   5   1        390.94        402.12         6.83 o                         
   7   5   1       8619.24       9528.59        91.93 o                         
   9   5   1        524.16        658.68        12.50 o                         
  11   5   1        120.28        119.31         6.55 o                         
  13   5   1         51.23         48.73         5.49 o                         
  15   5   1        268.89        214.64        23.96 o                         
  17   5   1          7.90          1.29         7.71 o                         
  19   5   1         16.76         -6.94        25.51 o                         
 -18   6   1       1471.66       1844.30        85.10 o                         
 -16   6   1        817.25        879.59        35.03 o                         
 -14   6   1        736.37        842.79        38.60 o                         
 -12   6   1       4427.33       4612.86        54.89 o                         
 -10   6   1       8088.87       8003.23        85.80 o                         
  -8   6   1      16929.85      17744.71       166.05 o                         
  -6   6   1      21093.34      20771.72       192.31 o                         
  -4   6   1      19195.20      18816.43       227.63 o                         
  -2   6   1         93.66         62.96         4.80 o                         
   0   6   1      14987.66      14837.53       122.54 o                         
   4   6   1     110818.02      49478.29      2751.93 o                         
   6   6   1      21555.23      22100.64       221.09 o                         
   8   6   1      11525.47      11672.40       120.08 o                         
  10   6   1       9912.87      10784.97       120.51 o                         
  12   6   1        987.23       1216.86        21.83 o                         
  14   6   1       1918.70       2152.50        59.43 o                         
  16   6   1       2644.80       3169.31       115.13 o                         
  18   6   1        274.14        204.81        72.41 o                         
 -19   7   1         10.93         23.95        14.58 o                         
 -17   7   1          2.28          8.33         8.84 o                         
 -15   7   1         31.89          8.66         7.81 o                         
 -13   7   1        259.96        246.47        12.78 o                         
 -11   7   1        162.80        123.34         7.45 o                         
  -9   7   1         92.07         63.27         4.24 o                         
  -7   7   1       2131.53       2012.37        23.44 o                         
  -5   7   1       2402.57       2315.68        25.52 o                         
  -3   7   1       2369.94       2372.71        25.50 o                         
  -1   7   1       2560.69       2581.31        26.85 o                         
   1   7   1        248.60        395.38         5.82 o                         
   3   7   1        250.14        309.48         4.88 o                         
   5   7   1       1611.52       1528.17        17.32 o                         
   7   7   1        771.40        739.57        14.11 o                         
   9   7   1       1444.48       1484.01        21.78 o                         
  11   7   1        234.32        227.79         8.26 o                         
  13   7   1         53.92         80.63         9.19 o                         
  17   7   1         21.11         16.87         9.18 o                         
 -18   8   1         89.00        138.66        16.56 o                         
 -16   8   1        224.19        232.33        19.15 o                         
 -14   8   1        637.03        647.62        27.58 o                         
 -12   8   1       1324.63       1342.53        34.08 o                         
 -10   8   1         71.52         81.13         4.99 o                         
  -8   8   1        144.04         83.48         6.46 o                         
  -6   8   1       2672.04       2709.05        29.89 o                         
  -4   8   1      13315.68      12913.79       108.14 o                         
  -2   8   1       3978.02       4158.17        45.97 o                         
   0   8   1      13848.35      13187.79       116.42 o                         
   2   8   1        213.09        288.75         6.24 o                         
   4   8   1        133.95         83.92         3.96 o                         
   6   8   1        463.35        361.65         7.79 o                         
   8   8   1        530.43        445.51        10.59 o                         
  10   8   1       1660.04       1680.49        24.67 o                         
  12   8   1       2912.90       3004.50        58.29 o                         
  14   8   1        276.20        251.28        27.61 o                         
  16   8   1          1.82         -6.25         6.97 o                         
  18   8   1         81.51         86.45        20.83 o                         
 -17   9   1        206.96        261.49        31.25 o                         
 -15   9   1        192.37        218.47        15.01 o                         
 -11   9   1         16.80          4.91         2.95 o                         
  -9   9   1          6.29         11.01         3.13 o                         
  -7   9   1       2027.90       1895.53        23.01 o                         
  -5   9   1       4857.83       4998.52        50.06 o                         
  -3   9   1       1036.76       1002.49        14.15 o                         
  -1   9   1       4870.68       4730.60        44.43 o                         
   1   9   1       5336.94       5848.11        58.42 o                         
   3   9   1        989.43       1206.89        16.72 o                         
   5   9   1       1349.39       1540.99        18.20 o                         
   7   9   1       5755.80       5914.58        64.92 o                         
   9   9   1        540.35        494.09        13.06 o                         
  11   9   1        231.70        231.63        12.19 o                         
  13   9   1         13.95         12.39         6.97 o                         
  15   9   1         14.61         23.16         9.18 o                         
 -18  10   1        562.16        694.44        46.91 o                         
 -16  10   1       1129.21       1205.08        67.31 o                         
 -14  10   1       1431.45       1527.61        38.97 o                         
 -12  10   1        262.70         38.55        10.42 o                         
 -10  10   1        631.84        660.20        21.25 o                         
  -8  10   1       4343.79       4414.11        51.14 o                         
  -6  10   1      12357.41      12467.85       118.79 o                         
  -4  10   1       6896.30       6925.39        69.37 o                         
  -2  10   1      11136.96      10495.98       101.08 o                         
   0  10   1      11143.61      11533.82        97.59 o                         
   2  10   1      20420.09      20475.41       204.73 o                         
   4  10   1      24550.85      25304.67       235.44 o                         
   6  10   1      14170.63      14711.26       196.14 o                         
   8  10   1       1495.51       1651.02        25.70 o                         
  10  10   1       1323.16       1351.12        27.52 o                         
  12  10   1       2975.74       3439.72        66.52 o                         
  14  10   1       2658.22       2947.23       121.94 o                         
  16  10   1        640.64        362.82        32.32 o                         
 -17  11   1        117.14        151.41        18.03 o                         
 -15  11   1        109.37        116.81        14.27 o                         
 -13  11   1         27.65         35.74         7.42 o                         
 -11  11   1         13.42         -1.12         4.07 o                         
  -9  11   1         46.00         55.18         5.05 o                         
  -7  11   1        676.99        651.06        10.54 o                         
  -5  11   1         37.83         49.13         3.53 o                         
  -3  11   1          6.08          5.26         2.01 o                         
  -1  11   1        226.45        268.32         5.66 o                         
   1  11   1         64.19         49.50         3.24 o                         
   3  11   1         54.26         35.52         3.20 o                         
   5  11   1        701.17        779.43        14.09 o                         
   7  11   1          2.50         12.88         2.58 o                         
   9  11   1         55.64         48.48         4.89 o                         
  11  11   1        480.34        578.54        19.71 o                         
  13  11   1        314.03        326.38        31.26 o                         
  15  11   1         73.78         42.20        11.40 o                         
 -16  12   1        209.27        192.85        19.61 o                         
 -14  12   1        783.16        935.04        28.34 o                         
 -12  12   1       1407.72       1554.14        61.62 o                         
 -10  12   1          4.63          3.87         4.84 o                         
  -8  12   1         41.06         58.50         5.19 o                         
  -6  12   1        440.77        592.26        13.91 o                         
  -4  12   1       5715.16       5637.73       104.39 o                         
  -2  12   1       1874.44       1916.79        24.11 o                         
   0  12   1       8399.92       8813.21        87.41 o                         
   2  12   1        159.50        111.47         5.07 o                         
   4  12   1        700.04        597.95        12.07 o                         
   6  12   1       1051.72       1110.15        29.83 o                         
   8  12   1       2355.82       2340.49        36.34 o                         
  10  12   1       1651.58       1619.77        66.88 o                         
  12  12   1       2164.46       2356.39        61.18 o                         
  14  12   1        118.64        142.35        16.00 o                         
  16  12   1          2.17         -9.37         9.37 o                         
 -15  13   1        357.15        332.58        29.18 o                         
 -13  13   1          9.77         -0.98         4.43 o                         
 -11  13   1        256.64        262.23        35.43 o                         
  -7  13   1         17.43         13.08         5.75 o                         
  -5  13   1       1823.39       1886.02        29.04 o                         
  -3  13   1       2898.12       3086.29        38.35 o                         
  -1  13   1        718.10        803.93        13.43 o                         
   1  13   1        167.25        170.81         6.45 o                         
   3  13   1         68.05         57.37         4.40 o                         
   5  13   1         12.77          3.23         3.23 o                         
   7  13   1       3861.39       4028.43        73.95 o                         
   9  13   1        762.42        887.96        28.57 o                         
  11  13   1         20.88         17.70        13.54 o                         
  13  13   1         20.58         35.97        10.23 o                         
  15  13   1         45.34         13.19        16.66 o                         
 -14  14   1        536.44        502.97        33.88 o                         
 -10  14   1       1515.75       1697.57        96.62 o                         
  -8  14   1       1769.27       1783.32        66.90 o                         
  -6  14   1       4401.27       4540.00       133.56 o                         
  -4  14   1       2622.61       2487.59        48.44 o                         
  -2  14   1       1523.58       1404.84        20.16 o                         
   0  14   1        835.37        897.15        20.12 o                         
   2  14   1       6830.38       6772.87        87.98 o                         
   4  14   1       6870.72       7338.40       105.12 o                         
   6  14   1       4882.88       5140.07        88.16 o                         
   8  14   1       3547.09       3257.13        80.17 o                         
  10  14   1       1600.48       1531.46        73.13 o                         
  12  14   1       1333.00       1377.74        52.20 o                         
 -13  15   1          5.00         19.53        25.51 o                         
 -11  15   1         75.70         81.09        13.20 o                         
  -9  15   1         33.42         30.35         9.12 o                         
  -7  15   1          1.37         -0.20         5.75 o                         
  -5  15   1          3.45          2.00         4.24 o                         
  -3  15   1         43.20         47.10         4.38 o                         
  -1  15   1       1129.24        454.16        35.50 o                         
   1  15   1        372.44        467.97        47.94 o                         
   3  15   1        973.85        955.56        27.83 o                         
   5  15   1        281.28        291.78        15.09 o                         
   7  15   1          0.47         -3.19         5.49 o                         
   9  15   1        151.55        101.18        13.94 o                         
  11  15   1        132.22        146.87        21.87 o                         
  13  15   1        169.20        200.00        29.17 o                         
 -12  16   1        867.56       1000.75        41.63 o                         
 -10  16   1        390.64        433.84        26.50 o                         
  -8  16   1          6.11         -2.99         8.56 o                         
  -6  16   1        653.81        670.14        29.09 o                         
  -4  16   1       1975.39       1910.06        59.01 o                         
  -2  16   1       4091.75       4210.22       209.57 o                         
   0  16   1       1611.51       1698.11        51.99 o                         
   2  16   1       1845.91       1766.21       111.34 o                         
   4  16   1         31.52         41.66        11.46 o                         
   6  16   1        319.09        305.56        21.66 o                         
   8  16   1       1636.90       1549.48        39.58 o                         
  10  16   1       1776.83       1894.22        68.95 o                         
  12  16   1        922.61       1006.80       130.90 o                         
 -11  17   1        118.48        105.20        21.87 o                         
  -9  17   1         14.13          9.09         8.00 o                         
  -7  17   1        235.49        207.23        13.90 o                         
  -5  17   1         46.73         38.79         6.08 o                         
  -3  17   1         10.63          6.50         7.80 o                         
  -1  17   1       1556.24       1622.92        51.69 o                         
   1  17   1        459.29        446.88        25.03 o                         
   3  17   1        929.21       1055.58        23.89 o                         
   5  17   1         11.65         10.54         6.50 o                         
   7  17   1         54.78         47.06         8.42 o                         
   9  17   1        313.52        250.15        21.65 o                         
  11  17   1        379.42        440.79        38.56 o                         
 -10  18   1        244.41        181.65        19.85 o                         
  -8  18   1        392.19        446.84        27.24 o                         
  -6  18   1        203.78        217.89        13.53 o                         
  -4  18   1       1766.91       1588.83        41.48 o                         
  -2  18   1       1144.73       1162.97        53.75 o                         
   0  18   1       2961.38       3389.06        88.12 o                         
   2  18   1       1350.76       1297.09        46.84 o                         
   4  18   1       1066.62        960.33        29.22 o                         
   6  18   1        647.34        674.51        24.33 o                         
   8  18   1        848.10        853.99        29.81 o                         
  -9  19   1         11.22         -1.04        12.50 o                         
  -7  19   1          7.77         13.71        10.41 o                         
  -5  19   1        148.15        169.63         9.62 o                         
  -3  19   1          0.71          8.08         7.71 o                         
  -1  19   1        150.72        165.89        18.37 o                         
   1  19   1        491.13        479.33        34.40 o                         
   3  19   1        122.76        120.59        17.94 o                         
   5  19   1          4.11         -1.73         7.16 o                         
   7  19   1         24.51         31.92        10.66 o                         
  -6  20   1        132.81        119.82        21.87 o                         
  -4  20   1        829.73        745.06        36.87 o                         
  -2  20   1       2546.27       2838.59        81.36 o                         
   0  20   1       1901.49       2013.71        67.93 o                         
   2  20   1        302.94        354.49        32.50 o                         
   4  20   1          9.61          7.37         9.49 o                         
  -1  21   1        163.38        147.09        21.92 o                         
 -20   0   2        325.95        399.08        46.89 o                         
 -18   0   2       5534.17       5536.36       120.66 o                         
 -16   0   2       5930.75       6104.36       176.13 o                         
 -14   0   2        697.43        934.31        25.04 o                         
 -12   0   2       7560.34       6833.53        98.30 o                         
 -10   0   2       1375.05        888.21        38.71 o                         
  -8   0   2       3653.94       4105.57       189.23 o                         
  -6   0   2        347.99        468.43        82.95 o                         
  -4   0   2      43018.10      35761.62      1557.42 o                         
  -2   0   2      52833.64      63178.70      2977.66 o                         
   2   0   2      51167.91      36072.01      1714.15 o                         
   4   0   2      17129.25      18233.93       274.81 o                         
   6   0   2      34752.00      40616.79      1462.71 o                         
   8   0   2      33032.04      33012.92       349.96 o                         
  10   0   2       9950.45      10865.22       148.97 o                         
  12   0   2       3413.76       4267.54        88.11 o                         
  14   0   2       2590.66       2826.59        79.06 o                         
  18   0   2       1084.72        912.98        51.13 o                         
 -19   1   2         92.08        107.54         8.98 o                         
 -17   1   2        231.77        247.87        11.88 o                         
 -15   1   2        133.67         96.09        14.43 o                         
 -13   1   2        318.40        267.04         7.71 o                         
 -11   1   2       1481.40       1522.56        23.62 o                         
  -9   1   2        164.54         50.88         7.37 o                         
  -7   1   2       1644.15       1877.34        43.04 o                         
  -5   1   2       3344.33       3952.89        63.83 o                         
  -3   1   2      11540.61      12184.81       430.55 o                         
  -1   1   2       9022.90       9525.52       504.69 o                         
   1   1   2       6206.12       5626.01        61.16 o                         
   3   1   2       3105.63       3540.04        30.92 o                         
   5   1   2        246.53        203.08         4.02 o                         
   7   1   2        382.99        496.85         7.15 o                         
   9   1   2       1457.30       1530.00        17.77 o                         
  11   1   2       5106.22       5731.35        63.77 o                         
  13   1   2        979.36        949.93        39.77 o                         
  15   1   2        340.62        351.04        23.45 o                         
  17   1   2        180.85        222.39        18.77 o                         
 -20   2   2         28.21         24.18        12.30 o                         
 -18   2   2         30.97         24.32         5.69 o                         
 -16   2   2         79.82         70.98         8.26 o                         
 -14   2   2         36.11         33.95         3.82 o                         
 -12   2   2          8.14          2.38         2.56 o                         
 -10   2   2         43.74         62.82         5.17 o                         
  -8   2   2          4.88         19.91         4.40 o                         
  -6   2   2       2049.26       1581.93        25.78 o                         
  -4   2   2       1604.01       1842.69        27.77 o                         
  -2   2   2        363.53        287.09         4.96 o                         
   0   2   2        463.90        630.01         7.80 o                         
   2   2   2         84.77         60.11         2.10 o                         
   4   2   2        327.27        253.17         4.45 o                         
   6   2   2        423.51        547.29         7.28 o                         
   8   2   2       1283.20       1195.23        13.67 o                         
  10   2   2         12.50         16.79         2.58 o                         
  12   2   2         60.50         48.07         4.45 o                         
  14   2   2        173.80        212.29        10.01 o                         
  16   2   2         27.66         15.80         8.47 o                         
  18   2   2          1.17         -8.33         8.85 o                         
 -19   3   2         53.72         48.11         6.80 o                         
 -17   3   2        465.23        516.98        15.97 o                         
 -15   3   2        146.32        100.05        17.71 o                         
 -13   3   2       4706.19       4889.29        56.03 o                         
 -11   3   2       1786.82       1790.50        26.78 o                         
  -9   3   2       4875.17       5430.15        78.51 o                         
  -7   3   2       6309.77       6394.49       194.27 o                         
  -5   3   2       4443.13       4206.41        59.46 o                         
  -3   3   2       4841.42       4672.17        56.87 o                         
  -1   3   2      52375.38      61835.01      1819.91 o                         
   1   3   2       7351.24       7472.21        62.60 o                         
   3   3   2       2613.87       2785.61        25.43 o                         
   5   3   2       8270.64       7578.98        68.25 o                         
   7   3   2         26.56         43.19         4.10 o                         
   9   3   2        657.94        630.48        10.01 o                         
  11   3   2       1234.29       1367.82        21.29 o                         
  13   3   2       1756.75       1925.47        33.15 o                         
  15   3   2         40.02         14.96         8.00 o                         
  17   3   2         17.89          0.75         5.42 o                         
 -20   4   2        106.79        121.90        18.75 o                         
 -18   4   2       2468.81       2707.16       139.68 o                         
 -16   4   2       3383.47       3859.81        69.50 o                         
 -14   4   2       4515.61       5185.01        70.39 o                         
 -12   4   2      14749.38      14727.94       152.04 o                         
 -10   4   2       6095.32       6465.17        70.18 o                         
  -8   4   2       2220.89       2169.84        35.83 o                         
  -6   4   2      31921.80      30198.73      1188.26 o                         
  -4   4   2       5937.20       6183.63        83.99 o                         
  -2   4   2        701.92        785.69        10.13 o                         
   0   4   2       4278.53       3094.16        27.42 o                         
   2   4   2       2869.21       3044.51        27.50 o                         
   4   4   2      12688.62      14143.15       117.85 o                         
   6   4   2      48009.64      54193.79      2210.20 o                         
   8   4   2      56705.87      61660.14      2119.39 o                         
  10   4   2      18478.67      20273.23       190.91 o                         
  12   4   2       2212.31       2734.79        38.22 o                         
  14   4   2       1164.62       1149.81        32.09 o                         
  16   4   2        747.52       1005.32        53.19 o                         
 -19   5   2         20.80         38.66        13.40 o                         
 -17   5   2          2.08         -0.74         7.50 o                         
 -15   5   2          0.12          0.10         2.30 o                         
 -13   5   2          4.91          2.99         2.36 o                         
 -11   5   2          0.46         -2.25         2.25 o                         
  -9   5   2       1303.36       1257.96        22.17 o                         
  -7   5   2        449.55        499.72        12.77 o                         
  -5   5   2         18.45         18.27         2.54 o                         
  -3   5   2          1.40         11.20         1.38 o                         
  -1   5   2       4339.58       4185.60        38.65 o                         
   1   5   2       2376.72       2328.70        21.70 o                         
   3   5   2       1615.79       1697.77        17.27 o                         
   5   5   2       1168.96       1306.17        15.33 o                         
   7   5   2       1010.32        831.01        12.11 o                         
   9   5   2       4786.57       5145.40        48.23 o                         
  11   5   2       1333.38       1550.49        23.56 o                         
  13   5   2        119.03        176.38        10.17 o                         
  15   5   2        297.26        447.01        35.43 o                         
  17   5   2         36.67          2.81        20.31 o                         
 -20   6   2        190.54        243.70        21.72 o                         
 -18   6   2         47.87         51.34        11.78 o                         
 -16   6   2         19.98          7.39         9.37 o                         
 -14   6   2        422.01        428.90        25.54 o                         
 -12   6   2        275.96        249.39         9.21 o                         
 -10   6   2        140.60        199.20         5.93 o                         
  -8   6   2       1285.82       1284.05        19.60 o                         
  -6   6   2         11.34          9.87         2.07 o                         
  -4   6   2        236.69        194.34         5.42 o                         
  -2   6   2       2673.00       2545.81        28.81 o                         
   0   6   2        410.86        285.23         5.17 o                         
   2   6   2       1854.49       2123.98        21.70 o                         
   4   6   2       3835.54       4151.75        37.85 o                         
   6   6   2        169.88        142.54         4.26 o                         
   8   6   2        637.29        611.94         9.88 o                         
  10   6   2        943.35        953.05        16.50 o                         
  12   6   2        440.71        476.52        12.69 o                         
  14   6   2        503.47        594.42        25.42 o                         
  16   6   2        475.74        679.58        43.78 o                         
  18   6   2          1.09         -7.81         7.81 o                         
 -19   7   2        177.10        144.80        23.96 o                         
 -17   7   2        561.32        594.24        30.22 o                         
 -15   7   2        592.67        651.43        28.32 o                         
 -13   7   2       1121.20       1167.81        30.71 o                         
 -11   7   2       3849.12       3666.89        43.42 o                         
  -9   7   2        476.10        455.96         9.75 o                         
  -7   7   2       2642.11       2476.80        35.75 o                         
  -5   7   2       6876.69       6642.94        69.85 o                         
  -3   7   2         52.23        147.26         5.19 o                         
  -1   7   2       4351.22       4530.05        44.81 o                         
   1   7   2       2587.71       3739.37        34.11 o                         
   3   7   2       3812.27       4050.93        35.06 o                         
   5   7   2        455.75        424.06         6.58 o                         
   7   7   2       1612.07       1589.55        18.35 o                         
   9   7   2         21.87         32.61         3.43 o                         
  11   7   2       6493.88       7067.70        84.38 o                         
  13   7   2       1560.43       1604.46        37.37 o                         
  17   7   2         48.09          2.50        19.79 o                         
 -18   8   2       1219.83       1467.93        50.55 o                         
 -16   8   2       3553.88       3937.20       194.52 o                         
 -14   8   2       3421.75       4149.94       140.57 o                         
 -12   8   2       2034.21       1952.07        33.24 o                         
 -10   8   2        221.51        223.94         6.79 o                         
  -8   8   2       1575.63       1504.87        26.66 o                         
  -6   8   2      25747.53      26459.24       261.77 o                         
  -4   8   2      19701.04      18851.75       187.79 o                         
  -2   8   2      31486.59      31619.51       367.56 o                         
   0   8   2      12939.69      12100.66       107.32 o                         
   2   8   2      13847.84      13565.48       113.73 o                         
   4   8   2      11242.13      11258.79        95.66 o                         
   6   8   2       8912.57       8594.92        71.36 o                         
   8   8   2       9602.71      10686.26       105.89 o                         
  10   8   2       6743.07       7691.46        84.05 o                         
  12   8   2       3932.73       4367.54       113.42 o                         
  14   8   2       1183.72       1186.14       123.17 o                         
 -19   9   2          5.22         14.58        14.58 o                         
 -17   9   2         50.08         50.97        12.13 o                         
 -15   9   2         16.27          9.84         6.39 o                         
 -13   9   2         46.15         21.07        19.27 o                         
 -11   9   2        198.53        184.23         6.49 o                         
  -9   9   2        891.68       1015.65        16.22 o                         
  -7   9   2        256.53        303.26         6.39 o                         
  -5   9   2       1409.26       1359.92        18.78 o                         
  -3   9   2        845.19        767.08        11.46 o                         
  -1   9   2        710.90        778.27        10.31 o                         
   1   9   2          5.18          5.23         1.19 o                         
   3   9   2       1102.42       1021.93        11.71 o                         
   5   9   2          6.20          5.25         1.58 o                         
   7   9   2        135.73        191.05         6.65 o                         
   9   9   2       1274.76       1443.99        23.74 o                         
  11   9   2        283.94        305.91        16.95 o                         
  13   9   2        803.14        904.67        27.66 o                         
  15   9   2        273.12        287.57        31.26 o                         
  17   9   2         87.18         53.12        18.75 o                         
 -18  10   2         66.98         62.16        23.95 o                         
 -16  10   2         42.48         55.08        12.30 o                         
 -14  10   2        461.41        536.54        25.62 o                         
 -12  10   2         64.00         47.91         9.37 o                         
 -10  10   2       1664.79       1764.94        32.37 o                         
  -8  10   2       1665.66       1826.24        21.40 o                         
  -6  10   2       2056.27       2111.81        23.12 o                         
  -4  10   2        249.52        229.12         6.93 o                         
  -2  10   2       9883.15      10165.97        92.14 o                         
   0  10   2       1784.77       1825.22        19.18 o                         
   2  10   2      11732.64      11888.24       106.85 o                         
   4  10   2       6710.66       6990.97        61.92 o                         
   6  10   2        175.89        192.24         5.53 o                         
   8  10   2        462.22        519.02        12.41 o                         
  10  10   2        522.52        512.89        20.60 o                         
  12  10   2       1104.66       1183.02        26.85 o                         
  14  10   2        518.66        605.63        42.74 o                         
 -17  11   2          0.56         17.70        14.58 o                         
 -15  11   2         80.81         87.43        27.60 o                         
 -13  11   2        277.95        275.64        17.27 o                         
 -11  11   2       1109.34       1085.46        36.54 o                         
  -9  11   2        976.41       1044.67        16.95 o                         
  -7  11   2        172.84        166.17         4.71 o                         
  -5  11   2       2842.82       2781.10        34.77 o                         
  -3  11   2         30.22         29.68         2.68 o                         
  -1  11   2       1805.95       1710.63        19.83 o                         
   1  11   2       4906.84       4715.97        46.02 o                         
   3  11   2       2547.77       2459.16        29.61 o                         
   5  11   2        117.46        152.30         4.91 o                         
   7  11   2        425.57        537.78        12.25 o                         
   9  11   2          0.58         -0.10         3.30 o                         
  11  11   2       1215.72       1472.35        30.61 o                         
  13  11   2        156.17        143.75        20.83 o                         
  15  11   2          1.39         -6.30         6.30 o                         
 -16  12   2       1510.29       1581.84        41.75 o                         
 -14  12   2       2822.03       3038.69        62.38 o                         
 -12  12   2       1314.29       1351.19        38.64 o                         
 -10  12   2        343.60        338.71        14.83 o                         
  -8  12   2       2466.27       2587.91        33.95 o                         
  -6  12   2       1920.64       2130.65        29.02 o                         
  -4  12   2       6980.60       6682.33        78.71 o                         
  -2  12   2       1828.17       1818.38        21.37 o                         
   0  12   2       1806.14       1778.44        21.84 o                         
   2  12   2       1499.72       1553.59        22.28 o                         
   4  12   2       6103.45       6641.66        79.27 o                         
   6  12   2       3718.55       3989.16        57.53 o                         
   8  12   2       3693.42       3679.77        62.58 o                         
  10  12   2       5111.55       5368.42        92.61 o                         
  12  12   2       2294.63       2378.18        62.23 o                         
 -15  13   2         23.76         26.63        10.23 o                         
 -13  13   2         96.24         -1.82         2.68 o                         
 -11  13   2         61.27          3.76        12.48 o                         
  -9  13   2        113.48        196.13       151.02 o                         
  -7  13   2        293.63        320.94        30.22 o                         
  -5  13   2        304.18        281.54         8.72 o                         
  -3  13   2        857.24        861.66        13.20 o                         
  -1  13   2        344.81        305.71         8.47 o                         
   1  13   2         82.33         85.40         4.70 o                         
   3  13   2       1546.75       1611.79        25.46 o                         
   5  13   2        780.95        831.41        28.31 o                         
   7  13   2       1298.52       1285.90        26.56 o                         
   9  13   2        653.39        722.57        29.99 o                         
  11  13   2        270.07        351.13        33.34 o                         
  13  13   2         55.05         -9.37         9.37 o                         
 -10  14   2       1796.98       1900.16        54.63 o                         
  -8  14   2       2167.28       2274.85        62.59 o                         
  -6  14   2        489.91        405.98        17.65 o                         
  -4  14   2        122.85        145.51         6.36 o                         
  -2  14   2          5.94          5.44         2.08 o                         
   0  14   2       1209.71       1093.72        18.87 o                         
   2  14   2       5456.48       5236.21        70.10 o                         
   4  14   2       2663.33       2960.38        44.23 o                         
   6  14   2        634.68        639.28        16.97 o                         
   8  14   2         89.89         76.38        15.62 o                         
 -13  15   2          0.15          8.94         8.74 o                         
 -11  15   2        115.26        140.49        19.79 o                         
  -9  15   2        174.54        139.16        12.09 o                         
  -7  15   2        106.36         89.94         9.17 o                         
  -5  15   2         12.21          7.29         6.25 o                         
  -3  15   2        121.92        134.08         6.55 o                         
  -1  15   2        508.44        517.67        18.08 o                         
   1  15   2          2.42         14.04         3.67 o                         
   3  15   2       2501.12       2562.54        68.99 o                         
   5  15   2       1937.56       1967.13        41.91 o                         
   7  15   2        268.77        282.47        19.26 o                         
   9  15   2        154.30        114.59        21.88 o                         
 -12  16   2        752.05        722.81        41.33 o                         
 -10  16   2        805.39        858.36        51.11 o                         
  -8  16   2        440.19        539.06        21.30 o                         
  -6  16   2       1132.09       1086.22        29.31 o                         
  -4  16   2       1266.44       1243.71        26.54 o                         
  -2  16   2       1203.17       1368.73        64.73 o                         
   0  16   2        984.31        897.45        46.96 o                         
   2  16   2       2176.60       2076.87        88.40 o                         
   4  16   2       1021.06       1206.23        29.87 o                         
   6  16   2       1694.54       1478.22        97.09 o                         
   8  16   2       1527.02       1699.76        54.09 o                         
  10  16   2        865.35        196.08        23.99 o                         
 -11  17   2          4.61         -7.71         7.71 o                         
  -9  17   2         55.07         52.26         8.15 o                         
  -7  17   2        231.93        167.53        12.86 o                         
  -5  17   2        156.91        137.58         9.79 o                         
  -3  17   2         96.92         96.37         4.82 o                         
  -1  17   2         93.90        108.03        13.94 o                         
   1  17   2         78.92         71.49         9.81 o                         
   3  17   2        358.77        452.18        20.14 o                         
   5  17   2        395.19        393.10        14.83 o                         
   7  17   2        498.14        553.15        24.00 o                         
   9  17   2         71.75         70.99        23.95 o                         
 -10  18   2        708.36        773.67        52.13 o                         
  -8  18   2        903.36       1096.78        35.83 o                         
  -6  18   2         46.55         24.99         5.04 o                         
  -4  18   2        501.91        535.04        22.78 o                         
  -2  18   2        378.04        370.48        24.68 o                         
   0  18   2       2134.01       2261.04        66.15 o                         
   2  18   2       1608.46       1605.16        55.48 o                         
   4  18   2        818.12        896.31        23.02 o                         
   6  18   2        105.49        105.51        10.70 o                         
   8  18   2         50.41         36.28        18.23 o                         
  -9  19   2          8.29         -9.10         9.10 o                         
  -7  19   2        210.38        241.40        18.10 o                         
  -5  19   2          0.14         -4.69         4.69 o                         
  -3  19   2        106.66        101.03        20.83 o                         
  -1  19   2         58.48         67.61        14.19 o                         
   1  19   2          5.67         17.94        11.66 o                         
   3  19   2         18.11         11.86         9.49 o                         
   5  19   2        399.96        313.17        39.08 o                         
   7  19   2        115.28        121.87        22.91 o                         
  -6  20   2        255.51        252.14        23.20 o                         
  -4  20   2        151.83        111.92        16.56 o                         
  -2  20   2       1028.84       1169.25        61.55 o                         
   0  20   2        321.44        313.63        36.47 o                         
   2  20   2        515.31        546.34        33.69 o                         
 -21   1   3        359.84        392.23        48.98 o                         
 -19   1   3         23.88         38.30         6.55 o                         
 -17   1   3          4.24          0.68         4.81 o                         
 -15   1   3          7.38          8.75         3.49 o                         
 -13   1   3        172.11        216.94        10.26 o                         
 -11   1   3         13.22         51.71         5.17 o                         
  -9   1   3       8028.38       7249.86       111.67 o                         
  -7   1   3        547.54        465.69        14.47 o                         
  -5   1   3       1515.17       1656.63        26.26 o                         
  -3   1   3        710.39        920.37        12.11 o                         
  -1   1   3         58.84         25.01         2.12 o                         
   1   1   3       1251.81       1191.88        15.46 o                         
   5   1   3       5658.41       5629.48        55.16 o                         
   7   1   3        105.17        143.43         4.09 o                         
   9   1   3        548.18        570.05         9.90 o                         
  11   1   3         81.63         63.93         4.32 o                         
  13   1   3        368.08        421.71        14.44 o                         
  17   1   3        249.81         -3.85         4.75 o                         
 -20   2   3       2103.97       2525.20        75.54 o                         
 -18   2   3       1930.99       2147.07        40.90 o                         
 -16   2   3         35.48        103.15        27.08 o                         
 -14   2   3       7157.18       7814.08        93.49 o                         
 -12   2   3      17006.40      16600.33       224.37 o                         
 -10   2   3      22411.08      23664.60       312.34 o                         
  -8   2   3      14137.40      12967.64       200.57 o                         
  -6   2   3       6855.49       6059.96        97.95 o                         
  -4   2   3        721.03        588.43        10.29 o                         
  -2   2   3     138738.88     135294.11      4707.19 o                         
   0   2   3        652.87        501.12         6.39 o                         
   2   2   3        408.96        653.30         7.83 o                         
   4   2   3       7789.14       7641.53        68.90 o                         
   6   2   3       1567.79       1677.57        17.06 o                         
   8   2   3       2370.09       2494.19        33.33 o                         
  10   2   3      12516.26      14067.84       127.03 o                         
  12   2   3       5335.20       6348.35        78.25 o                         
  14   2   3       5151.43       5772.96        88.63 o                         
  18   2   3         80.52         -3.12         5.89 o                         
 -21   3   3         43.41         39.29        12.13 o                         
 -19   3   3        161.30        162.64        12.11 o                         
 -17   3   3         13.10          5.64         4.31 o                         
 -13   3   3        689.83        775.62        16.67 o                         
 -11   3   3         21.91          8.12         4.51 o                         
  -9   3   3       5733.10       6010.36        86.16 o                         
  -7   3   3        335.85        423.93        12.84 o                         
  -5   3   3         93.35         30.64         3.46 o                         
  -3   3   3       3218.37       3224.46        34.54 o                         
  -1   3   3       2953.11       3475.36        34.04 o                         
   1   3   3         27.22         36.50         1.60 o                         
   3   3   3        799.64        822.90        10.00 o                         
   5   3   3         41.07         39.71         2.18 o                         
   7   3   3        626.15        564.06         8.15 o                         
   9   3   3       2989.10       3259.02        32.05 o                         
  11   3   3          3.38          2.57         2.34 o                         
  13   3   3        492.16        598.30        15.62 o                         
  15   3   3       1172.03       -118.92       366.85 o                         
  17   3   3        303.80         63.56        15.63 o                         
 -20   4   3         56.17         58.54        13.26 o                         
 -18   4   3        112.86        120.40        12.62 o                         
 -16   4   3        549.13        542.92        17.08 o                         
 -14   4   3        187.44        255.12        15.45 o                         
 -12   4   3        138.75        111.55         8.50 o                         
 -10   4   3        158.81        117.00         7.67 o                         
  -8   4   3        774.15        692.35        15.92 o                         
  -6   4   3        474.12        553.01        13.60 o                         
  -4   4   3        186.39        197.98         5.65 o                         
  -2   4   3        174.17        180.25         4.04 o                         
   0   4   3          0.60          1.35         0.77 o                         
   2   4   3        774.63        706.76         8.59 o                         
   4   4   3       3166.98       3137.57        29.51 o                         
   6   4   3       1104.31       1518.48        16.56 o                         
   8   4   3        629.79        675.01         9.93 o                         
  10   4   3        534.63        638.07        10.88 o                         
  12   4   3         29.33         32.09         4.63 o                         
  14   4   3         23.89         24.87         6.34 o                         
  16   4   3          3.15         -3.96         5.20 o                         
 -17   5   3        127.67        124.12         9.03 o                         
 -15   5   3        187.92        152.67        19.79 o                         
 -13   5   3        147.46        189.76         9.64 o                         
 -11   5   3       1611.92       1683.61        32.29 o                         
  -9   5   3       2601.09       2314.93        39.25 o                         
  -7   5   3      10545.70      10208.67       138.89 o                         
  -5   5   3        696.42        810.02        20.42 o                         
  -3   5   3       2408.46       2383.37        26.94 o                         
  -1   5   3      12035.36      13305.54       116.49 o                         
   1   5   3        435.02        539.96         7.29 o                         
   3   5   3      16797.91      16519.41       137.37 o                         
   5   5   3       8424.46       7915.93        69.05 o                         
   7   5   3         98.40         61.62         2.73 o                         
   9   5   3        480.78        508.26         9.37 o                         
  11   5   3          1.09         -0.08         2.18 o                         
  13   5   3        308.25        325.02        14.41 o                         
  17   5   3         31.28          8.33         7.81 o                         
 -20   6   3        846.29       1148.26        45.72 o                         
 -18   6   3        876.60       1010.81        40.19 o                         
 -16   6   3        641.78        862.90        22.52 o                         
 -14   6   3       7907.21       8480.07       173.89 o                         
 -12   6   3      15247.71      15926.03       177.97 o                         
 -10   6   3       5368.27       5975.79        87.90 o                         
  -8   6   3      24239.79      23487.86       309.97 o                         
  -6   6   3       1423.38       1085.72        16.82 o                         
  -4   6   3         51.80        124.45         7.86 o                         
  -2   6   3       7848.56       7113.82        68.42 o                         
   0   6   3      27147.79      24847.11       228.39 o                         
   2   6   3      12013.75      13458.36       112.79 o                         
   4   6   3       9150.10       8675.58        74.88 o                         
   6   6   3       2004.53       1857.50        20.25 o                         
   8   6   3       4313.96       4804.04        45.48 o                         
  10   6   3       7309.73       8378.15        84.29 o                         
  12   6   3       3376.28       3681.61        53.66 o                         
  14   6   3       3171.96       3726.19       121.55 o                         
  16   6   3        731.66        885.30        51.10 o                         
 -19   7   3         89.73         98.59        16.15 o                         
 -17   7   3        193.84        181.92        18.04 o                         
 -15   7   3         99.27        111.53         5.49 o                         
 -13   7   3         92.37         88.71         9.97 o                         
 -11   7   3          8.27          5.46         2.57 o                         
  -9   7   3         18.46         14.57         3.05 o                         
  -7   7   3       2348.49       2302.39        30.83 o                         
  -5   7   3         26.65         20.05         2.35 o                         
  -3   7   3       4668.96       4456.22        47.92 o                         
  -1   7   3       7076.61       6176.43        57.05 o                         
   1   7   3      11100.75      12077.99       101.76 o                         
   3   7   3       2196.21       2183.94        23.30 o                         
   5   7   3        429.77        350.98         6.69 o                         
   7   7   3       1140.66       1296.34        17.14 o                         
   9   7   3        114.21        138.57         5.61 o                         
  11   7   3        196.95        277.74         9.77 o                         
  13   7   3        524.59        289.81        23.98 o                         
  15   7   3        349.66         -1.04         6.25 o                         
 -18   8   3        622.11        694.92        35.97 o                         
 -16   8   3       1278.05       1410.90        47.61 o                         
 -14   8   3        113.09         80.86         6.42 o                         
 -12   8   3         90.53         70.75         5.25 o                         
 -10   8   3          2.70          8.35         9.02 o                         
  -8   8   3        558.50        568.87        11.98 o                         
  -6   8   3       2184.63       1994.91        27.36 o                         
  -4   8   3       9422.48       9381.16       104.42 o                         
  -2   8   3        616.51        523.50         8.49 o                         
   0   8   3        183.84         91.72         4.79 o                         
   2   8   3       2102.47       2307.09        24.46 o                         
   4   8   3       1318.02       1580.55        17.81 o                         
   6   8   3       1337.92       1350.17        15.34 o                         
   8   8   3       1245.24       1314.99        17.76 o                         
  10   8   3        344.30        370.90        10.80 o                         
  12   8   3          7.61         -4.76         5.00 o                         
  14   8   3        112.19        119.78        20.83 o                         
  16   8   3         56.63         54.16        17.71 o                         
 -19   9   3         33.98         54.72        13.61 o                         
 -17   9   3          1.10         -4.26         8.44 o                         
 -15   9   3        807.28        732.90        47.85 o                         
 -13   9   3        238.36        278.80        11.66 o                         
 -11   9   3        177.29        124.64         6.91 o                         
  -9   9   3       1250.66       1299.59        19.74 o                         
  -7   9   3       1223.92       1187.29        19.54 o                         
  -5   9   3       2298.37       2053.99        30.61 o                         
  -3   9   3       1338.90       1104.88        14.49 o                         
  -1   9   3        874.60        949.23        12.46 o                         
   1   9   3        233.47        138.76         4.62 o                         
   3   9   3       5184.91       5173.10        47.05 o                         
   5   9   3        674.89        583.33         8.75 o                         
   7   9   3       1262.51       1623.30        19.40 o                         
   9   9   3        361.76        369.08        10.00 o                         
  11   9   3         33.88         37.35         6.39 o                         
  13   9   3         20.16          7.27         5.90 o                         
  15   9   3        790.19        919.80        54.23 o                         
 -18  10   3        776.34        904.72        40.18 o                         
 -16  10   3       1328.20       1594.55        41.42 o                         
 -14  10   3       2167.86       2457.80        63.72 o                         
 -12  10   3       2209.55       2434.63        53.34 o                         
 -10  10   3       4724.42       4788.29        59.01 o                         
  -8  10   3       4527.45       4513.54        63.36 o                         
  -6  10   3       4715.39       4577.68        51.87 o                         
  -4  10   3       4232.48       4096.71        43.43 o                         
  -2  10   3       8855.70       8522.21        74.31 o                         
   0  10   3       5904.35       5764.46        62.72 o                         
   2  10   3      10940.01      10635.93        91.70 o                         
   4  10   3       2157.41       2098.58        21.35 o                         
   6  10   3         34.06         16.89         2.08 o                         
   8  10   3        296.16        354.79        10.00 o                         
  10  10   3       4671.39       4851.90        84.19 o                         
  12  10   3       3848.24       4247.86        85.70 o                         
 -17  11   3         16.73          9.37        10.00 o                         
 -15  11   3         77.59         45.21         9.74 o                         
 -13  11   3         39.16         46.39         7.95 o                         
 -11  11   3          3.43          1.74         3.01 o                         
  -9  11   3         27.35         30.59         3.23 o                         
  -7  11   3        497.04        552.64        11.21 o                         
  -5  11   3       1390.16       1264.63        18.71 o                         
  -3  11   3       1495.44       1602.83        20.40 o                         
  -1  11   3       1037.99       1151.80        14.07 o                         
   1  11   3        908.60        841.33        11.52 o                         
   3  11   3        197.97        212.77         4.97 o                         
   5  11   3        128.63        218.61         6.46 o                         
   7  11   3        372.76        384.67         9.40 o                         
   9  11   3        806.71        758.00        19.29 o                         
  11  11   3       1367.40       1572.66        71.89 o                         
  13  11   3        539.62        688.79        30.85 o                         
  15  11   3         63.84         43.74        16.66 o                         
 -16  12   3       1523.53       1791.92        84.67 o                         
 -14  12   3        322.66        368.83        17.91 o                         
 -12  12   3        159.60        139.88        10.22 o                         
 -10  12   3        106.13        118.18         7.11 o                         
  -8  12   3       2638.45       2548.30        35.80 o                         
  -6  12   3       1883.79       1922.27        23.23 o                         
  -4  12   3       4685.62       4544.72        49.10 o                         
  -2  12   3        244.09        246.56         5.52 o                         
   0  12   3        383.52        433.07         7.99 o                         
   2  12   3        335.70        379.92        11.69 o                         
   4  12   3       1884.45       1999.19        24.40 o                         
   6  12   3       1771.70       1996.44        28.21 o                         
   8  12   3       1207.47       1313.22        25.14 o                         
  10  12   3         79.86         70.26        11.16 o                         
  12  12   3         11.73          3.48         5.98 o                         
  14  12   3          1.29         -3.47         6.15 o                         
 -15  13   3        120.49        139.10        18.51 o                         
 -13  13   3        500.81        540.14        29.11 o                         
 -11  13   3         87.75         85.22         8.10 o                         
  -9  13   3       1094.90        628.41        21.92 o                         
  -7  13   3         66.58         51.56         7.36 o                         
  -5  13   3         60.55         40.46         4.20 o                         
  -3  13   3       1836.90       1969.07        27.46 o                         
  -1  13   3       1215.57       1278.39        17.65 o                         
   1  13   3         56.36        105.43         4.34 o                         
   3  13   3        229.97        249.85        13.84 o                         
   5  13   3        101.95         96.35         6.93 o                         
   7  13   3        487.09        467.82        12.86 o                         
   9  13   3        850.38        808.02        36.98 o                         
  11  13   3        117.33         10.71         6.25 o                         
  13  13   3          0.23         -6.30         6.30 o                         
 -16  14   3        777.65        829.01        55.27 o                         
 -14  14   3       1523.15       1614.49        57.14 o                         
 -10  14   3       2812.76       2941.00        51.14 o                         
  -8  14   3       1382.74       1446.47        34.37 o                         
  -6  14   3       2142.61       2238.18        53.95 o                         
  -4  14   3        337.48        365.83        14.02 o                         
  -2  14   3        453.63        377.47         9.84 o                         
   0  14   3       1671.19       1542.55        25.00 o                         
   2  14   3       4307.71       4384.43        60.08 o                         
   4  14   3       1474.55       1539.28        25.31 o                         
   6  14   3        807.14        755.95        19.27 o                         
   8  14   3       2027.64       2163.91        60.41 o                         
 -15  15   3        100.70         41.66        16.66 o                         
 -13  15   3        142.09         -3.12         3.12 o                         
 -11  15   3          0.33         -7.71         7.71 o                         
  -9  15   3         90.67        112.76        12.33 o                         
  -7  15   3         90.25         60.99         6.90 o                         
  -5  15   3        426.05        356.98        12.87 o                         
  -3  15   3         21.25          9.00         3.00 o                         
  -1  15   3        631.55        622.72        14.86 o                         
   1  15   3        185.27        182.37         9.28 o                         
   3  15   3         12.24         17.29         3.82 o                         
   5  15   3        221.17        219.84         9.96 o                         
  11  15   3        167.65         -7.29         7.29 o                         
 -14  16   3        392.05        433.51        39.60 o                         
 -12  16   3         63.93         41.66        11.78 o                         
 -10  16   3        367.80        379.34        44.29 o                         
  -8  16   3        603.42        560.82        18.13 o                         
  -6  16   3       3725.90       3931.86        56.78 o                         
  -4  16   3       1049.05       1111.30        32.39 o                         
  -2  16   3        281.34        262.70         7.74 o                         
   0  16   3         27.52         15.94         3.58 o                         
   2  16   3        162.88        171.52        11.04 o                         
   4  16   3        311.26        262.55        12.58 o                         
   6  16   3       1690.87       1769.94        51.95 o                         
  10  16   3        111.51        123.95        23.96 o                         
 -11  17   3        126.37        159.90        25.52 o                         
  -9  17   3        155.83        146.39        15.35 o                         
  -7  17   3       1277.10       1290.31        28.81 o                         
  -5  17   3          1.80         -3.60         3.60 o                         
  -3  17   3         23.03         18.31         2.70 o                         
  -1  17   3         95.21         60.99        13.12 o                         
   1  17   3        141.02        149.26         9.26 o                         
   3  17   3         13.35          3.57         7.26 o                         
   5  17   3         49.24         12.26         5.33 o                         
   7  17   3        100.20        104.16        22.91 o                         
   9  17   3          1.08         -6.74        13.02 o                         
 -10  18   3        369.26        472.05        41.68 o                         
  -8  18   3        699.40        735.12        23.55 o                         
  -6  18   3        527.06        484.15        15.51 o                         
  -4  18   3       2049.71       2156.38        62.02 o                         
  -2  18   3        645.33        631.41        34.41 o                         
   0  18   3       1132.55       1171.17        45.92 o                         
   2  18   3        282.64        255.19        18.15 o                         
   4  18   3        288.78        241.13        16.97 o                         
   8  18   3        251.88          3.13         9.38 o                         
  -9  19   3         25.90         32.79        10.68 o                         
  -7  19   3          1.81         -5.52         5.52 o                         
  -5  19   3        115.12        108.83         9.21 o                         
  -3  19   3        562.38        594.01        32.01 o                         
  -1  19   3        379.75        398.22        26.53 o                         
   1  19   3         41.21         45.17        11.51 o                         
   3  19   3         18.99         24.45        14.58 o                         
   5  19   3         17.05          3.31         7.71 o                         
  -6  20   3        548.65        678.23        55.25 o                         
  -4  20   3       1364.41       1506.48        54.62 o                         
  -2  20   3        671.42        728.79        52.13 o                         
   0  20   3        108.60        106.58        16.15 o                         
   2  20   3        141.65        109.80        18.76 o                         
 -20   0   4       5063.79       5932.02       132.20 o                         
 -18   0   4       5330.41       6027.78       191.53 o                         
 -16   0   4       2645.68       3211.32       642.05 o                         
 -12   0   4       7588.26       7866.41       221.17 o                         
 -10   0   4      11255.77      12128.37       233.47 o                         
  -6   0   4      23806.58      25844.49       671.49 o                         
  -2   0   4      26004.31      25518.90       863.68 o                         
   0   0   4       1760.79       1960.34        31.88 o                         
   2   0   4      10703.90      10180.09       135.14 o                         
   4   0   4      13324.09      11731.19       139.50 o                         
   6   0   4        497.98        622.15        12.49 o                         
   8   0   4       3828.65       3451.71        54.46 o                         
  10   0   4         18.19         14.30         3.70 o                         
  12   0   4        260.95        433.21        22.90 o                         
  14   0   4       5469.00       6418.68       192.62 o                         
 -21   1   4         14.83         15.19        10.51 o                         
 -19   1   4         92.58         91.57         8.93 o                         
 -17   1   4        514.75        566.51        18.56 o                         
 -15   1   4        312.81        453.54       233.84 o                         
 -13   1   4          8.18          2.00         3.35 o                         
 -11   1   4       1493.91       1386.65        27.46 o                         
  -9   1   4       1180.71       1115.17        25.55 o                         
  -7   1   4       6702.99       7001.47        97.35 o                         
  -5   1   4       6790.94       7127.92        92.04 o                         
  -3   1   4       8003.86       9503.55        89.12 o                         
  -1   1   4       1539.76       1550.27        18.85 o                         
   1   1   4        714.18        716.90        10.87 o                         
   3   1   4       3079.75       2787.34        30.71 o                         
   5   1   4        234.92        446.88         7.25 o                         
   7   1   4       5993.43       6455.94        57.52 o                         
   9   1   4       1460.55       1554.60        18.62 o                         
  11   1   4        160.53        180.85        10.35 o                         
  13   1   4        163.10        120.38         7.23 o                         
  15   1   4        141.48          2.84         4.00 o                         
  17   1   4        159.86         -4.42         4.42 o                         
 -20   2   4          0.10         -5.66         5.66 o                         
 -18   2   4          3.67         -4.53         4.53 o                         
 -16   2   4         17.80          5.21         9.37 o                         
 -14   2   4        618.10        262.79       223.24 o                         
 -12   2   4       1057.55       1051.20        25.78 o                         
 -10   2   4          0.09         -2.44         2.44 o                         
  -8   2   4        897.34        727.42        16.06 o                         
  -6   2   4         13.31          8.68         2.07 o                         
  -4   2   4        625.64        644.78         9.78 o                         
  -2   2   4       6572.57       6753.31        64.16 o                         
   0   2   4       1367.78       1390.20        18.52 o                         
   2   2   4       1702.28       1542.70        21.44 o                         
   4   2   4       1957.44       1898.19        21.37 o                         
   6   2   4        599.18        802.17        11.24 o                         
   8   2   4       1151.71       1152.15        16.07 o                         
  10   2   4        141.80        127.35         5.27 o                         
  12   2   4         25.72         38.01         4.32 o                         
  14   2   4          0.87         -4.14         6.61 o                         
  16   2   4          4.14         -5.15         5.15 o                         
 -21   3   4         88.11        101.89        16.15 o                         
 -19   3   4         82.45         84.58         9.73 o                         
 -17   3   4       1577.87       1919.19        45.81 o                         
 -15   3   4        855.63         -3.13         4.17 o                         
 -13   3   4        322.55        342.52        15.80 o                         
 -11   3   4        355.96        450.89        13.94 o                         
  -9   3   4       3826.42       3868.85        58.80 o                         
  -7   3   4        414.43        437.70        10.65 o                         
  -5   3   4      24075.12      23862.56       380.28 o                         
  -3   3   4       5328.55       5820.06        60.11 o                         
  -1   3   4        913.20        919.38        11.91 o                         
   1   3   4        142.22         68.64         3.58 o                         
   3   3   4         49.59         90.68         4.28 o                         
   5   3   4       9832.84      10153.37        91.35 o                         
   7   3   4       1591.80       1671.56        18.50 o                         
   9   3   4        107.80        146.09         5.22 o                         
  11   3   4         19.88         18.61         3.77 o                         
  13   3   4         78.23         62.98         6.21 o                         
  15   3   4         88.58        110.40        18.75 o                         
  17   3   4         60.23         -9.51         9.89 o                         
 -20   4   4       2609.47       2912.78        81.01 o                         
 -18   4   4       3590.20       4242.67        79.80 o                         
 -16   4   4       4008.38       4979.87       165.41 o                         
 -14   4   4       4681.17       3469.22       648.57 o                         
 -12   4   4       4516.57       4892.67        86.60 o                         
 -10   4   4      17300.47      18223.08       281.32 o                         
  -8   4   4      27414.01      26977.40       353.54 o                         
  -6   4   4      13513.47      14104.37       168.00 o                         
  -4   4   4      11672.41      11671.87       117.18 o                         
  -2   4   4       3875.22       3165.76        32.30 o                         
   0   4   4        393.06        476.66         6.77 o                         
   2   4   4      12539.41      13404.87       124.96 o                         
   4   4   4      15853.78      14426.80       127.52 o                         
   6   4   4      10339.55      10097.63        87.03 o                         
   8   4   4       6384.56       6390.09        55.15 o                         
  10   4   4         52.24         51.49         3.39 o                         
  12   4   4        112.23        138.48         7.85 o                         
  16   4   4        614.37         -8.34         8.34 o                         
 -19   5   4        187.32        181.26        26.04 o                         
 -17   5   4        576.98        606.37        29.85 o                         
 -15   5   4        565.47        623.09        35.97 o                         
 -13   5   4        306.61        331.21        16.18 o                         
 -11   5   4         21.97         22.67         4.44 o                         
  -9   5   4        350.16        332.45        12.04 o                         
  -7   5   4         42.66         28.74         3.71 o                         
  -5   5   4         22.75         20.66         2.19 o                         
  -3   5   4       1381.38       1221.68        16.96 o                         
  -1   5   4       7193.73       7125.77        68.30 o                         
   1   5   4       2064.47       2320.43        23.66 o                         
   3   5   4       1416.00       1249.65        14.91 o                         
   5   5   4       2016.95       1955.32        20.71 o                         
   7   5   4       5665.15       5869.77        50.83 o                         
   9   5   4        718.37        832.76        11.65 o                         
  11   5   4          3.68          5.95         2.76 o                         
  13   5   4         69.88          0.00         4.17 o                         
  15   5   4         96.72         -5.21         5.21 o                         
 -20   6   4          0.68         -4.84         8.44 o                         
 -18   6   4          5.43          3.80         4.36 o                         
 -16   6   4         85.33         90.62        18.75 o                         
 -12   6   4       3495.37       3540.57        58.56 o                         
 -10   6   4        255.66        328.38        12.11 o                         
  -8   6   4       1338.38       1119.49        20.25 o                         
  -6   6   4        985.74        906.01        16.69 o                         
  -4   6   4        120.60         54.09         3.00 o                         
  -2   6   4       1193.64       1007.54        14.08 o                         
   0   6   4       1020.22        805.60        10.65 o                         
   2   6   4        108.91        114.53         4.30 o                         
   4   6   4        764.59        679.46         9.72 o                         
   6   6   4        493.28        542.38         8.92 o                         
   8   6   4        123.27        132.58         4.18 o                         
  10   6   4       1703.13       1669.08        22.78 o                         
  12   6   4        462.84        496.65        16.72 o                         
  14   6   4          0.85         -2.05         6.62 o                         
  16   6   4          9.43         -5.73         5.73 o                         
 -19   7   4          2.40         -6.75         9.18 o                         
 -17   7   4        213.56        281.86        13.39 o                         
 -15   7   4         94.11        156.55        15.09 o                         
 -13   7   4       1105.84        694.59        34.98 o                         
 -11   7   4        377.15        332.41        12.86 o                         
  -9   7   4       1466.49       1316.92        23.49 o                         
  -7   7   4       5771.89       5684.36        66.99 o                         
  -5   7   4      27753.54      28556.48       282.11 o                         
  -3   7   4        241.10        175.85         5.61 o                         
  -1   7   4        162.45        212.84         4.97 o                         
   1   7   4       2035.49       2092.16        22.37 o                         
   3   7   4        665.31        503.11         8.44 o                         
   5   7   4       1323.04       1322.24        15.95 o                         
   7   7   4       2575.44       2660.18        27.71 o                         
   9   7   4       1195.04       1307.65        19.52 o                         
  11   7   4        121.85        104.80         7.37 o                         
  15   7   4         39.79         43.74        15.62 o                         
 -18   8   4       2666.90       3196.86        99.94 o                         
 -16   8   4       2699.47       3059.27        59.46 o                         
 -14   8   4       1474.32       1595.25        43.38 o                         
 -12   8   4        465.38        491.50        38.69 o                         
 -10   8   4       7043.99       7237.89        84.98 o                         
  -8   8   4      14948.44      14287.73       158.11 o                         
  -6   8   4      17221.08      18004.92       195.37 o                         
  -4   8   4       5723.07       5262.19        57.18 o                         
  -2   8   4       3140.16       2863.51        31.43 o                         
   0   8   4       1711.66       1640.06        18.79 o                         
   2   8   4       7520.61       7301.77        64.36 o                         
   4   8   4       3500.25       3378.63        33.11 o                         
   6   8   4        575.93        679.47        10.82 o                         
   8   8   4       1167.26       1348.03        17.47 o                         
  10   8   4        226.60        212.22        11.91 o                         
  14   8   4        938.67       1125.95        38.91 o                         
 -19   9   4         32.92         18.71        10.51 o                         
 -17   9   4        183.70        152.67        16.56 o                         
 -15   9   4        532.61        539.40        16.10 o                         
 -13   9   4        225.92        242.86        11.88 o                         
 -11   9   4          5.22          3.43         2.91 o                         
  -9   9   4       2015.17       1865.57        27.92 o                         
  -7   9   4         26.21         43.83         4.36 o                         
  -5   9   4        471.05        441.06         9.41 o                         
  -3   9   4       1852.25       1845.51        22.10 o                         
  -1   9   4       2643.17       2520.48        30.33 o                         
   1   9   4       2279.37       2397.89        24.81 o                         
   3   9   4       1651.46       1870.62        20.72 o                         
   5   9   4        196.02        300.11         7.27 o                         
   7   9   4          4.55          6.22         1.53 o                         
   9   9   4       1064.61       1006.89        27.27 o                         
  11   9   4        516.70        558.34        19.98 o                         
  13   9   4        291.25        367.38        23.96 o                         
 -18  10   4         86.30         67.14        13.20 o                         
 -16  10   4        165.16        147.81        18.39 o                         
 -14  10   4       1968.03       2039.54        37.72 o                         
 -12  10   4        877.67        928.69        20.78 o                         
 -10  10   4        898.40       1018.50        24.35 o                         
  -8  10   4         25.13         22.92         3.36 o                         
  -6  10   4       2369.42       2104.36        27.83 o                         
  -4  10   4         51.35         41.88         3.56 o                         
  -2  10   4       5586.70       5532.85        56.22 o                         
   0  10   4       1712.64       1415.44        18.15 o                         
   2  10   4        316.90        306.85         6.60 o                         
   4  10   4          3.79          2.40         2.00 o                         
   6  10   4        190.81        213.69         5.74 o                         
   8  10   4        111.95        118.40         6.47 o                         
  10  10   4       1455.48       1531.03        36.56 o                         
  12  10   4        382.64        421.97        22.99 o                         
  14  10   4          0.89         -9.37         9.37 o                         
 -17  11   4        843.59       1016.76        64.66 o                         
 -15  11   4        379.14        466.19        15.58 o                         
 -13  11   4         28.20         28.36         5.63 o                         
 -11  11   4        134.81        105.96         8.15 o                         
  -9  11   4       4927.64       4666.52       117.25 o                         
  -7  11   4        344.03        386.17        10.31 o                         
  -5  11   4        156.35        149.07         5.93 o                         
  -3  11   4       4066.31       3915.48        41.85 o                         
  -1  11   4       1281.39       1253.12        17.56 o                         
   1  11   4         86.14         82.65         4.00 o                         
   3  11   4         42.62         23.46         2.31 o                         
   5  11   4        907.79        797.49        12.26 o                         
   7  11   4        156.69        198.17         7.22 o                         
   9  11   4         11.41          9.28         3.98 o                         
  11  11   4         46.01         48.33         8.04 o                         
 -16  12   4       1882.83       2227.75        61.56 o                         
 -14  12   4       1259.27       1512.79        29.99 o                         
 -12  12   4       2089.06       2241.29        42.19 o                         
 -10  12   4       2468.00       2584.92        43.70 o                         
  -8  12   4      10098.16       9245.88       824.70 o                         
  -6  12   4       5756.65       5913.92        70.78 o                         
  -4  12   4       4132.56       3862.56        42.62 o                         
  -2  12   4        119.89        161.62         5.25 o                         
   0  12   4       2783.42       2761.91        28.69 o                         
   2  12   4       5264.38       5037.44        50.93 o                         
   4  12   4       2819.89       2896.32        32.63 o                         
   6  12   4       1655.63       1713.82        24.02 o                         
   8  12   4       1134.37       1115.04        30.43 o                         
  10  12   4        867.22        912.05        38.93 o                         
  12  12   4        278.94        309.00        43.76 o                         
 -15  13   4        164.18        197.49        23.66 o                         
 -13  13   4        350.20        284.56        15.98 o                         
 -11  13   4        602.34        371.19        19.81 o                         
  -9  13   4        762.07        836.90        19.30 o                         
  -7  13   4        429.35        407.12        16.97 o                         
  -5  13   4         71.08         78.67         4.49 o                         
  -3  13   4         74.49        103.36         6.17 o                         
  -1  13   4        194.78        163.71         6.35 o                         
   1  13   4       1156.07       1056.36        16.57 o                         
   3  13   4       1739.38       1930.54        24.42 o                         
   5  13   4         92.28         99.19         4.86 o                         
   7  13   4        266.09        193.29        12.01 o                         
   9  13   4        220.61        242.81        22.26 o                         
  11  13   4        310.51         95.86        16.67 o                         
 -14  14   4       1917.25       1997.04        67.68 o                         
 -10  14   4        959.59        915.43        23.61 o                         
  -8  14   4        558.53        637.65        38.06 o                         
  -6  14   4        155.40        163.72        29.17 o                         
  -4  14   4        217.68        233.52        11.02 o                         
  -2  14   4       3589.55       3733.26        47.45 o                         
   0  14   4       2780.91       2964.70        40.35 o                         
   2  14   4        419.93        423.87        10.86 o                         
   4  14   4          8.90         12.84         2.71 o                         
   6  14   4        335.00        184.45        19.80 o                         
   8  14   4        348.77          4.17         5.21 o                         
  12  14   4        186.07        294.80        35.42 o                         
 -15  15   4          0.10         -4.58         6.93 o                         
 -13  15   4          0.07         -4.36         4.36 o                         
 -11  15   4         34.38         17.21         6.17 o                         
  -9  15   4          1.22         11.50         5.57 o                         
  -7  15   4         75.19         84.10         6.44 o                         
  -5  15   4         77.73         75.86         6.81 o                         
  -3  15   4        405.20        389.73        16.62 o                         
  -1  15   4        473.23        501.90        12.56 o                         
   1  15   4        276.10        256.46         7.48 o                         
   3  15   4        169.19        136.34         7.46 o                         
   5  15   4        158.45        164.21         8.32 o                         
   9  15   4        307.85        345.93        53.14 o                         
  11  15   4          1.54         -6.42         6.42 o                         
 -12  16   4        551.85        544.65        31.32 o                         
 -10  16   4        732.32        779.54        30.59 o                         
  -8  16   4       1293.44       1365.04        27.27 o                         
  -6  16   4       2209.75       2163.89        36.11 o                         
  -4  16   4       1098.89       1033.76        23.46 o                         
  -2  16   4       1479.77       1447.38        26.49 o                         
   0  16   4       1458.94       1363.62        28.85 o                         
   2  16   4       1122.07       1038.98        27.57 o                         
   4  16   4        682.61        647.91        20.02 o                         
   8  16   4         32.24         64.57        17.70 o                         
 -11  17   4        371.07        394.97        30.74 o                         
  -9  17   4        345.18        405.27        17.64 o                         
  -7  17   4        209.85        204.44        12.70 o                         
  -5  17   4          2.82          1.38         3.48 o                         
  -3  17   4        128.17        150.41         6.84 o                         
  -1  17   4        395.96        319.95        22.11 o                         
   1  17   4        624.86        552.11        21.60 o                         
   3  17   4        450.00        460.51        19.71 o                         
   5  17   4        122.86         91.48        12.69 o                         
   7  17   4         47.03         29.16        15.62 o                         
 -10  18   4        345.63        383.80        20.39 o                         
  -8  18   4        268.80        260.64        14.79 o                         
  -6  18   4        245.46        226.26        12.52 o                         
  -4  18   4       1959.38       2068.27        56.35 o                         
  -2  18   4       1867.08       2001.97        49.81 o                         
   0  18   4       1644.97       1891.30        48.86 o                         
   2  18   4         76.20         67.95         7.65 o                         
   4  18   4          6.69         -1.99         4.61 o                         
   6  18   4        131.08        160.41        27.08 o                         
  -7  19   4         37.53         32.18         7.87 o                         
  -5  19   4         63.65         47.47         6.26 o                         
  -3  19   4          3.61          7.64         7.82 o                         
  -1  19   4        289.46        320.53        20.01 o                         
   1  19   4         12.51          5.32         8.19 o                         
   3  19   4          0.83         -7.45        12.50 o                         
  -4  20   4        476.68        450.25        39.61 o                         
  -2  20   4        697.24        722.55        71.94 o                         
   0  20   4        136.53        128.12        22.92 o                         
 -21   1   5         39.88         58.21        14.58 o                         
 -19   1   5          3.84         -6.43         6.43 o                         
 -17   1   5         17.86        332.96       276.80 o                         
 -15   1   5        349.04         77.12       355.39 o                         
 -13   1   5       4630.60       4621.42        72.18 o                         
 -11   1   5        500.52        566.76        20.51 o                         
  -9   1   5       2475.29       2534.64        41.34 o                         
  -7   1   5          6.08         27.24         2.96 o                         
  -5   1   5       2792.10       3520.39        43.02 o                         
  -3   1   5      18939.76      20497.20       218.80 o                         
  -1   1   5      18461.77      18471.79       170.19 o                         
   1   1   5       1278.76       1390.02        19.00 o                         
   3   1   5       5733.54       5440.79        50.17 o                         
   5   1   5        177.73        177.25         4.15 o                         
   7   1   5        628.89        587.01         9.20 o                         
   9   1   5        852.81       1056.05        14.78 o                         
  11   1   5       1719.95       1830.51        27.97 o                         
  13   1   5        489.96        506.90        23.47 o                         
 -20   2   5       1237.82       1234.40        35.47 o                         
 -18   2   5       2607.28       3042.20        80.30 o                         
 -14   2   5      20460.92      21456.41      1682.42 o                         
 -12   2   5      10747.40      11924.10       166.52 o                         
 -10   2   5       4124.96       4349.13        65.91 o                         
  -8   2   5        905.72        757.12        15.13 o                         
  -6   2   5      36160.39      26902.31      1597.77 o                         
  -4   2   5      47788.12      53475.34      1496.52 o                         
   0   2   5      13270.09      12210.46       144.98 o                         
   2   2   5       4084.10       3551.77        42.82 o                         
   4   2   5       2922.68       2633.71        28.40 o                         
   6   2   5       7166.55       7100.08        62.72 o                         
   8   2   5       3935.66       3852.83        38.96 o                         
  10   2   5       1038.57       1198.89        19.75 o                         
  12   2   5        936.03        363.43        75.64 o                         
  14   2   5        185.98        205.17        13.04 o                         
  16   2   5         40.47         -5.15         5.15 o                         
 -21   3   5         37.31         33.63        14.03 o                         
 -19   3   5          0.91          0.74         9.89 o                         
 -17   3   5         19.03         17.70        10.41 o                         
 -15   3   5        392.13        999.65       322.55 o                         
 -13   3   5       5108.27       5356.03        94.79 o                         
 -11   3   5       4933.61       4935.17        74.70 o                         
  -9   3   5       9551.88       9915.92       122.15 o                         
  -7   3   5        926.66        752.15        13.43 o                         
  -5   3   5        941.60       1083.77        16.73 o                         
  -3   3   5       4915.21       5379.50        52.99 o                         
  -1   3   5       8594.50       8033.38        76.44 o                         
   1   3   5       3904.54       3833.33        42.56 o                         
   3   3   5        671.37        474.29         9.33 o                         
   5   3   5       2721.16       2913.75        28.24 o                         
   7   3   5       1925.75       2027.44        21.78 o                         
   9   3   5       1578.50       1660.70        22.59 o                         
  11   3   5        360.13        371.77        11.63 o                         
  13   3   5        739.22        874.83        23.70 o                         
  15   3   5         86.72        126.03        20.83 o                         
 -20   4   5         34.71         31.01        11.40 o                         
 -18   4   5         21.78         17.53         8.75 o                         
 -16   4   5         30.84        460.66       296.45 o                         
 -14   4   5        126.47        212.50        23.96 o                         
 -12   4   5          1.09         -2.41         3.98 o                         
 -10   4   5       4074.61       3879.79        69.76 o                         
  -8   4   5       2017.92       2091.29        35.50 o                         
  -6   4   5       1336.25       1181.24        22.04 o                         
  -4   4   5       1490.80       1132.94        15.56 o                         
  -2   4   5         91.84         69.62         2.82 o                         
   0   4   5         22.81         12.27         1.34 o                         
   2   4   5       2370.84       2125.69        26.53 o                         
   4   4   5       4500.55       4615.54        44.49 o                         
   6   4   5        601.48        530.67         8.38 o                         
   8   4   5         29.05         13.33         2.37 o                         
  10   4   5          9.22         10.93         3.45 o                         
  12   4   5         74.84         70.82         5.82 o                         
  14   4   5         51.84          4.83         4.00 o                         
  16   4   5          9.23         -3.12         8.33 o                         
 -19   5   5        282.16        242.77        34.38 o                         
 -17   5   5        548.93        625.46        30.59 o                         
 -15   5   5       1021.95        998.79       445.05 o                         
 -13   5   5       2399.55       2805.71       304.27 o                         
 -11   5   5        571.90        722.91        19.59 o                         
  -9   5   5        297.94        243.25         8.84 o                         
  -7   5   5       1294.97       1399.96        21.27 o                         
  -5   5   5       5952.58       5130.15        59.83 o                         
  -3   5   5       2108.83       2092.29        30.18 o                         
  -1   5   5       2265.39       2011.89        23.47 o                         
   1   5   5        459.67        658.69         9.57 o                         
   3   5   5       3472.51       3444.31        34.33 o                         
   5   5   5          2.97         10.01         2.14 o                         
   7   5   5        693.77        517.47         8.72 o                         
   9   5   5       1031.05       1143.77        19.77 o                         
  11   5   5       2087.82       2306.90        37.26 o                         
  13   5   5        181.14        180.90        18.08 o                         
  15   5   5          3.03         -2.66         5.08 o                         
 -20   6   5        463.64        517.62        30.58 o                         
 -18   6   5       1959.48       2149.26        64.29 o                         
 -16   6   5       6678.29       7745.88       166.08 o                         
 -14   6   5      10268.09      10597.55       303.58 o                         
 -12   6   5       9764.90      10774.72       175.66 o                         
 -10   6   5       2537.55       2519.75        43.11 o                         
  -8   6   5      10263.11      10015.25       123.64 o                         
  -6   6   5       2323.02       2339.61        31.33 o                         
  -4   6   5      21549.41      21086.06       195.96 o                         
  -2   6   5      23180.43      22326.50       207.38 o                         
   0   6   5      12657.60      12461.61       117.69 o                         
   2   6   5       2430.75       2621.88        27.22 o                         
   4   6   5       2516.22       2248.23        24.45 o                         
   6   6   5       5207.48       5699.56        55.16 o                         
   8   6   5       2450.23       2625.36        30.46 o                         
  10   6   5       1069.52       1272.89        22.67 o                         
  12   6   5        442.36        454.88        18.84 o                         
  14   6   5          4.76         -4.69         4.69 o                         
 -19   7   5        135.02         93.22        14.35 o                         
 -17   7   5        323.80        283.58        30.22 o                         
 -15   7   5        556.54        511.42        29.31 o                         
 -13   7   5        172.16        159.39        21.88 o                         
 -11   7   5       3947.77       3995.73        63.32 o                         
  -9   7   5        582.09        580.63        14.60 o                         
  -7   7   5        117.81        102.29         5.10 o                         
  -5   7   5         44.31         23.86         2.62 o                         
  -3   7   5       1708.80       1628.02        21.48 o                         
  -1   7   5       1847.97       1780.95        20.25 o                         
   1   7   5       3845.42       3998.01        39.31 o                         
   3   7   5       1628.81       1354.25        16.61 o                         
   5   7   5        317.19        315.35         6.91 o                         
   7   7   5       1293.90       1441.63        17.42 o                         
   9   7   5        224.42        190.07        10.90 o                         
  11   7   5        312.95        323.83        13.84 o                         
  13   7   5        258.77        216.71        29.17 o                         
  15   7   5         81.65          6.25         7.29 o                         
 -16   8   5         20.15         16.69         5.30 o                         
 -14   8   5         25.10         41.26        16.14 o                         
 -12   8   5        526.82        597.11        20.76 o                         
 -10   8   5       2850.79       2962.76        58.79 o                         
  -8   8   5      10618.02      10487.90       129.63 o                         
  -6   8   5       1475.08       1477.13        21.02 o                         
  -4   8   5        908.88       1011.41        15.85 o                         
  -2   8   5        989.59       1082.63        16.34 o                         
   0   8   5          4.54          4.48         1.76 o                         
   2   8   5       3284.71       3426.05        34.93 o                         
   4   8   5        514.80        396.65         8.73 o                         
   6   8   5          6.06          5.17         1.94 o                         
   8   8   5        314.31        121.93        18.76 o                         
  10   8   5        167.04        136.86         8.24 o                         
  12   8   5         32.26         26.70         5.86 o                         
  14   8   5        366.63         -6.25         6.25 o                         
 -19   9   5        184.87        213.25        22.78 o                         
 -17   9   5        326.53        292.88        14.49 o                         
 -15   9   5         77.03         85.23         6.73 o                         
 -13   9   5       3473.92       3453.40        64.98 o                         
 -11   9   5        167.87        209.56        11.34 o                         
  -9   9   5        488.61        559.98        13.13 o                         
  -7   9   5         36.51         26.48         3.82 o                         
  -5   9   5        821.27        756.62        14.47 o                         
  -3   9   5        267.42        309.40         7.32 o                         
  -1   9   5       4610.50       4079.87        46.30 o                         
   1   9   5       1631.36       1637.28        19.67 o                         
   3   9   5       1063.79       1160.94        15.47 o                         
   5   9   5         82.77         84.18         4.97 o                         
   7   9   5        233.64        195.40         7.88 o                         
   9   9   5       1097.10       1276.62        26.92 o                         
  11   9   5        643.55        656.98        19.97 o                         
  13   9   5        101.79         -6.25         6.25 o                         
 -18  10   5       1231.72       1309.00        49.81 o                         
 -16  10   5       2010.30       2425.39        51.67 o                         
 -14  10   5       2782.53       3063.59        84.65 o                         
 -12  10   5       1754.41       1935.07        41.42 o                         
 -10  10   5       3679.17       3711.26       165.86 o                         
  -8  10   5       6320.85       6593.23        73.32 o                         
  -6  10   5      11678.20      11597.02       120.68 o                         
  -4  10   5      11370.51      11022.90       123.27 o                         
  -2  10   5       9196.53       9046.04       100.06 o                         
   0  10   5       5569.39       5130.73        53.50 o                         
   2  10   5       2599.59       2436.78        27.48 o                         
   4  10   5         67.51         76.28         4.45 o                         
   6  10   5        797.04        857.14        14.15 o                         
   8  10   5       3005.00       3072.70        46.07 o                         
  10  10   5       1894.33       2163.04        34.11 o                         
  12  10   5        207.10        220.06        14.56 o                         
 -17  11   5        256.33        224.54        11.90 o                         
 -15  11   5        193.81        171.16        13.62 o                         
 -13  11   5         79.29         85.97         8.92 o                         
 -11  11   5       1696.67       1611.59        46.28 o                         
  -9  11   5       1704.77       1586.43        38.64 o                         
  -7  11   5       2392.37       2304.71        35.73 o                         
  -5  11   5       1948.29       1904.80        26.20 o                         
  -3  11   5         65.93         79.33         4.39 o                         
  -1  11   5         79.11         50.97         3.86 o                         
   1  11   5       1802.54       1803.36        23.31 o                         
   3  11   5        468.48        550.34        11.43 o                         
   5  11   5        198.16        221.91         6.96 o                         
   7  11   5       1412.07       1410.50        29.93 o                         
   9  11   5        829.54        844.29        20.16 o                         
  11  11   5        191.28        225.45        25.64 o                         
  13  11   5        125.52        134.37        22.92 o                         
 -16  12   5        144.80        151.90         9.51 o                         
 -14  12   5         64.23         53.09         6.49 o                         
 -12  12   5        540.54        578.10        25.67 o                         
 -10  12   5       2036.67       2374.89        61.59 o                         
  -8  12   5       4947.32       5051.75        90.16 o                         
  -6  12   5         99.00        103.45         6.99 o                         
  -4  12   5        962.91        946.47        17.39 o                         
  -2  12   5         84.96         65.28         4.55 o                         
   0  12   5       2836.67       2734.26        34.87 o                         
   2  12   5       4026.67       4064.56        47.75 o                         
   4  12   5       1880.72       1882.16        25.18 o                         
   6  12   5         11.74          9.87         3.13 o                         
   8  12   5         47.57         49.35         5.12 o                         
  10  12   5         13.88          2.77         3.74 o                         
  12  12   5         20.98         -3.75         6.93 o                         
 -15  13   5         62.08         78.80        14.23 o                         
 -13  13   5        796.82        408.84        26.07 o                         
 -11  13   5        391.86        471.80        19.63 o                         
  -9  13   5        295.62        314.39        15.34 o                         
  -7  13   5       1734.17       1600.97        83.63 o                         
  -5  13   5        474.40        473.21        13.76 o                         
  -3  13   5        476.10        413.88        10.20 o                         
  -1  13   5       3390.09       3331.56        42.86 o                         
   1  13   5        694.55        717.57        12.81 o                         
   3  13   5        805.71        792.20        14.35 o                         
   5  13   5          0.57         -1.33         1.95 o                         
   7  13   5         52.78         38.86         4.98 o                         
   9  13   5        376.03        401.90        17.72 o                         
  11  13   5         95.69         14.24        41.66 o                         
 -12  14   5       1198.12       1270.50        34.87 o                         
 -10  14   5       2107.46       2403.72        45.71 o                         
  -8  14   5       1309.45       1315.40        74.64 o                         
  -4  14   5       1246.75       1300.81        25.19 o                         
  -2  14   5       1884.61       1942.47        28.11 o                         
   0  14   5       2888.79       2855.38        48.66 o                         
   2  14   5       1628.51       1648.33        23.98 o                         
   4  14   5       1445.84       1356.81        22.80 o                         
  10  14   5        137.32        126.04        23.96 o                         
 -13  15   5         77.85         83.07         9.95 o                         
 -11  15   5        102.02        114.56        11.25 o                         
  -9  15   5       1060.66        995.71        22.93 o                         
  -7  15   5       1083.11       1087.67        29.98 o                         
  -5  15   5       1824.65       1987.69        61.70 o                         
  -3  15   5        290.13        303.31        12.74 o                         
  -1  15   5        412.93        390.48        10.11 o                         
   1  15   5        927.75        968.93        16.92 o                         
   3  15   5        462.53        368.40        10.50 o                         
   5  15   5       1803.20       1663.61        54.15 o                         
   7  15   5        589.47        683.43        25.56 o                         
   9  15   5        117.46        124.52        17.63 o                         
 -12  16   5        320.59        315.16        20.52 o                         
 -10  16   5       2849.91       3126.49        59.43 o                         
  -8  16   5       1696.50       1632.25        36.34 o                         
  -6  16   5       1098.65       1151.95        27.55 o                         
  -4  16   5         65.82         57.31         7.15 o                         
  -2  16   5        395.49        399.29        19.62 o                         
   0  16   5        907.13        933.34        28.31 o                         
   2  16   5       1070.25       1121.18        21.27 o                         
   4  16   5       1216.71       1347.80        30.84 o                         
   6  16   5        386.15        413.43        29.36 o                         
   8  16   5        130.47        147.47        18.37 o                         
 -11  17   5        579.50        575.86        20.77 o                         
  -9  17   5         35.63         18.01         5.19 o                         
  -7  17   5          0.21         -2.77         4.13 o                         
  -5  17   5       1024.94       1089.23        22.91 o                         
  -3  17   5          1.81          2.20         3.49 o                         
  -1  17   5        108.99         85.42         6.62 o                         
   1  17   5         44.30         25.51         6.56 o                         
   3  17   5         14.01          5.06         6.20 o                         
   5  17   5          0.10         -6.17        11.03 o                         
   7  17   5        136.62        134.37        26.04 o                         
 -10  18   5        309.84        374.11        18.93 o                         
  -8  18   5        799.06        747.11        25.67 o                         
  -6  18   5        622.02        587.91        19.61 o                         
  -4  18   5       1585.90       1665.58        35.80 o                         
  -2  18   5        569.28        518.28        34.11 o                         
   0  18   5        452.58        385.50        26.09 o                         
   2  18   5        311.12        325.06        24.67 o                         
   4  18   5        301.70        232.19        22.80 o                         
  -7  19   5        761.63        808.63        26.46 o                         
  -5  19   5       1024.19       1180.28        36.85 o                         
  -3  19   5        423.86        424.25        21.82 o                         
  -1  19   5         48.89         49.57        17.70 o                         
   1  19   5         19.59          6.41         6.02 o                         
 -20   0   6       1450.74       1619.43        77.27 o                         
 -18   0   6        581.31        714.16        46.92 o                         
 -14   0   6       4095.50       4560.11       179.80 o                         
 -12   0   6      16402.35      17094.67       411.96 o                         
 -10   0   6      13005.20      11552.95       183.42 o                         
  -8   0   6      21271.09      22046.46       335.92 o                         
  -6   0   6         28.19         35.81         5.49 o                         
  -4   0   6      22494.26      24625.55       321.16 o                         
  -2   0   6       2166.67       1781.54        29.55 o                         
   0   0   6      12356.16      13074.79       234.76 o                         
   2   0   6      23052.46      23852.81       310.01 o                         
   4   0   6       6754.25       6746.03        83.77 o                         
   6   0   6        397.04        557.43        11.99 o                         
   8   0   6       1460.07       1542.92        29.48 o                         
  10   0   6        746.56        953.23        45.02 o                         
  12   0   6       1948.55       2499.48       141.64 o                         
  14   0   6       1530.84       1537.52       113.82 o                         
 -21   1   6        130.97         98.24        15.82 o                         
 -19   1   6        179.14        209.42        19.15 o                         
 -17   1   6          1.74         -4.22         7.10 o                         
 -15   1   6         78.86         90.62        15.62 o                         
 -13   1   6         65.91         77.63        12.94 o                         
 -11   1   6       6649.25       6586.59        95.71 o                         
  -9   1   6       3333.00       3458.29        44.30 o                         
  -7   1   6      13526.83      13648.24       149.46 o                         
  -5   1   6       9966.60      10303.16       105.13 o                         
  -3   1   6       4064.81       3928.21        40.03 o                         
  -1   1   6         77.05        124.65         3.86 o                         
   1   1   6       4425.64       3852.29        46.13 o                         
   3   1   6       4849.98       4526.01        50.03 o                         
   5   1   6       2541.69       2551.83        25.82 o                         
   7   1   6       3363.99       3348.08        32.97 o                         
   9   1   6        109.25         88.84         4.90 o                         
  11   1   6        165.63        157.74        16.94 o                         
  13   1   6       1214.30       1412.57        37.63 o                         
  15   1   6        300.42        332.37        36.47 o                         
 -20   2   6          0.40          1.56         8.85 o                         
 -18   2   6         71.62         37.34         9.92 o                         
 -16   2   6         77.86         79.16        15.62 o                         
 -14   2   6        198.10        130.23        21.88 o                         
 -12   2   6         71.32         98.05         7.71 o                         
 -10   2   6       1489.10       1439.50        25.16 o                         
  -8   2   6         61.94         44.51         3.67 o                         
  -6   2   6        600.81        601.61        14.62 o                         
  -4   2   6       1057.20       1026.55        13.74 o                         
  -2   2   6        202.03        211.59         5.24 o                         
   0   2   6        256.05        177.48         5.53 o                         
   2   2   6        658.36        747.78        12.21 o                         
   4   2   6        327.06        308.26         7.62 o                         
   6   2   6         76.61         55.83         3.24 o                         
   8   2   6        172.54        166.27         5.48 o                         
  10   2   6         71.45         60.68         5.75 o                         
  12   2   6          1.34         -1.68         2.67 o                         
  14   2   6          0.09         -4.66         4.66 o                         
 -21   3   6        107.67        113.53        35.41 o                         
 -19   3   6        352.56        406.99        26.89 o                         
 -17   3   6        410.35        358.45        22.47 o                         
 -15   3   6         62.94         65.62        15.62 o                         
 -13   3   6        267.29        267.88        14.44 o                         
 -11   3   6         24.81         14.06         3.88 o                         
  -9   3   6       2170.84       1946.84        28.23 o                         
  -7   3   6       2281.69       2242.44        30.31 o                         
  -5   3   6       9710.66      10270.57       113.49 o                         
  -3   3   6       1228.29       1053.27        13.87 o                         
  -1   3   6        255.84        271.69         7.71 o                         
   1   3   6      12260.79      12661.29       128.95 o                         
   3   3   6       8897.13       8339.38        87.92 o                         
   5   3   6       1123.49       1048.84        15.64 o                         
   7   3   6         51.93         64.38         4.19 o                         
   9   3   6         30.84         24.39         5.05 o                         
  11   3   6          1.95         -0.07         2.51 o                         
  15   3   6        167.93         -7.29         7.29 o                         
 -20   4   6        763.93        819.05        48.49 o                         
 -18   4   6         47.91         75.46        12.87 o                         
 -16   4   6       1608.83       1542.25        68.96 o                         
 -14   4   6       8062.10       7932.29       233.30 o                         
 -12   4   6      11640.81      12285.08       152.49 o                         
 -10   4   6      28870.86      29158.21       343.28 o                         
  -8   4   6       8571.28       8362.00       104.82 o                         
  -6   4   6         95.76         38.68         3.38 o                         
  -4   4   6       8895.98       8571.56        95.66 o                         
  -2   4   6      12302.18      11624.05       109.86 o                         
   0   4   6      16823.38      17274.07       173.57 o                         
   2   4   6      31440.79      32604.07       321.86 o                         
   4   4   6      13780.43      14261.46       146.13 o                         
   6   4   6       1547.27       1642.04        19.37 o                         
   8   4   6        858.42       1037.11        19.78 o                         
  10   4   6        490.73        278.33        20.85 o                         
  12   4   6        943.20        280.64        20.87 o                         
  14   4   6        470.16        403.35        38.56 o                         
 -19   5   6        218.95        262.78        21.33 o                         
 -17   5   6        243.13        253.94        19.85 o                         
 -15   5   6        117.53         87.50        16.67 o                         
 -13   5   6        691.63        731.61        29.73 o                         
 -11   5   6       3125.32       3197.81        63.64 o                         
  -9   5   6       6266.83       5887.97        70.66 o                         
  -7   5   6       3084.10       2593.02        34.60 o                         
  -5   5   6       3816.57       3908.42        56.39 o                         
  -3   5   6       2970.77       2547.54        28.18 o                         
  -1   5   6       3083.37       3460.23        34.55 o                         
   1   5   6       1985.35       1842.81        24.53 o                         
   3   5   6       4465.72       4060.75        47.06 o                         
   5   5   6       4698.27       4879.00        55.93 o                         
   7   5   6       1901.34       2059.59        24.43 o                         
   9   5   6         25.73         27.69         3.78 o                         
  11   5   6        258.24        138.57        14.59 o                         
  13   5   6        236.16         -3.61         3.61 o                         
 -20   6   6          2.84         -8.84         8.84 o                         
 -18   6   6        334.55        382.11        25.02 o                         
 -16   6   6        324.89        301.18        24.49 o                         
 -14   6   6         23.26         24.50         8.85 o                         
 -12   6   6         60.00         64.63         6.86 o                         
 -10   6   6        499.91        407.82        12.40 o                         
  -8   6   6        837.01        876.28        16.45 o                         
  -6   6   6       6882.90       6290.23        73.32 o                         
  -4   6   6        935.48        943.88        13.84 o                         
  -2   6   6          6.12          7.12         1.61 o                         
   0   6   6         19.78         15.32         1.63 o                         
   2   6   6          1.24          1.10         1.46 o                         
   4   6   6         46.57         60.44         3.85 o                         
   6   6   6       1228.84       1251.14        16.48 o                         
   8   6   6        578.67        586.62        15.60 o                         
  10   6   6        213.56        206.17        12.60 o                         
  14   6   6         25.11         15.92         9.26 o                         
 -19   7   6          0.95         -7.34         7.71 o                         
 -17   7   6          2.15          9.37         8.10 o                         
 -15   7   6         85.23         90.22        12.14 o                         
 -13   7   6         78.03         92.41        11.05 o                         
 -11   7   6         15.88         13.31         4.23 o                         
  -9   7   6       8352.07       8525.82        98.96 o                         
  -7   7   6       4428.36       4659.26        57.17 o                         
  -5   7   6       1062.26       1060.03        15.35 o                         
  -3   7   6       2713.15       2963.10        32.91 o                         
  -1   7   6       1207.54       1148.09        14.79 o                         
   1   7   6       1628.93       1591.54        18.61 o                         
   3   7   6       4211.63       4022.77        40.27 o                         
   5   7   6       1555.66       1608.00        19.48 o                         
   7   7   6        951.06       1084.10        22.36 o                         
   9   7   6        163.87        139.37         8.46 o                         
  11   7   6         23.02         28.20         7.63 o                         
  13   7   6        359.73        412.39        21.76 o                         
 -18   8   6        276.64        334.85        16.91 o                         
 -16   8   6        356.59        341.58        23.58 o                         
 -14   8   6       1635.43       1835.60        52.40 o                         
 -12   8   6       3867.65       3963.53       125.01 o                         
 -10   8   6      19128.42      19150.03       230.94 o                         
  -8   8   6      10084.54      10294.10       108.51 o                         
  -6   8   6       6966.66       7326.54        78.99 o                         
  -4   8   6       8145.98       7571.74        75.28 o                         
  -2   8   6      10526.73      10271.79       106.69 o                         
   0   8   6      14891.85      15401.67       137.35 o                         
   2   8   6       8588.01       8312.93        77.31 o                         
   4   8   6       1598.81       1792.98        21.30 o                         
   6   8   6        298.35        350.65         9.96 o                         
   8   8   6       1318.32       1539.09        25.58 o                         
  10   8   6        854.76        975.70        24.15 o                         
 -19   9   6        136.41        143.66        23.89 o                         
 -17   9   6        231.23        199.00        16.56 o                         
 -15   9   6          8.50          9.32         4.52 o                         
 -13   9   6        774.57        784.22        23.90 o                         
 -11   9   6        722.17        692.36        21.61 o                         
  -9   9   6       4565.39       4780.86        56.30 o                         
  -7   9   6       3970.49       3804.34        45.41 o                         
  -5   9   6       4399.38       4357.59        47.06 o                         
  -3   9   6       2482.11       2288.60        29.57 o                         
  -1   9   6       2530.03       2600.02        28.33 o                         
   1   9   6       1789.72       1657.54        20.08 o                         
   3   9   6         72.62         63.71         3.87 o                         
   5   9   6        899.48       1019.55        16.91 o                         
   7   9   6       1046.93        999.62        20.13 o                         
   9   9   6       1492.29       1486.76        31.90 o                         
  11   9   6        541.34        680.66        20.48 o                         
  13   9   6        214.97         -1.44         4.75 o                         
 -18  10   6        852.10       1001.75        29.47 o                         
 -16  10   6        156.04        132.85        12.41 o                         
 -14  10   6        229.34        230.54        14.24 o                         
 -12  10   6        426.99        374.82        15.87 o                         
 -10  10   6         84.68         60.32         6.06 o                         
  -8  10   6        526.25        567.31        13.65 o                         
  -6  10   6      11170.68      11386.38       119.04 o                         
  -4  10   6       2938.51       2896.64        35.90 o                         
  -2  10   6       3163.02       3083.04        37.89 o                         
   0  10   6       1298.94       1387.35        20.32 o                         
   2  10   6          6.82          9.81         2.17 o                         
   4  10   6        168.15        152.23         6.41 o                         
   6  10   6       1019.57       1080.82        25.33 o                         
   8  10   6        916.79        956.39        19.30 o                         
  10  10   6         85.01         71.90         8.75 o                         
  12  10   6         13.07          1.67         4.31 o                         
 -17  11   6         59.12         46.47         7.78 o                         
 -15  11   6        238.54        290.16        15.42 o                         
 -13  11   6       1035.69       1042.48        49.20 o                         
 -11  11   6        128.38        134.63        13.20 o                         
  -9  11   6        196.00        152.86         7.93 o                         
  -7  11   6       3246.98       3373.62        45.73 o                         
  -5  11   6        140.59        161.08         7.43 o                         
  -3  11   6        129.30        129.33         6.15 o                         
  -1  11   6         95.79         90.76         4.66 o                         
   1  11   6        734.67        670.23        11.42 o                         
   3  11   6       1745.01       1727.17        28.53 o                         
   5  11   6        281.20        231.37         8.75 o                         
   7  11   6        121.82        158.27         9.29 o                         
   9  11   6          8.12          0.36         3.39 o                         
  11  11   6         15.11          7.70         5.27 o                         
 -16  12   6        769.42        854.83        48.92 o                         
 -14  12   6        563.21        586.35        22.69 o                         
 -12  12   6       2906.62       2929.04        61.08 o                         
 -10  12   6       3005.64       3197.42        63.92 o                         
  -8  12   6       5371.41       5618.89       162.49 o                         
  -6  12   6       1288.83       1304.38        22.49 o                         
  -4  12   6        732.00        765.75        14.73 o                         
  -2  12   6       1466.37       1544.81        23.46 o                         
   0  12   6       5531.00       5735.09        65.77 o                         
   2  12   6       2943.65       2871.29        45.06 o                         
   4  12   6        577.82        582.94        13.42 o                         
   6  12   6       1359.99       1331.56        25.21 o                         
   8  12   6        750.74        744.41        25.34 o                         
  10  12   6        386.51        400.96        33.39 o                         
 -15  13   6        479.15         -4.17         6.25 o                         
 -13  13   6        426.00        451.67        19.92 o                         
 -11  13   6        546.83        540.62        18.51 o                         
  -9  13   6        568.39        612.09        19.34 o                         
  -7  13   6       1479.70       1455.78        31.55 o                         
  -5  13   6        803.43        779.72        18.48 o                         
  -3  13   6       1934.69       2083.35        30.93 o                         
  -1  13   6       4257.90       4295.91        50.31 o                         
   1  13   6       1416.23       1332.37        22.75 o                         
   3  13   6       1140.07       1193.16        18.53 o                         
   5  13   6        868.01        845.17        23.51 o                         
   7  13   6       1045.17       1045.28        22.55 o                         
   9  13   6        439.35        476.88        19.65 o                         
 -14  14   6        116.02         94.33        10.59 o                         
 -12  14   6         33.68         46.03         7.23 o                         
 -10  14   6          7.85         -4.23         4.23 o                         
  -8  14   6        150.32        149.25        10.24 o                         
  -6  14   6       1427.99       1346.53        34.94 o                         
  -4  14   6       1558.67       1443.23        31.10 o                         
  -2  14   6       1753.43       1820.75        28.34 o                         
   0  14   6        155.03        169.60         7.87 o                         
   2  14   6        189.42        151.31         7.40 o                         
   4  14   6        596.12        645.81        16.24 o                         
   6  14   6       1498.92       1671.72        40.23 o                         
   8  14   6        495.96        483.29        19.86 o                         
 -13  15   6         39.44         24.43         6.53 o                         
 -11  15   6        118.27         85.97         9.88 o                         
  -9  15   6        822.60        806.48        27.36 o                         
  -7  15   6        282.15        362.76        15.24 o                         
  -5  15   6         13.01         12.38         6.65 o                         
  -3  15   6        155.15        132.51         8.04 o                         
  -1  15   6        588.12        521.52        14.32 o                         
   1  15   6        177.02        208.42         9.95 o                         
   3  15   6        139.09        124.56         7.24 o                         
   5  15   6        358.94        375.15        37.51 o                         
   7  15   6        324.62        318.09        17.53 o                         
 -12  16   6        602.24        687.89        22.62 o                         
 -10  16   6        898.56        994.17        27.23 o                         
  -8  16   6        933.56        919.38        25.35 o                         
  -6  16   6       1405.37       1509.69        33.40 o                         
  -4  16   6        755.53        715.73        23.88 o                         
  -2  16   6       1026.33       1009.82        23.05 o                         
   0  16   6        915.95       1013.72        26.50 o                         
   2  16   6        927.43        929.26        19.71 o                         
   4  16   6        401.17        412.77        15.03 o                         
   6  16   6        194.15        240.92        22.80 o                         
 -11  17   6        199.07        131.18        11.87 o                         
  -9  17   6         54.49         43.74         9.16 o                         
  -7  17   6        382.81        368.61        23.41 o                         
  -5  17   6        690.29        711.69        21.88 o                         
  -3  17   6       1807.09       1863.36        43.15 o                         
  -1  17   6       1442.85       1583.59        31.07 o                         
   1  17   6        233.86        222.06        18.13 o                         
   3  17   6        239.74        187.96         8.27 o                         
   5  17   6        195.74        185.43        29.17 o                         
  -8  18   6        647.37        658.90        27.09 o                         
  -6  18   6       1371.91       1477.14        33.78 o                         
  -4  18   6       1706.91       1681.76        40.40 o                         
  -2  18   6        551.37        546.62        30.62 o                         
   0  18   6         40.27         10.35        14.25 o                         
   2  18   6          3.21         -6.39         6.39 o                         
  -5  19   6          1.68          0.64         6.70 o                         
  -3  19   6         11.44          1.93        11.01 o                         
  -1  19   6          0.90         -6.21         6.21 o                         
 -19   1   7        141.54        129.13        17.30 o                         
 -17   1   7        471.34        458.45        37.53 o                         
 -15   1   7        751.53        707.24        29.50 o                         
 -13   1   7       1744.14       1627.64        29.92 o                         
 -11   1   7       1690.01       1678.70        26.53 o                         
  -9   1   7        196.34        261.74         8.65 o                         
  -7   1   7       2342.60       2128.47        29.24 o                         
  -5   1   7      10614.33      11403.41       109.21 o                         
  -3   1   7       5236.83       4955.30        49.98 o                         
  -1   1   7       6700.41       6550.14        63.76 o                         
   1   1   7        730.21        782.99        13.23 o                         
   3   1   7        454.02        507.85        11.62 o                         
   5   1   7       1267.70       1351.63        21.36 o                         
   7   1   7       1920.92       2019.81        30.56 o                         
   9   1   7        965.61        959.97        36.21 o                         
 -20   2   7        675.36        685.50        34.23 o                         
 -18   2   7       1311.77       1320.81       104.92 o                         
 -16   2   7        629.98        619.42        28.76 o                         
 -14   2   7        632.45        635.74        27.25 o                         
 -12   2   7        225.68        183.17         8.82 o                         
 -10   2   7       9412.80       8937.25       102.94 o                         
  -8   2   7       8386.30       8616.85        98.27 o                         
  -6   2   7      46381.44      49161.21       899.34 o                         
  -4   2   7       7888.60       8099.28        78.95 o                         
  -2   2   7         22.98         23.81         2.91 o                         
   0   2   7        978.63       1065.57        17.11 o                         
   2   2   7       5439.91       5598.42        61.55 o                         
   4   2   7       7105.27       7928.99        84.89 o                         
   6   2   7      11076.25      12052.59       297.02 o                         
   8   2   7       1273.17       1444.08        35.72 o                         
  10   2   7         85.75        161.76        12.23 o                         
 -19   3   7         19.41         12.50        16.66 o                         
 -17   3   7        395.51        447.14        25.42 o                         
 -15   3   7        522.40        474.89        24.33 o                         
 -13   3   7       2075.59       1825.80        37.61 o                         
 -11   3   7         26.02         38.80         4.21 o                         
  -9   3   7        369.92        375.90        10.19 o                         
  -7   3   7        605.54        407.11        10.61 o                         
  -5   3   7       4425.89       4249.95        47.45 o                         
  -3   3   7       8206.30       7826.00        76.26 o                         
  -1   3   7       2337.21       2461.02        32.65 o                         
   1   3   7       1351.05       1418.98        20.26 o                         
   3   3   7       1556.49       1644.42        23.12 o                         
   5   3   7       5699.69       6376.19        70.61 o                         
   7   3   7       1727.85       1816.28        34.80 o                         
  13   3   7        214.68        180.17        14.39 o                         
 -20   4   7          0.37          3.07         7.71 o                         
 -18   4   7         21.22         22.91         9.57 o                         
 -16   4   7         90.23         76.78        11.72 o                         
 -14   4   7        757.75        747.61        24.86 o                         
 -12   4   7        339.66        368.91        11.41 o                         
 -10   4   7         97.57         78.99         5.58 o                         
  -8   4   7        434.49        352.57        10.88 o                         
  -6   4   7        374.20        391.19         9.74 o                         
  -4   4   7        554.00        499.00         9.04 o                         
  -2   4   7        774.48        651.21         9.94 o                         
   0   4   7       2438.43       2555.98        32.06 o                         
   2   4   7        611.42        660.26        12.90 o                         
   4   4   7         27.37         40.22         3.84 o                         
   6   4   7       1403.77       1434.52        23.18 o                         
   8   4   7        161.21        108.02        12.52 o                         
  10   4   7        235.23        293.96        16.09 o                         
  12   4   7         12.76         -3.18         3.18 o                         
 -19   5   7        146.14        166.16        18.41 o                         
 -17   5   7        404.94        342.58        18.83 o                         
 -15   5   7       2948.66       3108.14        78.91 o                         
 -13   5   7        212.39        247.54        16.35 o                         
 -11   5   7        120.77        174.25         8.06 o                         
  -9   5   7        340.52        420.12        11.06 o                         
  -7   5   7       4614.84       4612.31        56.39 o                         
  -5   5   7       2378.60       2251.15        28.22 o                         
  -3   5   7       6288.45       6073.09        60.88 o                         
  -1   5   7       5822.66       5709.42        54.10 o                         
   1   5   7        838.47        817.63        14.70 o                         
   3   5   7       1433.24       1444.40        21.82 o                         
   5   5   7        951.39       1028.71        19.12 o                         
   7   5   7       1309.67       1426.24        33.48 o                         
  11   5   7        570.76        576.81        20.00 o                         
  13   5   7          2.66         -1.93         4.47 o                         
 -20   6   7        998.08       1413.23        65.61 o                         
 -18   6   7       1548.14       1846.77        58.27 o                         
 -16   6   7       1758.28       1775.63        54.68 o                         
 -14   6   7         16.87         14.60         5.95 o                         
 -12   6   7       1853.05       1932.28        39.27 o                         
 -10   6   7       2670.56       2427.68        35.22 o                         
  -8   6   7       7734.35       7967.99        92.60 o                         
  -6   6   7      14384.58      14100.11       143.86 o                         
  -4   6   7      11964.31      12177.35       124.61 o                         
  -2   6   7       2196.37       2352.96        25.73 o                         
   0   6   7       3624.78       3720.47        44.16 o                         
   2   6   7       6371.93       6655.93        73.42 o                         
   4   6   7       5237.85       5427.71        62.52 o                         
   6   6   7       5730.68       6179.97       106.04 o                         
   8   6   7        917.80       1112.94        30.67 o                         
  10   6   7        149.31         -1.80         1.80 o                         
  12   6   7        254.55        184.65        18.37 o                         
 -19   7   7        318.03        365.22        21.00 o                         
 -17   7   7        158.17        116.89        12.22 o                         
 -15   7   7        418.04        438.54        29.70 o                         
 -13   7   7         37.79         51.88         7.31 o                         
 -11   7   7       2171.43       2157.21        59.07 o                         
  -9   7   7        925.85        923.07        18.03 o                         
  -7   7   7       3816.23       3899.08        49.63 o                         
  -5   7   7       9054.05       8639.24        85.81 o                         
  -3   7   7      11009.68      11045.07       106.83 o                         
  -1   7   7       7213.08       7631.70        71.40 o                         
   1   7   7       2984.41       3002.24        37.60 o                         
   3   7   7       2102.77       2193.29        30.07 o                         
   5   7   7       1088.65       1214.66        26.03 o                         
   7   7   7       1706.68       1846.63        46.19 o                         
   9   7   7        894.03       1161.46        28.67 o                         
 -18   8   7         50.27         11.21        13.07 o                         
 -16   8   7        509.06        413.64        25.06 o                         
 -14   8   7        691.20        670.48        25.79 o                         
 -12   8   7        456.00        507.32        17.41 o                         
 -10   8   7          9.76          4.25         3.44 o                         
  -8   8   7        452.00        408.51        10.73 o                         
  -6   8   7       1168.18       1122.25        23.36 o                         
  -4   8   7         84.71        107.26         5.95 o                         
  -2   8   7       3603.53       3442.34        35.87 o                         
   0   8   7       1692.67       1740.25        21.59 o                         
   2   8   7        970.41       1099.60        15.02 o                         
   4   8   7         32.81         30.35         4.97 o                         
   6   8   7         10.56          8.85         4.17 o                         
   8   8   7        376.00        334.64        19.48 o                         
  12   8   7         70.43        103.26        12.82 o                         
 -19   9   7          3.01         -5.49         5.49 o                         
 -17   9   7        195.77        194.26        17.71 o                         
 -15   9   7        352.33        284.43        16.25 o                         
 -13   9   7         70.98         48.83         6.43 o                         
 -11   9   7       1657.79       1613.08        31.88 o                         
  -9   9   7          2.95          8.69         4.90 o                         
  -7   9   7        561.63        505.82        11.75 o                         
  -5   9   7       1305.04       1139.58        17.23 o                         
  -3   9   7       2973.92       3006.17        37.60 o                         
  -1   9   7        945.72        911.34        13.51 o                         
   1   9   7        106.27        108.28         5.27 o                         
   3   9   7        120.46        134.77         5.60 o                         
   5   9   7        113.21        113.84         5.74 o                         
   7   9   7        764.87        797.39        17.74 o                         
  11   9   7        200.67        237.95        25.93 o                         
 -18  10   7        794.43        804.21        28.87 o                         
 -16  10   7        334.68        394.38        22.78 o                         
 -14  10   7         91.38         70.58         9.13 o                         
 -12  10   7        227.98        167.53        11.54 o                         
 -10  10   7       3555.36       3416.54        57.36 o                         
  -8  10   7       6859.26       7490.49        89.89 o                         
  -6  10   7       7845.54       7393.28       131.02 o                         
  -4  10   7       3128.12       3058.31        35.57 o                         
  -2  10   7       2524.80       2719.41        43.38 o                         
   0  10   7       1483.11       1462.98        19.75 o                         
   2  10   7        439.73        479.65        10.81 o                         
   4  10   7        925.79        989.03        18.46 o                         
   6  10   7       2763.37       2952.28        41.98 o                         
   8  10   7       1028.45       1091.27        26.85 o                         
  10  10   7        284.94        369.62        23.75 o                         
 -17  11   7        130.92        155.92        13.63 o                         
 -15  11   7        134.03        116.30        12.46 o                         
 -13  11   7        136.02         97.54         8.81 o                         
 -11  11   7       1820.48       1978.01        45.41 o                         
  -9  11   7       2389.10       2534.77        37.82 o                         
  -7  11   7       2242.62       2063.85        31.99 o                         
  -5  11   7       1898.28       1937.72        37.07 o                         
  -3  11   7       2377.47       2547.18        33.38 o                         
  -1  11   7       3568.79       3567.56        51.13 o                         
   1  11   7       2815.38       3047.38        58.83 o                         
   3  11   7       1075.36       1251.67        26.06 o                         
   5  11   7       1131.81       1088.08        21.75 o                         
   7  11   7       1905.81       1869.65        36.78 o                         
   9  11   7        812.29        973.41        44.85 o                         
 -16  12   7        297.75        283.23        27.96 o                         
 -14  12   7        437.74        481.64        19.29 o                         
 -12  12   7       1328.59       1172.64        30.78 o                         
 -10  12   7         10.47          8.82         6.61 o                         
  -8  12   7          2.79          4.74         3.33 o                         
  -6  12   7        855.89        910.37        25.26 o                         
  -4  12   7       1029.39       1025.02        17.72 o                         
  -2  12   7       3166.60       3346.64        41.29 o                         
   0  12   7       2460.81       2498.47        49.69 o                         
   2  12   7        529.37        566.02        13.37 o                         
   4  12   7          1.95         -0.39         3.21 o                         
   6  12   7         41.74         32.23         4.95 o                         
   8  12   7        241.32        270.07        17.98 o                         
 -15  13   7          0.20         -3.82         4.33 o                         
 -13  13   7         15.94         15.18         4.71 o                         
 -11  13   7       1455.50       1701.00        37.14 o                         
  -9  13   7        401.38        402.89        17.30 o                         
  -7  13   7        141.06        113.63         9.18 o                         
  -5  13   7       1263.49       1251.42        31.17 o                         
  -3  13   7       1580.73       1654.37        29.57 o                         
  -1  13   7        118.20        131.59         8.19 o                         
   1  13   7        227.50        161.07         7.93 o                         
   3  13   7        219.30        253.19        10.31 o                         
   5  13   7          6.94          3.46         3.46 o                         
   7  13   7        253.34        245.18        16.64 o                         
   9  13   7        182.19        170.77        13.95 o                         
 -14  14   7        555.28        497.87        19.52 o                         
 -12  14   7        145.25        151.65        14.36 o                         
 -10  14   7        886.00        991.17        26.82 o                         
  -8  14   7       1032.02        949.22        28.16 o                         
  -6  14   7       1155.04       1083.78        28.53 o                         
  -4  14   7        932.27       1007.27        21.51 o                         
  -2  14   7       1256.29       1248.49        25.24 o                         
   0  14   7       1604.28       1533.00        29.61 o                         
   2  14   7        643.96        678.23        19.26 o                         
   4  14   7       1281.93       1363.54        35.17 o                         
   6  14   7        345.07        236.27        41.81 o                         
   8  14   7        243.03        188.39        17.02 o                         
 -13  15   7        255.26        301.25        16.84 o                         
 -11  15   7        482.09        520.72        19.87 o                         
  -9  15   7        959.52        880.33        32.53 o                         
  -7  15   7        123.59        113.38         9.69 o                         
  -5  15   7        219.28        239.08        12.77 o                         
  -3  15   7        789.55        734.84        21.44 o                         
  -1  15   7        964.01        912.99        20.43 o                         
   1  15   7       2431.91       2621.37        42.40 o                         
   3  15   7       1518.80       1596.83        30.26 o                         
 -12  16   7        661.05        651.14        34.27 o                         
 -10  16   7        507.99        508.58        19.98 o                         
  -8  16   7         68.43         67.28         8.32 o                         
  -6  16   7         74.28         72.45         8.32 o                         
  -4  16   7        175.46        147.10        14.29 o                         
  -2  16   7        828.05        833.21        21.84 o                         
   0  16   7        633.64        617.08        16.68 o                         
   2  16   7        209.33        233.32        13.22 o                         
   4  16   7        212.10        300.89        21.16 o                         
  -9  17   7        193.65        160.16        11.91 o                         
  -7  17   7         50.89         52.04         7.81 o                         
  -5  17   7         10.98         11.35         5.93 o                         
  -3  17   7        389.28        493.29        22.68 o                         
  -1  17   7          4.74         -3.21         3.21 o                         
   1  17   7        281.21        271.48        14.76 o                         
   3  17   7         41.33          7.79        21.35 o                         
  -6  18   7        931.20        964.02        26.89 o                         
  -2  18   7        428.30        400.19        39.60 o                         
   0  18   7        290.77        260.89        23.58 o                         
 -20   0   8        232.68        229.20        30.21 o                         
 -18   0   8         16.73          9.37        12.50 o                         
 -16   0   8       4837.77       5355.15       122.67 o                         
 -14   0   8       2374.57       2580.46        95.26 o                         
 -12   0   8       2940.89       2501.04        52.20 o                         
 -10   0   8         18.35         39.09        23.21 o                         
  -8   0   8       8530.35       9433.62       151.87 o                         
  -6   0   8       8738.99       8122.00       114.64 o                         
  -4   0   8      19656.88      20611.94       272.20 o                         
  -2   0   8      12638.24      12129.42       182.76 o                         
   0   0   8       2342.52       2287.27        62.04 o                         
   2   0   8         11.98         27.24        11.98 o                         
   4   0   8        775.57        905.97        80.86 o                         
   6   0   8        933.57       1046.75        37.55 o                         
   8   0   8       1205.77       1442.00        65.25 o                         
 -19   1   8         11.27         -1.99        11.35 o                         
 -17   1   8         61.61         43.71         8.61 o                         
 -15   1   8       1820.20       1570.99        35.96 o                         
 -13   1   8        638.24        469.39        22.86 o                         
 -11   1   8       4752.83       5187.22        79.40 o                         
  -9   1   8        823.59        846.33        16.38 o                         
  -7   1   8         97.94        103.96         5.34 o                         
  -5   1   8         35.51         51.94         3.39 o                         
  -3   1   8        460.87        482.63        11.30 o                         
  -1   1   8       1693.59       1847.66        27.44 o                         
   1   1   8       4420.43       4345.71        52.84 o                         
   3   1   8       4376.48       5233.05        62.56 o                         
   5   1   8       1015.22       1220.83        27.12 o                         
   7   1   8        788.17        739.58        21.96 o                         
   9   1   8        834.10        440.18        31.29 o                         
 -20   2   8         53.33         63.43        13.19 o                         
 -18   2   8         30.78         19.79         7.82 o                         
 -16   2   8        105.00        146.86        12.77 o                         
 -14   2   8        123.90         98.51        11.79 o                         
 -12   2   8         98.89         24.65         4.36 o                         
 -10   2   8         27.02         30.51         4.24 o                         
  -8   2   8        203.81        292.40         8.74 o                         
  -6   2   8       1263.01       1078.05        16.63 o                         
  -4   2   8          5.67         10.53         2.09 o                         
  -2   2   8        100.24        157.99         5.22 o                         
   0   2   8        373.32        390.47         9.92 o                         
   2   2   8       1039.23       1017.06        19.91 o                         
   4   2   8        660.38        621.38        15.62 o                         
   6   2   8         11.67         13.41         4.61 o                         
   8   2   8          0.10         -1.38         2.47 o                         
  10   2   8          0.60         -1.01         5.52 o                         
  12   2   8          3.77         -3.04         3.04 o                         
 -19   3   8          1.44          2.26         6.80 o                         
 -17   3   8         14.91         12.79         6.19 o                         
 -15   3   8        483.73        546.91        26.90 o                         
 -13   3   8        713.67        726.81        28.76 o                         
 -11   3   8       1413.88       1126.95        25.44 o                         
  -9   3   8       2733.64       2488.66        34.96 o                         
  -7   3   8         57.45         13.97         2.57 o                         
  -5   3   8          4.36          5.98         2.10 o                         
  -3   3   8       1918.11       1650.77        26.29 o                         
  -1   3   8       2726.27       2976.32        43.32 o                         
   1   3   8      12534.20      13548.86       139.67 o                         
   3   3   8       2473.61       2602.04        38.56 o                         
   5   3   8          4.62          7.18         2.48 o                         
   7   3   8         55.30         68.17        43.22 o                         
   9   3   8        680.54        642.20        71.31 o                         
  11   3   8        477.78        541.54        33.38 o                         
 -20   4   8        395.76        512.53        25.03 o                         
 -18   4   8        705.67        751.80        36.13 o                         
 -16   4   8       2987.11       2792.22        60.87 o                         
 -14   4   8       4353.12       4512.30       129.81 o                         
 -12   4   8        739.76        890.08        34.66 o                         
 -10   4   8        100.82         86.34         6.30 o                         
  -8   4   8         44.07         62.28         6.27 o                         
  -6   4   8       2664.76       2863.51        35.06 o                         
  -4   4   8      10984.48      11719.40       112.62 o                         
  -2   4   8      10697.22       9819.62       101.36 o                         
   0   4   8       4863.19       4785.55        65.76 o                         
   2   4   8       1086.92       1144.77        20.87 o                         
   4   4   8        918.00        877.29        24.51 o                         
  10   4   8       1412.28       1625.91        47.16 o                         
  12   4   8        209.22        238.07        23.53 o                         
 -19   5   8        287.82        273.63        19.23 o                         
 -17   5   8        312.26        291.26        18.22 o                         
 -15   5   8        280.29        304.04        16.82 o                         
 -13   5   8       1073.75       1062.73        27.57 o                         
 -11   5   8       1093.44       1037.21        27.83 o                         
  -9   5   8        109.74         91.84         6.04 o                         
  -7   5   8         44.33         53.74         4.38 o                         
  -5   5   8       2776.47       2740.02        37.31 o                         
  -3   5   8       4115.30       3742.69        40.09 o                         
  -1   5   8       6333.09       7021.89        77.01 o                         
   1   5   8       7004.83       7307.90        80.08 o                         
   3   5   8       5169.31       5582.73        74.62 o                         
   5   5   8       1523.70       1771.68        47.19 o                         
   7   5   8        598.41        677.22        22.35 o                         
   9   5   8        403.91        544.91        18.82 o                         
  11   5   8        564.76        412.80        31.27 o                         
 -18   6   8        246.75        227.09        24.06 o                         
 -16   6   8        242.07        186.42        14.60 o                         
 -14   6   8          0.93         -3.25         3.25 o                         
 -12   6   8        338.02        324.13        12.68 o                         
 -10   6   8       1568.19       1603.27        51.89 o                         
  -8   6   8        368.22        329.15        10.47 o                         
  -6   6   8         20.98         19.30         2.92 o                         
  -4   6   8       1354.45       1236.79        18.28 o                         
  -2   6   8        581.56        762.91        11.74 o                         
   0   6   8        708.31        657.61        13.94 o                         
   2   6   8       2522.99       2768.13        55.68 o                         
   4   6   8        301.40        280.71        12.83 o                         
   6   6   8        355.03        284.51        28.14 o                         
   8   6   8        133.47        134.63        10.24 o                         
  10   6   8          2.38          5.23         3.92 o                         
 -19   7   8         31.02          2.94        10.76 o                         
 -17   7   8         24.55         25.41         8.16 o                         
 -15   7   8        302.88        297.13        17.62 o                         
 -13   7   8        925.99        851.90        25.45 o                         
 -11   7   8       2432.94       2476.08        40.51 o                         
  -9   7   8       3199.12       3308.10        77.19 o                         
  -7   7   8       1910.40       2085.96        30.81 o                         
  -5   7   8       1029.81       1017.27        17.28 o                         
  -3   7   8         56.35         98.87         4.30 o                         
  -1   7   8       1127.86       1066.68        14.83 o                         
   1   7   8       5489.40       5430.26        67.04 o                         
   3   7   8       1853.13       2018.51        37.01 o                         
   5   7   8         12.70         10.44         4.47 o                         
   7   7   8        123.00        107.24        11.56 o                         
   9   7   8        462.59        514.94        19.46 o                         
  11   7   8        235.29        284.42        18.97 o                         
 -18   8   8        436.06        483.26        28.74 o                         
 -16   8   8        547.61        598.30        21.48 o                         
 -14   8   8       1543.62       1559.10        44.70 o                         
 -12   8   8        671.31        486.45        17.17 o                         
 -10   8   8        513.29        609.07        17.29 o                         
  -8   8   8         10.31         12.09         3.34 o                         
  -6   8   8       1252.51       1139.78        17.66 o                         
  -4   8   8       5304.60       5307.48        65.24 o                         
  -2   8   8       5574.87       5723.31        59.41 o                         
   0   8   8       2397.57       2687.40        30.69 o                         
   2   8   8          8.69          7.98         3.53 o                         
   4   8   8        118.90        183.25         9.88 o                         
   6   8   8        586.59        698.90        18.61 o                         
   8   8   8       1050.62       1224.12        38.86 o                         
  10   8   8        708.85        717.53        29.95 o                         
 -17   9   8        482.50        503.82        23.09 o                         
 -15   9   8         11.45          8.85         7.22 o                         
 -13   9   8       1001.72        931.98        22.61 o                         
 -11   9   8        536.09        583.09        21.92 o                         
  -9   9   8       1563.12       1678.38        27.88 o                         
  -7   9   8       2270.61       2209.63        58.31 o                         
  -5   9   8       1950.57       2095.94        27.62 o                         
  -3   9   8       3197.47       3415.88        45.48 o                         
  -1   9   8       3467.75       3787.17        44.25 o                         
   1   9   8       1869.86       2113.93        42.73 o                         
   3   9   8        322.78        408.25        13.43 o                         
   5   9   8       2658.85       2800.30        55.15 o                         
   7   9   8       1902.77       2108.87        59.81 o                         
   9   9   8        832.69        939.98        32.55 o                         
 -18  10   8        290.95        342.79        38.55 o                         
 -16  10   8         94.12         78.37         8.88 o                         
 -14  10   8          1.59         -3.51         5.52 o                         
 -12  10   8          1.20         -3.66         3.66 o                         
 -10  10   8       2721.99       2648.24        43.41 o                         
  -8  10   8        314.85        309.36        11.87 o                         
  -6  10   8         78.38         75.36         6.18 o                         
  -4  10   8        383.89        369.87         9.34 o                         
  -2  10   8        390.45        402.14        10.42 o                         
   0  10   8        142.35        157.79         5.59 o                         
   2  10   8        314.83        300.91         7.24 o                         
   4  10   8        215.14        203.85        17.47 o                         
   6  10   8        156.31        189.34        12.47 o                         
   8  10   8         23.68         12.27         8.25 o                         
 -17  11   8        190.10        175.01        14.72 o                         
 -15  11   8        148.71        134.70        13.39 o                         
 -13  11   8         29.16         20.87         6.74 o                         
 -11  11   8        535.11        487.28        18.05 o                         
  -9  11   8          8.76         11.85         3.89 o                         
  -7  11   8        371.31        340.29        12.31 o                         
  -5  11   8        239.78        270.13         8.95 o                         
  -3  11   8        387.75        348.21        12.15 o                         
  -1  11   8       1141.34       1173.33        20.56 o                         
   1  11   8       1439.12       1465.17        23.45 o                         
   3  11   8         56.74         69.98         4.31 o                         
   5  11   8        250.81        288.06        17.80 o                         
   7  11   8          0.98          6.73         5.78 o                         
   9  11   8          6.41         -4.36         5.71 o                         
 -16  12   8        978.69       1095.68        34.30 o                         
 -14  12   8        443.76        453.51        18.80 o                         
 -12  12   8       1390.28       1414.03        33.63 o                         
 -10  12   8        554.88        601.65        22.72 o                         
  -8  12   8        329.75        289.44        13.45 o                         
  -6  12   8        176.04        206.58        19.70 o                         
  -4  12   8       1428.09       1476.35        23.34 o                         
  -2  12   8       3670.27       3480.97        49.17 o                         
   0  12   8       1721.72       1753.62        28.04 o                         
   2  12   8        605.42        653.51        20.41 o                         
   4  12   8        412.86        439.37        11.92 o                         
   6  12   8        632.84        675.74        22.32 o                         
   8  12   8        346.04        424.87        21.47 o                         
 -15  13   8        294.44        304.14        19.38 o                         
 -13  13   8        207.88        205.52        18.80 o                         
 -11  13   8        345.82        342.51        16.10 o                         
  -9  13   8        277.88        255.52        27.22 o                         
  -7  13   8        650.33        652.97        18.63 o                         
  -5  13   8        799.86        851.19        20.10 o                         
  -3  13   8        887.62        878.33        18.13 o                         
  -1  13   8       2093.57       2219.96        33.04 o                         
   1  13   8        628.90        686.66        24.98 o                         
   3  13   8       1296.48       1477.84        29.48 o                         
   5  13   8       1422.11       1524.61        35.43 o                         
   7  13   8        929.07       1101.91        31.67 o                         
 -14  14   8         11.51          0.94         5.27 o                         
 -12  14   8        418.88        481.70        19.25 o                         
 -10  14   8        812.31        798.83        24.04 o                         
  -8  14   8        306.02        337.19        15.45 o                         
  -6  14   8        216.86        234.34        13.55 o                         
  -4  14   8         77.97         43.67         5.47 o                         
  -2  14   8         34.95         10.05         4.70 o                         
   0  14   8         31.29         24.27         5.77 o                         
   2  14   8        801.61        845.86        24.20 o                         
   4  14   8        409.36        458.14        17.86 o                         
   6  14   8        339.36        138.58        22.92 o                         
 -13  15   8        282.43        278.18        33.34 o                         
 -11  15   8        200.03        166.90        11.96 o                         
  -9  15   8         24.20         15.06         5.58 o                         
  -7  15   8        631.44        643.78        26.66 o                         
  -5  15   8        236.59        270.80        14.50 o                         
  -3  15   8          1.63         -2.38         3.93 o                         
  -1  15   8         79.02         87.96         7.57 o                         
   1  15   8        310.43        324.96        14.85 o                         
   3  15   8        109.98        106.89        19.98 o                         
 -10  16   8        287.08        240.30        15.79 o                         
  -8  16   8        361.97        308.78        16.39 o                         
  -6  16   8        794.41        895.91        25.33 o                         
  -4  16   8        636.27        607.03        22.47 o                         
  -2  16   8       1055.25        951.40        23.05 o                         
   0  16   8        832.51        833.73        32.54 o                         
  -7  17   8       1171.12       1400.25        33.94 o                         
  -5  17   8       1100.26       1077.66        29.62 o                         
  -3  17   8        438.30        368.56        16.37 o                         
  -1  17   8        197.75        228.84        18.01 o                         
 -19   1   9        587.91        582.56        22.79 o                         
 -17   1   9       1185.91       1312.95        33.24 o                         
 -15   1   9          7.66          6.08         4.97 o                         
 -13   1   9         85.39         53.28        11.51 o                         
 -11   1   9        444.52        467.29        20.09 o                         
  -9   1   9       5459.14       5506.17        73.29 o                         
  -7   1   9       9351.36       9282.67       115.09 o                         
  -5   1   9       3293.45       3417.97        40.69 o                         
  -3   1   9        521.26        526.62         9.04 o                         
  -1   1   9         36.57         26.39         3.23 o                         
   1   1   9        393.01        506.58        35.44 o                         
   3   1   9       1304.64       1474.85        46.53 o                         
   5   1   9       2875.56       3136.68        64.90 o                         
   7   1   9       1208.16        754.71        42.80 o                         
  11   1   9        627.03         -4.39         4.39 o                         
 -20   2   9        489.00        601.58        24.37 o                         
 -18   2   9       1259.18       1171.40        33.95 o                         
 -16   2   9        651.71        807.14        24.58 o                         
 -14   2   9       1123.04       1194.67        34.37 o                         
 -12   2   9       2434.07       2193.18        45.16 o                         
 -10   2   9       6988.62       7249.98       105.67 o                         
  -8   2   9        458.35        387.72        11.44 o                         
  -6   2   9       1450.19       1533.43        21.84 o                         
  -4   2   9         55.62         67.83         4.93 o                         
  -2   2   9        541.41        516.44        11.53 o                         
   0   2   9       6142.94       6136.96       107.23 o                         
   2   2   9       6128.18       6392.67       107.73 o                         
   4   2   9        970.18        930.43        29.97 o                         
   6   2   9         38.18         40.01         7.82 o                         
   8   2   9          2.12         -2.47         2.47 o                         
  10   2   9        165.15        206.84        20.98 o                         
 -19   3   9        622.41        636.05        25.02 o                         
 -17   3   9       1838.85       1962.07        51.27 o                         
 -15   3   9        685.88        578.35        20.92 o                         
 -13   3   9       1926.02       1884.36        76.34 o                         
 -11   3   9        904.56       1038.23        23.98 o                         
  -9   3   9       1586.20       1425.10        23.78 o                         
  -7   3   9       4145.30       4060.35        51.17 o                         
  -5   3   9       2295.42       2402.97        28.51 o                         
  -3   3   9        361.60        402.49         8.17 o                         
  -1   3   9        166.82        116.19         5.88 o                         
   1   3   9       3422.57       3645.64        93.48 o                         
   3   3   9       3200.65       3651.41        88.62 o                         
   5   3   9       3303.77       3187.32       215.56 o                         
   9   3   9        453.92        307.46        31.27 o                         
  11   3   9        339.54        354.28        38.55 o                         
 -20   4   9          9.74         13.67        11.51 o                         
 -18   4   9        331.49        303.90        18.06 o                         
 -16   4   9         61.43        117.88        10.60 o                         
 -14   4   9        367.73        291.67        16.02 o                         
 -12   4   9         45.72         64.13         8.38 o                         
 -10   4   9         49.49         73.74         6.18 o                         
  -8   4   9       1435.86       1275.46        21.78 o                         
  -6   4   9        225.61        233.09         7.30 o                         
  -4   4   9        137.13        189.85         5.68 o                         
  -2   4   9          9.66          6.76         2.83 o                         
   0   4   9        443.24        466.09        11.84 o                         
   2   4   9        487.14        465.30        53.69 o                         
   4   4   9         26.61         33.77         6.39 o                         
   6   4   9         29.08         50.59         6.43 o                         
   8   4   9        185.35        134.74        13.57 o                         
  10   4   9         16.03         -1.21         5.57 o                         
 -19   5   9       1419.26       1473.57        66.32 o                         
 -17   5   9        561.61        561.83        21.27 o                         
 -15   5   9         39.30         60.34         8.01 o                         
 -13   5   9        523.06        583.98        22.37 o                         
 -11   5   9        626.15        553.01        16.47 o                         
  -9   5   9        912.56        954.89        20.16 o                         
  -7   5   9       2980.30       3058.22        40.75 o                         
  -5   5   9        475.48        448.59         9.74 o                         
  -3   5   9       1670.60       1577.08        20.05 o                         
  -1   5   9         10.15         22.80         3.77 o                         
   1   5   9        773.65        823.56        22.01 o                         
   3   5   9       1107.77       1134.84        27.02 o                         
   5   5   9       1619.88       1954.44        38.78 o                         
   7   5   9        895.47       1063.27        66.62 o                         
   9   5   9         23.67          4.37        10.19 o                         
 -18   6   9        532.19        438.46        19.40 o                         
 -16   6   9        849.16        859.52        31.63 o                         
 -14   6   9        301.20        322.72        17.36 o                         
 -12   6   9       3908.69       3819.95        76.48 o                         
 -10   6   9       1266.04       1051.82        23.82 o                         
  -8   6   9        173.73        167.60        13.10 o                         
  -6   6   9        155.84        216.96         7.42 o                         
  -4   6   9         20.41         18.38         2.73 o                         
  -2   6   9        743.46        721.85        15.60 o                         
   0   6   9       3975.68       4147.55        65.85 o                         
   2   6   9       3238.01       3613.14        66.50 o                         
   4   6   9        566.46        572.52        15.63 o                         
   6   6   9        121.83        143.52        10.52 o                         
   8   6   9          4.76         -0.31         3.41 o                         
  10   6   9         27.11         -1.53         8.48 o                         
 -19   7   9        793.21        768.55        53.18 o                         
 -17   7   9        339.70        332.80        17.56 o                         
 -15   7   9       1087.72       1203.35        30.87 o                         
 -13   7   9        471.98        394.88        19.20 o                         
 -11   7   9        822.53        777.96        19.56 o                         
  -9   7   9        335.12        344.63        12.13 o                         
  -7   7   9        665.54        771.59        15.89 o                         
  -5   7   9       1196.49       1070.51        16.93 o                         
  -3   7   9       1146.72       1190.11        22.84 o                         
  -1   7   9       1699.25       1911.68        32.60 o                         
   1   7   9        712.41        821.06        23.68 o                         
   3   7   9       1700.16       1879.11        38.57 o                         
   5   7   9       1537.42       1752.38        32.22 o                         
   7   7   9        982.46       1254.12        34.21 o                         
   9   7   9        550.92        441.97        36.48 o                         
 -18   8   9        146.78        116.35        13.81 o                         
 -16   8   9        731.40        739.00        30.55 o                         
 -14   8   9        134.82        181.94        14.58 o                         
 -12   8   9        189.00        204.79        18.52 o                         
 -10   8   9         51.58         28.16         4.80 o                         
  -8   8   9        542.20        542.76        14.18 o                         
  -6   8   9         27.48         41.24         3.78 o                         
  -4   8   9          3.45          4.67         2.28 o                         
  -2   8   9         29.61         21.46         3.09 o                         
   0   8   9        438.51        449.79        16.92 o                         
   2   8   9        132.79        120.04         9.00 o                         
   4   8   9         45.92         36.71         5.53 o                         
   6   8   9        384.79        403.93        19.86 o                         
   8   8   9        217.17        255.00        21.42 o                         
 -17   9   9        586.35        574.90        21.83 o                         
 -15   9   9         17.40         19.17         5.90 o                         
 -13   9   9         10.90         -3.55         3.55 o                         
 -11   9   9        278.06        317.57        14.78 o                         
  -9   9   9       1551.36       1522.74        26.62 o                         
  -7   9   9       1442.07       1316.76        25.67 o                         
  -5   9   9        196.20        217.21         7.48 o                         
  -3   9   9        502.26        467.01        10.06 o                         
  -1   9   9        266.41        327.84         7.38 o                         
   1   9   9         79.82         97.64         8.80 o                         
   3   9   9        332.38        432.80        14.48 o                         
   5   9   9       1209.53       1345.19        28.16 o                         
 -16  10   9         61.12         82.95        11.15 o                         
 -14  10   9        412.18        301.98        18.88 o                         
 -12  10   9       2347.59       2290.75        45.98 o                         
 -10  10   9       3013.90       3311.40        52.14 o                         
  -8  10   9        725.80        755.61        19.11 o                         
  -6  10   9         83.37         43.07         4.73 o                         
  -4  10   9         25.89         31.40         6.78 o                         
  -2  10   9        683.62        795.30        15.66 o                         
   0  10   9        966.24        774.34        28.17 o                         
   2  10   9        958.04       1088.43        27.83 o                         
   4  10   9        960.48       1238.42        34.18 o                         
   6  10   9        394.20        506.07        24.41 o                         
   8  10   9         45.62         27.35         8.89 o                         
 -15  11   9       1028.80        943.37        31.70 o                         
 -13  11   9       1092.87       1052.64        29.03 o                         
 -11  11   9       1471.04       1683.97        37.29 o                         
  -9  11   9        819.73        738.86        20.18 o                         
  -7  11   9        111.33         69.36         5.98 o                         
  -5  11   9        196.52        262.11         9.23 o                         
  -3  11   9       1694.06       1920.07        29.48 o                         
  -1  11   9       1189.85       1129.66        20.92 o                         
   1  11   9        210.56        272.29        40.63 o                         
   3  11   9        756.03       1015.53        32.06 o                         
   5  11   9       1220.70       1323.67        40.82 o                         
   7  11   9        845.06        951.41        33.24 o                         
 -14  12   9         67.06         93.54        10.10 o                         
 -12  12   9         24.75         -0.11         5.95 o                         
 -10  12   9        149.46         98.46         9.43 o                         
  -8  12   9        549.31        572.30        17.07 o                         
  -6  12   9        914.91        781.14        19.26 o                         
  -4  12   9       1850.17       1852.75        30.64 o                         
  -2  12   9        399.36        535.99        14.18 o                         
   0  12   9        102.82        113.32         6.33 o                         
   2  12   9        383.88        422.37        17.17 o                         
   4  12   9          1.98          0.09         5.42 o                         
   6  12   9        122.73        111.70        10.68 o                         
 -13  13   9          1.98         -5.36         7.06 o                         
 -11  13   9         13.63         24.35         7.60 o                         
  -9  13   9        430.13        502.68        18.92 o                         
  -7  13   9        398.94        393.96        14.22 o                         
  -5  13   9        219.84        132.14         7.81 o                         
  -3  13   9         34.48         27.52         5.04 o                         
  -1  13   9         80.72         76.76         6.22 o                         
   1  13   9         14.84         12.59         4.17 o                         
   3  13   9        230.16        179.10        12.27 o                         
   5  13   9        541.47        624.50        23.66 o                         
 -12  14   9        242.62        330.91        17.29 o                         
 -10  14   9        469.10        398.37        18.20 o                         
  -8  14   9        304.02        328.05        17.30 o                         
  -6  14   9         30.29         53.65         6.74 o                         
  -4  14   9        174.75        173.85        13.00 o                         
  -2  14   9        515.92        498.45        14.96 o                         
   0  14   9       1217.50       1208.58        25.57 o                         
   2  14   9        507.27        481.79        15.65 o                         
   4  14   9        418.55        425.19        39.60 o                         
 -11  15   9        434.25        424.03        23.17 o                         
  -9  15   9        224.70        301.57        15.95 o                         
  -7  15   9        187.74        198.25        13.15 o                         
  -5  15   9        526.34        478.46        18.40 o                         
  -3  15   9       1945.27       2047.98        81.54 o                         
  -1  15   9       1029.45       1002.01        25.64 o                         
   1  15   9       1187.42       1234.42        29.66 o                         
  -8  16   9        107.81        113.64        11.56 o                         
  -6  16   9        493.12        549.43        20.91 o                         
  -4  16   9        745.25        875.73        37.18 o                         
  -2  16   9         33.03         40.28         7.24 o                         
 -18   0  10       2223.84       2370.33        79.63 o                         
 -16   0  10       3742.41       3799.96       127.43 o                         
 -14   0  10        285.11        144.84        15.42 o                         
 -12   0  10       1242.53       1302.14        35.62 o                         
 -10   0  10         14.74         64.57        12.50 o                         
  -8   0  10       5426.99       4580.74        96.92 o                         
  -6   0  10       3186.72       3007.22        65.29 o                         
  -4   0  10         13.26         39.81         7.29 o                         
  -2   0  10         72.10         59.00         6.25 o                         
   0   0  10         27.79        455.11       259.32 o                         
   2   0  10        112.50         -3.12         3.12 o                         
   6   0  10        909.84        884.63        54.25 o                         
   8   0  10        212.44        236.48        31.25 o                         
 -19   1  10        306.41        385.81        19.47 o                         
 -17   1  10        990.30       1034.60        29.68 o                         
 -15   1  10       5299.41       4940.61        81.97 o                         
 -13   1  10       1612.33       1808.47        39.58 o                         
 -11   1  10       1448.91       1641.05        32.64 o                         
  -9   1  10       1492.50       1030.94        22.46 o                         
  -7   1  10       2595.63       2630.60        42.17 o                         
  -5   1  10       3381.30       3838.29        56.23 o                         
  -3   1  10       2265.41       1936.87        33.59 o                         
  -1   1  10       1052.15        907.91        22.33 o                         
   1   1  10         80.33        102.07        18.75 o                         
   5   1  10        395.97        450.71        26.89 o                         
   7   1  10        717.61        744.77        73.68 o                         
   9   1  10       1401.01       2003.83       108.05 o                         
 -18   2  10         84.40         58.79        15.63 o                         
 -16   2  10          0.85         -1.06         5.78 o                         
 -14   2  10        223.99        321.83        15.30 o                         
 -12   2  10         16.27         11.01         7.47 o                         
 -10   2  10        212.33        297.90        11.98 o                         
  -8   2  10         49.00         25.37         3.58 o                         
  -6   2  10         82.00         34.69         4.09 o                         
  -4   2  10         40.33          3.07         2.71 o                         
  -2   2  10        425.42        521.05        14.82 o                         
   0   2  10         20.12         38.77         5.95 o                         
   2   2  10        145.00        151.05        22.92 o                         
   4   2  10        533.54        385.89        24.69 o                         
   6   2  10          0.65         -3.77         3.77 o                         
   8   2  10          3.31         -5.52         5.52 o                         
 -19   3  10         76.30         36.71         8.63 o                         
 -17   3  10       1312.13       1414.72        38.04 o                         
 -15   3  10       1859.22       2042.49        43.42 o                         
 -13   3  10        390.93        313.98        19.34 o                         
 -11   3  10         10.43          1.30         4.17 o                         
  -9   3  10        292.55        366.84        15.48 o                         
  -7   3  10       1344.69       1379.10        27.31 o                         
  -5   3  10       2210.06       1745.16        40.76 o                         
  -3   3  10       5912.79       5973.27       100.60 o                         
  -1   3  10        910.70       1037.71        23.93 o                         
   1   3  10          5.16         18.82         3.45 o                         
   3   3  10        139.68        131.76        36.46 o                         
   5   3  10         54.78         80.44        11.80 o                         
   7   3  10        340.24        452.40        40.07 o                         
 -18   4  10       3484.36       3333.72        76.82 o                         
 -16   4  10       2606.29       2665.17        77.03 o                         
 -14   4  10       1430.48       1572.06        45.82 o                         
 -12   4  10        306.14        220.77        18.21 o                         
 -10   4  10         28.65          5.55         3.62 o                         
  -8   4  10       3722.89       3556.22        51.14 o                         
  -6   4  10       3562.47       3844.05        53.40 o                         
  -4   4  10        430.20        306.17         9.98 o                         
  -2   4  10        176.59        153.10         9.40 o                         
   0   4  10        123.25        266.43        11.37 o                         
   2   4  10        156.86        175.61         8.35 o                         
   8   4  10         50.39         81.71        11.55 o                         
 -19   5  10        398.34        307.70        22.73 o                         
 -17   5  10       1160.86       1320.07        39.73 o                         
 -15   5  10       2289.53       2342.05        47.52 o                         
 -13   5  10       2651.32       2436.32        62.41 o                         
 -11   5  10        938.26        848.29        22.48 o                         
  -9   5  10        503.78        538.44        14.58 o                         
  -7   5  10       1525.46       1423.74        25.15 o                         
  -5   5  10       2705.23       2492.53        36.43 o                         
  -3   5  10       1681.91       1517.01        34.17 o                         
  -1   5  10       1756.76       1958.03        40.68 o                         
   1   5  10        894.46        929.04        22.38 o                         
   3   5  10        442.45        478.09        13.75 o                         
   5   5  10        247.15        367.05        20.63 o                         
 -18   6  10          0.07         -6.15         6.15 o                         
 -16   6  10         65.11         71.23        10.61 o                         
 -14   6  10         43.70         52.06         7.74 o                         
 -12   6  10        482.37        448.33        26.58 o                         
 -10   6  10       1158.74       1100.50        30.24 o                         
  -8   6  10         46.82         48.48         4.94 o                         
  -6   6  10        354.33        318.77        13.42 o                         
  -4   6  10          2.10         -1.64         1.64 o                         
  -2   6  10        276.25        242.84        12.33 o                         
   0   6  10        410.21        496.36        14.82 o                         
   2   6  10        125.36        143.57         8.63 o                         
   4   6  10        116.70        121.40         9.94 o                         
   6   6  10          0.07         -3.55         3.55 o                         
 -17   7  10        912.73        842.51        41.25 o                         
 -15   7  10       1614.68       1603.61        58.80 o                         
 -13   7  10       1189.80       1249.89        30.93 o                         
 -11   7  10         63.93         59.27         7.12 o                         
  -9   7  10          1.93         -2.67         2.76 o                         
  -7   7  10          7.77          4.54         2.56 o                         
  -5   7  10        946.13       1016.58        18.16 o                         
  -3   7  10       2190.53       2166.37        45.93 o                         
  -1   7  10        528.71        425.69        16.71 o                         
   1   7  10         11.41          4.70         4.22 o                         
   3   7  10         85.60         65.19         6.92 o                         
   5   7  10         77.80         54.12         7.91 o                         
 -16   8  10        724.06        702.49        24.47 o                         
 -14   8  10       1314.03       1262.33        32.19 o                         
 -12   8  10        844.39        767.39        37.78 o                         
 -10   8  10       1097.12       1281.42        30.88 o                         
  -8   8  10       3192.78       2881.45        45.32 o                         
  -6   8  10       2563.81       2314.17        34.33 o                         
  -4   8  10       1103.59       1161.71        19.43 o                         
  -2   8  10         25.11         12.88         6.23 o                         
   0   8  10         47.65         51.64         7.04 o                         
   2   8  10          5.81         11.43         5.15 o                         
   4   8  10       1110.34       1327.93        27.71 o                         
   6   8  10        674.94        762.57        28.63 o                         
 -17   9  10        522.69        603.42        38.57 o                         
 -15   9  10        457.01        401.07        23.88 o                         
 -13   9  10       2757.86       2868.81        48.71 o                         
 -11   9  10       3295.70       3492.47        62.28 o                         
  -9   9  10       1918.90       1832.18        33.58 o                         
  -7   9  10       1047.40        932.74        20.85 o                         
  -5   9  10        569.89        633.44        17.47 o                         
  -3   9  10       1013.34        942.03        16.41 o                         
  -1   9  10        101.39         71.67         6.98 o                         
   1   9  10        217.25        271.42        12.15 o                         
   3   9  10        497.94        638.15        18.62 o                         
   5   9  10       1296.85       1359.81        46.32 o                         
 -16  10  10         15.47         -3.75         4.95 o                         
 -14  10  10        478.80        468.57        20.32 o                         
 -12  10  10        573.63        579.46        21.19 o                         
 -10  10  10       1459.99       1717.38        37.71 o                         
  -8  10  10          8.76          3.99         3.26 o                         
  -6  10  10         35.57         26.18         4.66 o                         
  -4  10  10        849.35       1046.81        24.67 o                         
  -2  10  10        432.31        441.89        12.12 o                         
   0  10  10        477.27        461.80        18.79 o                         
   2  10  10         18.92         30.40         6.47 o                         
   4  10  10        126.53        137.43        10.98 o                         
   6  10  10         47.23         44.45         9.78 o                         
 -15  11  10        927.10       1073.83        32.01 o                         
 -13  11  10         89.80         57.83         8.23 o                         
 -11  11  10        200.54        196.39        12.92 o                         
  -9  11  10          0.82          3.83         3.80 o                         
  -7  11  10        131.46        113.21         8.05 o                         
  -5  11  10       1354.19       1269.62        24.89 o                         
  -3  11  10       1313.34       1302.42        23.77 o                         
  -1  11  10        131.59        128.98        10.36 o                         
   1  11  10        179.05        211.52        14.97 o                         
   3  11  10        127.40        118.56        10.73 o                         
   5  11  10         19.91         31.06         7.05 o                         
 -14  12  10        243.66        265.96        17.36 o                         
 -12  12  10        472.70        493.63        20.29 o                         
 -10  12  10        258.42        237.86        26.11 o                         
  -8  12  10        207.63        174.29        10.42 o                         
  -6  12  10        300.58        329.08        12.64 o                         
  -4  12  10        219.69        244.26        16.00 o                         
  -2  12  10        115.24         91.29         5.90 o                         
   0  12  10          1.89         -4.72         4.72 o                         
   2  12  10        236.10        239.84        24.36 o                         
   4  12  10        426.22        488.01        26.95 o                         
 -13  13  10        862.68        971.70        71.96 o                         
 -11  13  10       1471.90       1540.44        36.92 o                         
  -9  13  10       1149.95       1056.16        28.67 o                         
  -7  13  10        562.76        611.20        17.88 o                         
  -5  13  10       1005.24       1183.57        24.91 o                         
  -3  13  10        713.84        645.72        23.49 o                         
  -1  13  10       1215.96       1207.52        26.96 o                         
   1  13  10        837.86       1066.74        34.13 o                         
 -10  14  10        187.79        190.14        13.24 o                         
  -8  14  10         27.45         31.85         6.75 o                         
  -6  14  10         31.73         10.40         4.90 o                         
  -4  14  10        183.97        177.13        11.51 o                         
  -2  14  10        641.87        658.75        20.02 o                         
   0  14  10        365.36        351.96        20.77 o                         
  -7  15  10          3.11         -2.58         6.41 o                         
  -5  15  10        113.51        100.89         9.54 o                         
  -3  15  10         60.62         46.00         6.66 o                         
 -17   1  11        353.54        377.31        18.73 o                         
 -15   1  11         73.57         53.85         8.01 o                         
 -13   1  11       1831.98       1895.48        40.29 o                         
 -11   1  11       4817.83       4778.23        67.53 o                         
  -9   1  11       3216.13       2999.61        45.02 o                         
  -7   1  11        780.74        759.77        17.47 o                         
  -5   1  11        560.31        604.58        13.46 o                         
  -3   1  11        364.99        358.47        13.03 o                         
  -1   1  11       2234.35       2180.36        89.98 o                         
   1   1  11       2191.51       2395.13        56.16 o                         
   3   1  11        478.58        549.71        21.09 o                         
   5   1  11          8.39         -1.52         6.80 o                         
   7   1  11         69.41         13.47        27.48 o                         
 -18   2  11        398.79        359.17        18.78 o                         
 -16   2  11       1398.49       1432.51        37.94 o                         
 -14   2  11       4661.07       4496.77        76.33 o                         
 -12   2  11       2163.96       2093.77        64.91 o                         
 -10   2  11       1377.51       1312.86        25.61 o                         
  -8   2  11         63.57         33.67         4.63 o                         
  -6   2  11        104.87         92.76        11.43 o                         
  -4   2  11       1066.68       1070.35        18.21 o                         
  -2   2  11       1515.78       1393.55        48.53 o                         
   0   2  11        337.42        359.12        25.89 o                         
   2   2  11         46.15         51.10         9.16 o                         
   4   2  11         53.67         38.00         7.51 o                         
   6   2  11          1.82         -4.95         4.95 o                         
 -17   3  11        776.81        724.44        29.60 o                         
 -15   3  11        653.31        565.79        21.33 o                         
 -13   3  11       2003.21       2244.49        45.17 o                         
 -11   3  11       2410.82       2270.25        48.97 o                         
  -9   3  11       2049.16       1744.48        31.14 o                         
  -7   3  11       2494.95       2683.58        52.31 o                         
  -5   3  11        457.69        459.76        10.32 o                         
  -3   3  11       1096.90       1055.05        23.71 o                         
  -1   3  11       2302.88       2510.66        45.94 o                         
   1   3  11       2698.28       3080.75        93.40 o                         
   3   3  11        410.36        426.68        39.21 o                         
   5   3  11        117.20         94.41        20.04 o                         
   7   3  11         46.21         90.07        13.11 o                         
 -18   4  11        133.52        126.95        17.65 o                         
 -16   4  11        255.83        240.86        15.22 o                         
 -14   4  11        418.39        544.55        20.38 o                         
 -12   4  11         22.42          6.41         4.90 o                         
 -10   4  11         87.88        125.23         8.16 o                         
  -8   4  11        560.87        382.18        11.21 o                         
  -6   4  11          0.95         -1.24         2.45 o                         
  -4   4  11         93.29        123.60         8.25 o                         
  -2   4  11          6.95          1.90         3.32 o                         
   0   4  11         79.13         70.65         7.07 o                         
   2   4  11        201.43        143.48        13.37 o                         
   4   4  11         18.01          2.07         9.09 o                         
   6   4  11         52.14         35.63         9.60 o                         
 -17   5  11         10.13         17.32         8.27 o                         
 -15   5  11        169.84        173.89        14.58 o                         
 -13   5  11       1225.42        961.32        26.65 o                         
 -11   5  11       4332.45       4437.61       118.91 o                         
  -9   5  11       1350.04       1426.14        25.27 o                         
  -7   5  11        155.46         97.58         6.05 o                         
  -5   5  11        519.67        517.47        11.06 o                         
  -3   5  11        580.15        681.05        17.39 o                         
  -1   5  11       3949.35       4193.32        92.38 o                         
   1   5  11       2138.38       2195.43        43.27 o                         
   3   5  11        118.71         80.79        11.21 o                         
   5   5  11          2.40         -2.70         6.83 o                         
 -16   6  11       1508.12       1688.11        41.06 o                         
 -14   6  11       2245.42       2212.76        49.05 o                         
 -12   6  11       1944.77       1825.15        39.54 o                         
 -10   6  11        830.79        761.21        19.85 o                         
  -8   6  11        307.92        407.78        14.47 o                         
  -6   6  11        897.95        819.95        28.40 o                         
  -4   6  11       1757.41       1565.77        37.31 o                         
  -2   6  11       2060.99       2336.53        39.53 o                         
   0   6  11        150.90        167.09        11.17 o                         
   2   6  11          2.58         -3.66         3.66 o                         
   4   6  11          6.15         -4.22         4.22 o                         
   6   6  11          0.62         -6.16         6.16 o                         
 -17   7  11        182.98        204.79        17.15 o                         
 -15   7  11       1099.56       1160.37        31.66 o                         
 -13   7  11       2019.42       1904.97        46.77 o                         
 -11   7  11       2816.19       3057.00        59.12 o                         
  -9   7  11       3875.84       3886.30        72.56 o                         
  -7   7  11       3320.75       3309.65        45.85 o                         
  -5   7  11       2930.51       2781.88        35.67 o                         
  -3   7  11       1559.90       1706.81        37.12 o                         
  -1   7  11       1277.42       1407.93        28.35 o                         
   1   7  11        453.82        432.42        15.67 o                         
   3   7  11        687.61        747.01        23.72 o                         
   5   7  11        448.94        711.94        36.47 o                         
 -16   8  11          1.30         -6.03         6.03 o                         
 -14   8  11        132.13        141.34        11.92 o                         
 -12   8  11        122.16         97.48         9.60 o                         
 -10   8  11        209.38        169.61        10.15 o                         
  -8   8  11        318.49        323.95        11.43 o                         
  -6   8  11        330.63        410.99        15.13 o                         
  -4   8  11         12.78         28.04         3.82 o                         
  -2   8  11         33.37         44.10         5.89 o                         
   0   8  11        239.24        399.73        14.65 o                         
   2   8  11        234.04        195.38        11.73 o                         
   4   8  11        190.54        156.10        11.76 o                         
 -15   9  11         29.62         15.66         6.60 o                         
 -13   9  11        887.42        881.59        24.99 o                         
 -11   9  11       2419.65       2523.07        44.44 o                         
  -9   9  11        679.16        594.00        16.21 o                         
  -7   9  11         73.24         61.56         5.62 o                         
  -5   9  11          4.74         16.07         3.55 o                         
  -3   9  11         70.02         51.10         9.16 o                         
  -1   9  11        798.73        741.43        23.40 o                         
   1   9  11        674.89        805.52        22.44 o                         
   3   9  11         45.30         47.13         7.57 o                         
 -14  10  11       1561.28       1386.88        43.71 o                         
 -12  10  11       1610.55       1787.73        40.45 o                         
 -10  10  11        462.05        490.09        17.31 o                         
  -8  10  11         76.35         49.47         5.68 o                         
  -6  10  11        285.00        291.27        10.38 o                         
  -4  10  11        506.12        559.48        12.37 o                         
  -2  10  11        285.83        259.12        14.84 o                         
   0  10  11         20.77          0.47         5.74 o                         
   2  10  11          7.86         24.49         7.92 o                         
 -13  11  11       1236.51       1427.19        50.61 o                         
 -11  11  11       1630.22       1618.11        37.92 o                         
  -9  11  11       1678.79       1506.54        30.70 o                         
  -7  11  11       1847.15       2069.17        39.22 o                         
  -5  11  11       2209.00       2534.11        37.85 o                         
  -3  11  11       1583.99       1537.72        36.42 o                         
  -1  11  11        390.92        402.32        18.18 o                         
   1  11  11        243.49        299.61        16.16 o                         
 -12  12  11         21.09          4.36        10.37 o                         
 -10  12  11        128.44        155.90        20.31 o                         
  -8  12  11        939.36        811.47        23.64 o                         
  -6  12  11        595.14        616.69        19.97 o                         
  -4  12  11         62.65         85.70         7.97 o                         
  -2  12  11          3.59          1.24         5.69 o                         
   0  12  11         10.72          3.55         5.90 o                         
  -9  13  11        212.43        250.06        15.49 o                         
  -7  13  11         30.39          3.09         4.70 o                         
  -5  13  11          0.84         -4.44         4.44 o                         
  -3  13  11          3.83          6.28         8.28 o                         
  -1  13  11        122.57        118.83        15.09 o                         
 -16   0  12         19.67         35.65        11.98 o                         
 -14   0  12         31.03         -6.63         6.63 o                         
 -12   0  12       3365.93       3938.45        96.67 o                         
 -10   0  12       4145.10       3930.02        74.82 o                         
  -8   0  12       4045.63       3412.96        64.90 o                         
  -6   0  12        471.27        582.33        17.76 o                         
  -4   0  12        213.73        182.89        18.23 o                         
  -2   0  12         26.35         -1.04        10.41 o                         
   0   0  12        836.20        947.09        56.32 o                         
   2   0  12        419.06        442.93        39.60 o                         
   4   0  12         49.22         65.15        13.93 o                         
 -17   1  12        714.12        573.85        31.60 o                         
 -15   1  12        613.49        572.06        21.56 o                         
 -13   1  12        223.57        345.09        16.31 o                         
 -11   1  12        647.57        546.71        16.84 o                         
  -9   1  12       3029.34       2612.84        42.19 o                         
  -7   1  12       2940.22       3460.28        53.25 o                         
  -5   1  12       1148.53       1062.12        27.29 o                         
  -3   1  12        496.17        358.94        13.15 o                         
  -1   1  12       1023.91       1339.99        49.06 o                         
   1   1  12        836.41       1143.50        37.11 o                         
   3   1  12       1243.31       1135.82        32.35 o                         
   5   1  12        806.85       1042.91        40.51 o                         
 -16   2  12          0.62         -5.61         5.61 o                         
 -14   2  12          7.82         11.28         6.47 o                         
 -12   2  12          0.00         -0.40         6.03 o                         
 -10   2  12        226.53        208.60        10.62 o                         
  -8   2  12          0.07          4.60         4.19 o                         
  -6   2  12        211.91        270.19         8.54 o                         
  -4   2  12        161.20        189.36        13.00 o                         
  -2   2  12        185.08        117.43         7.96 o                         
   0   2  12        264.95        266.15        18.59 o                         
   2   2  12         98.07         65.82        10.54 o                         
   4   2  12          5.72         -4.95         4.95 o                         
 -17   3  12        534.01        610.04        29.80 o                         
 -15   3  12         33.77         12.21         6.51 o                         
 -13   3  12         51.80         38.70         7.04 o                         
 -11   3  12        526.32        592.32        19.91 o                         
  -9   3  12       2129.56       2126.29        35.78 o                         
  -7   3  12       5003.99       4879.91        61.06 o                         
  -5   3  12       1355.07       1290.49        19.54 o                         
  -3   3  12       1239.16       1409.21        49.82 o                         
  -1   3  12        542.74        662.34        18.67 o                         
   1   3  12        427.75        414.27        22.85 o                         
   3   3  12        717.20        937.30        34.30 o                         
   5   3  12        637.65        890.52        44.56 o                         
 -16   4  12        111.07         76.87        11.58 o                         
 -14   4  12          4.99          6.98         7.37 o                         
 -12   4  12        852.25        740.27        32.38 o                         
 -10   4  12       1758.57       1751.25        34.58 o                         
  -8   4  12       2424.78       2468.89        36.00 o                         
  -6   4  12        305.40        242.78         8.08 o                         
  -4   4  12          3.91         -3.76         3.76 o                         
  -2   4  12        149.35        136.97         9.79 o                         
   0   4  12        598.87        621.50        18.97 o                         
   2   4  12        462.96        303.57        25.76 o                         
   4   4  12         40.12         41.12        10.19 o                         
 -15   5  12        537.81        445.57        20.15 o                         
 -13   5  12        254.68        274.90        15.83 o                         
 -11   5  12        511.21        571.66        21.55 o                         
  -9   5  12       2694.77       2839.85        56.73 o                         
  -7   5  12       4177.46       3946.12        57.37 o                         
  -5   5  12       3742.62       3733.83        70.25 o                         
  -3   5  12       2908.10       3380.34        52.44 o                         
  -1   5  12       1960.15       2304.37        45.28 o                         
   1   5  12        835.58        777.93        37.53 o                         
   3   5  12        770.39        935.75        34.50 o                         
 -16   6  12        219.76        264.25        23.90 o                         
 -14   6  12         65.90         47.21         7.91 o                         
 -12   6  12         30.77         42.69         7.23 o                         
 -10   6  12        115.70        120.71         8.72 o                         
  -8   6  12        406.89        372.62        12.82 o                         
  -6   6  12          1.04          5.69         3.57 o                         
  -4   6  12        435.31        321.04        13.53 o                         
  -2   6  12        634.75        723.78        21.08 o                         
   0   6  12         20.37         35.51         7.34 o                         
   2   6  12          0.41         -6.20        11.77 o                         
 -15   7  12         22.12         13.13         7.06 o                         
 -13   7  12         12.49         10.96         6.48 o                         
 -11   7  12         35.44         25.84         5.90 o                         
  -9   7  12        814.82        801.60        20.81 o                         
  -7   7  12       2010.78       2190.32        33.76 o                         
  -5   7  12        623.90        596.14        19.58 o                         
  -3   7  12        412.97        372.50        14.25 o                         
  -1   7  12        186.16        249.76        13.57 o                         
   1   7  12         69.78         85.21         8.79 o                         
   3   7  12        678.05        630.60        28.80 o                         
 -14   8  12         94.14         72.00         9.53 o                         
 -12   8  12        545.60        575.79        25.73 o                         
 -10   8  12        885.11        846.32        19.83 o                         
  -8   8  12       1314.97       1170.75        29.41 o                         
  -6   8  12        155.23        162.88         7.25 o                         
  -4   8  12         16.49         34.13         7.74 o                         
  -2   8  12          0.83         -3.77         4.62 o                         
   0   8  12         96.59        102.05         9.79 o                         
   2   8  12        176.61        260.68        18.19 o                         
 -13   9  12       1643.61       1845.98        59.16 o                         
 -11   9  12       1774.57       1780.71        38.20 o                         
  -9   9  12       1170.65       1127.85        52.78 o                         
  -7   9  12       2221.14       2487.06        40.02 o                         
  -5   9  12       2334.00       2538.72        51.27 o                         
  -3   9  12       1814.79       1896.45        54.89 o                         
  -1   9  12        445.25        509.21        27.08 o                         
   1   9  12        980.52       1121.01        34.69 o                         
 -12  10  12         71.10         46.38         8.14 o                         
 -10  10  12        150.92        129.79        10.77 o                         
  -8  10  12         25.90         33.96         5.86 o                         
  -6  10  12         66.22         51.19         6.51 o                         
  -4  10  12        408.29        487.74        20.12 o                         
  -2  10  12         43.50         41.17         7.60 o                         
   0  10  12         16.29         25.72         7.92 o                         
  -9  11  12        285.71        216.82        23.60 o                         
  -7  11  12        930.42        801.65        36.15 o                         
  -5  11  12        542.81        586.93        26.63 o                         
  -3  11  12         22.15         26.29         7.43 o                         
  -6  12  12        214.20        150.49        15.35 o                         
 -15   1  13       1011.71       1014.73        31.77 o                         
 -13   1  13       1477.04       1539.13        36.41 o                         
 -11   1  13        893.39        738.60        37.64 o                         
  -9   1  13        400.06        439.51        13.01 o                         
  -7   1  13        229.38        233.30        10.98 o                         
  -5   1  13       1072.61        928.74        16.43 o                         
  -3   1  13       1694.84       1872.12        70.18 o                         
  -1   1  13       1444.07       1623.04        56.84 o                         
   1   1  13        636.39        668.42        29.09 o                         
 -14   2  13          8.56          2.69         7.82 o                         
 -12   2  13        553.12        567.43        30.54 o                         
 -10   2  13         11.29          4.17         5.56 o                         
  -8   2  13        985.62       1039.80        25.68 o                         
  -6   2  13       1137.39       1113.54        30.99 o                         
  -4   2  13        967.76        875.48        25.78 o                         
  -2   2  13        139.60        141.95        19.26 o                         
   0   2  13         60.19         57.89        12.07 o                         
   2   2  13          1.94         -7.21         7.21 o                         
 -15   3  13        923.60        872.64        31.08 o                         
 -13   3  13        675.43        714.93        23.50 o                         
 -11   3  13        830.61        709.30        31.07 o                         
  -9   3  13        555.46        623.89        15.59 o                         
  -7   3  13       1039.12       1151.51        22.90 o                         
  -5   3  13       1419.20       1231.81        33.82 o                         
  -3   3  13       3328.64       3628.34       244.13 o                         
  -1   3  13       1990.18       2309.28        82.38 o                         
   1   3  13       1035.05       1038.53        42.41 o                         
 -14   4  13         25.86         13.75         6.33 o                         
 -12   4  13        769.89        830.68        25.22 o                         
 -10   4  13         16.62         -0.55         4.18 o                         
  -8   4  13         40.22         48.56         4.88 o                         
  -6   4  13        138.74         79.91         7.95 o                         
  -4   4  13         60.74         42.78         8.86 o                         
  -2   4  13          0.10          5.26         6.46 o                         
   0   4  13          8.65         18.01         8.60 o                         
 -13   5  13        489.29        385.25        17.69 o                         
 -11   5  13         22.16         29.96         5.98 o                         
  -9   5  13          3.81         -3.65         3.89 o                         
  -7   5  13          2.89         -2.50         2.71 o                         
  -5   5  13       1300.85       1300.13        52.04 o                         
  -3   5  13       1893.48       2153.62        77.68 o                         
  -1   5  13        941.23        860.34        25.55 o                         
   1   5  13        184.72        174.82        17.65 o                         
 -12   6  13        456.87        471.58        32.04 o                         
 -10   6  13          2.27          1.70         6.38 o                         
  -8   6  13        222.55        206.53        11.48 o                         
  -6   6  13        923.34        765.82        23.35 o                         
  -4   6  13        518.95        528.53        25.32 o                         
  -2   6  13         14.83         26.24         6.43 o                         
   0   6  13         46.14         35.86         6.90 o                         
 -13   7  13        799.75        799.11        40.40 o                         
 -11   7  13        408.91        415.03        25.12 o                         
  -9   7  13        761.30        692.07        21.44 o                         
  -7   7  13        956.09        903.51        22.96 o                         
  -5   7  13       1754.99       1724.33        67.56 o                         
  -3   7  13       1303.96       1591.72        37.74 o                         
  -1   7  13       1220.58       1298.58        33.08 o                         
 -10   8  13          0.31         -4.87         4.87 o                         
  -8   8  13        522.79        602.50        29.63 o                         
  -6   8  13        348.34        378.93        20.54 o                         
  -4   8  13        118.58        130.31        11.33 o                         
  -2   8  13         96.14         96.43        11.25 o                         
  -9   9  13        119.73        100.41         9.07 o                         
  -7   9  13          2.39         -0.15         6.38 o                         
  -5   9  13        340.24        327.84        32.75 o                         
 -12   0  14        228.49        187.44        19.07 o                         
 -10   0  14         52.74         85.89        13.02 o                         
  -8   0  14        775.23        747.13        29.06 o                         
  -6   0  14        211.53        161.27        16.15 o                         
  -4   0  14        136.64        122.91        23.96 o                         
 -13   1  14       1050.05        857.82        33.38 o                         
 -11   1  14       1587.84       1299.20        33.16 o                         
  -9   1  14       1449.62       1522.85        33.14 o                         
  -7   1  14        194.69        221.42        13.53 o                         
  -5   1  14         44.31          7.53        12.50 o                         
  -3   1  14        295.77        382.86        28.36 o                         
 -12   2  14         10.86         13.67         6.91 o                         
 -10   2  14        107.46         37.02         8.19 o                         
  -8   2  14          1.65         -5.05         5.82 o                         
  -6   2  14         54.72        108.56        19.94 o                         
  -4   2  14         48.25         73.45        14.35 o                         
  -2   2  14        102.93        163.53        30.21 o                         
 -11   3  14       1358.61       1402.60        34.19 o                         
  -9   3  14        754.18        621.15        19.45 o                         
  -7   3  14        398.06        372.17        30.98 o                         
  -5   3  14          3.55         -9.50         9.89 o                         
  -3   3  14        162.82        121.60        15.89 o                         
 -10   4  14         44.46         32.53         6.40 o                         
  -8   4  14        309.59        349.51        14.61 o                         
  -6   4  14         55.62         53.83         8.10 o                         
  -4   4  14        151.57        169.71        11.90 o                         
  -9   5  14        960.05        923.03        32.22 o                         
  -7   5  14        613.14        515.02        26.04 o                         
  -5   5  14        621.11        718.85        26.04 o                         
  -8   6  14          1.07        -10.85        10.85 o                         
  -6   6  14          0.07         -2.45        14.57 o                         
                                                                                
