# Supplementary material for: Investigation of solid-state photochemical nitro–nitrito linkage isomerization: crystal structures of trans-bis­(ethyl­enedi­amine)(iso­thio­cyanato)­nitritocobalt(III) salts: thio­cyanate, chloride monohydrate, and perchlorate–thio­cyanate­(0.75/0.25)
Source: Acta Crystallogr E Crystallogr Commun. 2018 Sep 28;74(Pt 10):1526–31. doi: 10.1107/S2056989018013634 (PMC6176456; doi:10.1107/S2056989018013634)
Supplement: Supplementary file 4 [file e-74-01526-IIsup3.hkl]

data_II                                                                         
_shelx_title ' mo_180207ohbaen2cln_m1_a.res in P2(1)/n'                         
_shelx_refln_list_code          4                                               
_shelx_F_calc_maximum      170.33                                               
_exptl_crystal_F_000       696.00                                               
_reflns_d_resolution_high  0.7591                                               
                                                                                
loop_                                                                           
 _space_group_symop_operation_xyz                                               
 'x, y, z'                                                                      
 '-x+1/2, y+1/2, -z+1/2'                                                        
 '-x, -y, -z'                                                                   
 'x-1/2, -y-1/2, z-1/2'                                                         
                                                                                
_cell_length_a     8.9059                                                       
_cell_length_b    12.3302                                                       
_cell_length_c    12.2915                                                       
_cell_angle_alpha  90.000                                                       
_cell_angle_beta   92.295                                                       
_cell_angle_gamma  90.000                                                       
                                                                                
_shelx_F_squared_multiplier     1.000                                           
                                                                                
loop_                                                                           
 _refln_index_h                                                                 
 _refln_index_k                                                                 
 _refln_index_l                                                                 
 _refln_F_squared_calc                                                          
 _refln_F_squared_meas                                                          
 _refln_F_squared_sigma                                                         
 _refln_observed_status                                                         
   2   0   0        380.00        461.58         5.79 o                         
   4   0   0      29011.82      33399.66       898.26 o                         
   6   0   0       1148.83       1198.45        20.43 o                         
   8   0   0        218.42        241.59        14.04 o                         
  10   0   0        512.27        547.39        16.22 o                         
   1   1   0        189.17        241.89         3.02 o                         
   3   1   0       2708.89       2787.23        22.25 o                         
   4   1   0      10350.48      11488.87       305.35 o                         
   5   1   0        490.91        407.72         4.80 o                         
   6   1   0       1067.95       1054.11        11.14 o                         
   7   1   0        194.76        194.09         3.58 o                         
   8   1   0       1889.14       1959.52        26.73 o                         
   9   1   0         67.85         62.79         6.62 o                         
  10   1   0          2.34         -1.06         1.41 o                         
  11   1   0         66.67         76.21         6.46 o                         
   1   2   0          2.18          4.13         0.91 o                         
   2   2   0       1612.23       1651.74        14.42 o                         
   3   2   0         13.24          8.72         0.79 o                         
   4   2   0       2152.19       2159.76        17.83 o                         
   5   2   0        717.27        768.28         7.89 o                         
   6   2   0       1840.51       1840.67        16.90 o                         
   7   2   0         98.43         85.26         2.20 o                         
   8   2   0         25.37         22.99         1.88 o                         
   9   2   0         45.24         40.78         3.08 o                         
  10   2   0        968.27        945.13        21.50 o                         
  11   2   0          3.36          6.87         3.14 o                         
   1   3   0        990.01        941.15         8.35 o                         
   2   3   0       1386.91       1463.57        12.08 o                         
   3   3   0          3.80          9.47         0.63 o                         
   4   3   0       4071.55       3864.86        34.97 o                         
   5   3   0         92.51         83.16         2.76 o                         
   6   3   0          1.56          4.51         0.71 o                         
   7   3   0         38.37         41.69         1.83 o                         
   8   3   0       1053.57       1007.37        16.42 o                         
   9   3   0         15.25         14.11         2.20 o                         
  10   3   0        187.46        203.42         9.09 o                         
  11   3   0         18.97         25.51         3.68 o                         
   0   4   0       4085.60       4287.73        47.45 o                         
   1   4   0        289.82        248.70         2.61 o                         
   2   4   0       2184.34       2135.63        16.58 o                         
   3   4   0         12.74         15.91         0.75 o                         
   4   4   0         30.59         22.42         1.37 o                         
   5   4   0        214.87        207.67         3.82 o                         
   6   4   0       1378.72       1441.24        13.19 o                         
   7   4   0        119.23        120.82         2.62 o                         
   8   4   0         25.67         21.60         1.71 o                         
   9   4   0        146.27        145.73         3.97 o                         
  10   4   0        419.95        411.80        12.67 o                         
  11   4   0          0.09          1.35         4.58 o                         
   1   5   0        625.44        663.44         5.90 o                         
   2   5   0       1672.32       1347.77        11.56 o                         
   3   5   0       1666.66       1597.83        13.01 o                         
   4   5   0         65.41         63.07         1.43 o                         
   5   5   0        491.01        452.76         5.96 o                         
   6   5   0        584.58        590.42         6.52 o                         
   7   5   0         30.21         28.66         1.35 o                         
   8   5   0        245.34        224.22         5.27 o                         
   9   5   0          5.08          4.58         4.58 o                         
  10   5   0          9.13          8.63         4.31 o                         
  11   5   0          7.34         10.92         4.00 o                         
   0   6   0      17030.05      18586.46       684.42 o                         
   1   6   0       2525.75       2524.79        20.60 o                         
   2   6   0         36.99         44.01         1.14 o                         
   3   6   0        455.13        470.69         4.84 o                         
   4   6   0       3747.15       3761.18        30.65 o                         
   5   6   0        979.53       1041.73        10.75 o                         
   6   6   0        133.46        136.34         2.82 o                         
   7   6   0        215.45        240.92         5.09 o                         
   8   6   0          8.83         10.51         4.85 o                         
   9   6   0        196.04        201.30         9.92 o                         
  10   6   0         14.41         12.17         3.71 o                         
   1   7   0        368.37        318.92         3.64 o                         
   2   7   0        936.83        942.53         8.43 o                         
   3   7   0        109.85        122.58         2.17 o                         
   4   7   0       1783.23       1691.73        14.55 o                         
   5   7   0        306.28        297.86         4.01 o                         
   6   7   0        114.65        115.05         2.65 o                         
   7   7   0        154.69        181.99         5.34 o                         
   8   7   0        500.76        522.06        23.78 o                         
   9   7   0        113.94        140.64         8.37 o                         
  10   7   0          0.12         -2.65         2.65 o                         
   0   8   0       2850.62       2946.78        31.44 o                         
   1   8   0       1198.49       1237.91        10.72 o                         
   2   8   0         56.63         48.65         1.47 o                         
   3   8   0        980.32        979.39         9.07 o                         
   4   8   0        748.46        776.35         7.60 o                         
   5   8   0         60.92         76.68         1.94 o                         
   6   8   0        418.36        426.35         9.44 o                         
   7   8   0          6.87          6.05         1.73 o                         
   8   8   0          0.72          0.54         3.24 o                         
   9   8   0         27.98         29.23         3.78 o                         
  10   8   0        120.48        148.42        18.88 o                         
   1   9   0         13.06         11.51         1.22 o                         
   2   9   0        115.36        125.81         2.47 o                         
   3   9   0        151.04        175.02         3.09 o                         
   4   9   0        788.41        817.34         8.76 o                         
   5   9   0        286.84        279.72         5.20 o                         
   6   9   0          2.22          3.48         0.93 o                         
   7   9   0        257.55        263.06        13.08 o                         
   8   9   0        322.67        363.07        11.03 o                         
   9   9   0         50.43         44.51         4.62 o                         
   0  10   0          3.61          3.77         0.90 o                         
   1  10   0        697.33        726.00         7.73 o                         
   2  10   0        261.72        257.60         3.59 o                         
   3  10   0        739.47        768.84        13.99 o                         
   4  10   0         73.19         71.04         2.35 o                         
   5  10   0        358.60        360.23         6.62 o                         
   6  10   0        488.00        527.42         7.81 o                         
   7  10   0         23.83          6.36         6.25 o                         
   8  10   0         19.17         10.29         2.41 o                         
   9  10   0         55.73          2.63         3.78 o                         
   1  11   0        226.81        214.75         3.33 o                         
   2  11   0        824.19        864.56         9.71 o                         
   3  11   0        277.90        268.12         4.85 o                         
   4  11   0         23.70         26.75         1.91 o                         
   5  11   0         72.68         77.21         4.23 o                         
   6  11   0        226.03        253.03         5.88 o                         
   7  11   0         47.56         38.80         5.43 o                         
   8  11   0         56.50         40.99         8.09 o                         
   0  12   0       1116.86       1140.56        26.06 o                         
   1  12   0        145.17        142.42         3.69 o                         
   2  12   0          3.09         -0.52         0.52 o                         
   3  12   0        150.34        167.47         3.86 o                         
   4  12   0        518.18        514.07         8.32 o                         
   5  12   0        480.25        191.28         9.73 o                         
   6  12   0         39.76         37.98         2.63 o                         
   7  12   0        226.93        247.66        17.81 o                         
   1  13   0        104.07         35.33         3.51 o                         
   2  13   0        127.54        128.00         4.75 o                         
   4  13   0        337.70        357.10         6.74 o                         
   5  13   0          7.72          2.63         1.94 o                         
   6  13   0         52.66         52.02         3.10 o                         
   7  13   0         44.80        640.40       275.04 o                         
   0  14   0        826.37        800.59        30.44 o                         
   1  14   0        261.64        290.31        11.35 o                         
   2  14   0          0.38          0.00         0.75 o                         
   3  14   0         27.62         29.54         2.46 o                         
   4  14   0         87.67         79.72         4.37 o                         
   1  15   0        128.03        170.61         6.90 o                         
   2  15   0         10.80         15.55         3.37 o                         
   3  15   0        307.52        325.02        14.70 o                         
   0  16   0          6.07          6.30         3.68 o                         
   1  16   0        383.65        425.47        14.44 o                         
   2  16   0         32.72         33.97         8.36 o                         
 -11   0   1         97.93        106.53        11.33 o                         
  -9   0   1        319.81        329.27        15.80 o                         
  -7   0   1         16.07         13.39         1.79 o                         
  -5   0   1       1640.63       1760.82        23.84 o                         
  -3   0   1        405.10        436.03         5.96 o                         
   1   0   1          1.21          4.04         0.81 o                         
   3   0   1      26002.36      21069.58       720.15 o                         
   5   0   1       8465.81       9036.78       111.52 o                         
   7   0   1        849.74        813.48        15.91 o                         
   9   0   1        959.19        948.97        31.14 o                         
  11   0   1         42.39         48.00         9.17 o                         
 -11   1   1         78.38         66.22         4.59 o                         
 -10   1   1         19.37         15.86         1.94 o                         
  -9   1   1       1208.60       1214.75        18.83 o                         
  -8   1   1        453.56        453.61         8.61 o                         
  -7   1   1         97.75         96.00         2.43 o                         
  -6   1   1         43.98         43.64         1.58 o                         
  -5   1   1       6037.38       5902.99        49.20 o                         
  -4   1   1       2576.23       2559.73        21.99 o                         
  -3   1   1       4045.25       4188.83        39.42 o                         
  -2   1   1       1010.33       1218.31        10.50 o                         
  -1   1   1       3186.87       3314.69       154.77 o                         
   0   1   1        940.72       1049.69        26.82 o                         
   2   1   1       3650.99       3888.84       110.04 o                         
   3   1   1       8147.24       8963.26       277.87 o                         
   4   1   1        301.60        288.64         4.22 o                         
   5   1   1       1446.91       1460.20        14.42 o                         
   6   1   1        198.51        182.31         3.36 o                         
   7   1   1       3649.99       3762.63        50.02 o                         
   8   1   1        182.86        191.28         7.41 o                         
   9   1   1         42.21         45.43         4.53 o                         
  10   1   1          0.09         -1.45         1.45 o                         
  11   1   1        397.47        395.75        17.02 o                         
 -11   2   1        156.21        134.31         9.15 o                         
 -10   2   1          9.51          7.18         1.95 o                         
  -9   2   1         42.02         27.61         2.73 o                         
  -8   2   1         87.47         68.95         4.36 o                         
  -7   2   1       2756.28       2911.26        27.48 o                         
  -6   2   1        117.21        119.36         2.34 o                         
  -5   2   1       2419.58       2323.69        20.47 o                         
  -4   2   1       1977.91       1887.43        16.94 o                         
  -3   2   1       4661.89       4846.78        45.73 o                         
  -2   2   1       4174.02       4388.02        76.68 o                         
   0   2   1          8.92          4.63         0.39 o                         
   1   2   1         51.10         40.33         0.76 o                         
   2   2   1      23021.62      29331.64       707.19 o                         
   3   2   1       4947.60       5058.76        47.65 o                         
   4   2   1        379.21        334.09         4.88 o                         
   5   2   1       2624.60       2544.43        25.56 o                         
   6   2   1       1080.71       1169.80        12.44 o                         
   7   2   1         13.77         17.81         1.29 o                         
   8   2   1         11.63         11.58         1.73 o                         
   9   2   1        797.17        753.06        19.06 o                         
  10   2   1         44.05         32.18         3.64 o                         
  11   2   1         15.62         15.68         3.99 o                         
 -11   3   1         39.96         30.81         3.54 o                         
 -10   3   1        127.47        125.64         3.76 o                         
  -9   3   1       1105.20       1066.64        15.59 o                         
  -8   3   1        134.47        143.78         3.39 o                         
  -7   3   1        170.17        160.88         3.06 o                         
  -6   3   1        428.86        434.68         6.42 o                         
  -5   3   1       2037.07       2041.52        17.33 o                         
  -4   3   1          2.82          3.78         0.64 o                         
  -3   3   1       1450.01       1460.98        14.06 o                         
  -1   3   1       4058.45       4143.63       126.36 o                         
   0   3   1       2007.31       2116.07        17.90 o                         
   1   3   1       8831.08       4698.99       288.80 o                         
   2   3   1        849.21        890.64         7.04 o                         
   3   3   1        595.26        585.17         6.07 o                         
   4   3   1        821.99        944.48        10.53 o                         
   5   3   1       4386.59       4405.29        42.73 o                         
   6   3   1         73.11         72.41         2.20 o                         
   7   3   1        101.57         92.75         2.61 o                         
   8   3   1        326.56        344.84         8.96 o                         
   9   3   1         22.21         25.08         2.78 o                         
  10   3   1         34.16         33.29         2.73 o                         
  11   3   1         22.65         20.61         3.50 o                         
 -11   4   1        113.50        106.43         8.77 o                         
 -10   4   1         31.83         30.76         4.64 o                         
  -9   4   1          7.69          5.33         2.18 o                         
  -8   4   1        215.62        212.95         7.31 o                         
  -7   4   1       2076.46       2145.42        23.16 o                         
  -6   4   1          8.62         10.46         0.90 o                         
  -5   4   1        640.65        588.99         7.35 o                         
  -4   4   1        177.39        136.84         3.21 o                         
  -3   4   1       4489.03       4591.83        38.43 o                         
  -2   4   1        506.29        433.14         4.32 o                         
  -1   4   1        294.40        277.32         4.17 o                         
   0   4   1        187.08        226.10         2.36 o                         
   1   4   1        246.30        296.60         3.08 o                         
   2   4   1       2038.05       2080.57        15.53 o                         
   3   4   1        315.10        265.59         3.67 o                         
   4   4   1        981.58        891.98         9.02 o                         
   5   4   1       1066.81        982.28        11.35 o                         
   6   4   1        453.19        472.35         6.81 o                         
   7   4   1          8.98         11.83         1.10 o                         
   8   4   1        241.51        261.12         6.07 o                         
   9   4   1       1189.30       1242.49        25.87 o                         
  10   4   1          4.94          4.57         1.67 o                         
  11   4   1          0.41         -0.69         2.78 o                         
 -11   5   1        104.91        110.04        12.14 o                         
 -10   5   1         68.80         78.49         7.13 o                         
  -9   5   1        817.93        837.34        47.49 o                         
  -8   5   1         32.13         26.98         3.71 o                         
  -7   5   1         95.74         99.74         3.22 o                         
  -6   5   1        175.83        203.01         4.04 o                         
  -5   5   1       2722.68       2800.67        26.66 o                         
  -4   5   1        307.46        315.64         4.68 o                         
  -3   5   1        604.40        554.75         5.54 o                         
  -2   5   1        330.05        406.31         4.39 o                         
  -1   5   1        158.04        168.13         2.18 o                         
   0   5   1       1772.07       1678.88        13.26 o                         
   1   5   1       3483.04       3492.48        25.41 o                         
   2   5   1       4060.88       3994.25        31.81 o                         
   3   5   1        913.91        760.99         7.25 o                         
   4   5   1       1834.14       1893.76        18.41 o                         
   5   5   1       1940.25       1933.15        20.65 o                         
   6   5   1        160.26        160.18         3.60 o                         
   7   5   1         96.13        101.01         2.61 o                         
   8   5   1          3.25          1.62         1.13 o                         
   9   5   1         38.11         36.27         2.37 o                         
  10   5   1         10.55          5.18         2.02 o                         
  11   5   1         30.24         23.15         4.84 o                         
 -10   6   1          8.47          8.36         4.31 o                         
  -9   6   1        163.55        168.08        12.68 o                         
  -8   6   1         35.50         33.97         5.93 o                         
  -7   6   1        125.85        131.99         3.61 o                         
  -6   6   1         40.71         38.02         1.96 o                         
  -5   6   1        417.01        454.37         6.11 o                         
  -4   6   1        606.31        581.86         6.48 o                         
  -3   6   1        222.57        227.19         2.86 o                         
  -2   6   1          9.09          4.53         0.47 o                         
  -1   6   1       6936.67       7075.78        52.76 o                         
   0   6   1        994.44        884.51         8.00 o                         
   1   6   1        100.07         82.11         1.47 o                         
   2   6   1          0.80          0.82         0.35 o                         
   3   6   1       1761.36       1604.11        13.31 o                         
   4   6   1       1023.92       1039.01        10.62 o                         
   5   6   1       1641.74       1649.65        15.83 o                         
   6   6   1        259.61        268.68         4.73 o                         
   7   6   1        181.65        201.59         4.31 o                         
   8   6   1        138.99        142.48         4.42 o                         
   9   6   1        723.19        769.58        20.70 o                         
  10   6   1        107.45        122.64        11.60 o                         
 -10   7   1          0.99          3.50         4.85 o                         
  -9   7   1        285.96        352.01        24.29 o                         
  -8   7   1        263.82        260.75        15.66 o                         
  -7   7   1         24.10         21.51         2.37 o                         
  -6   7   1          1.70          1.91         0.93 o                         
  -5   7   1       2492.22       2597.15        23.64 o                         
  -4   7   1       2035.67       2059.03        16.88 o                         
  -3   7   1          5.76          3.91         0.61 o                         
  -2   7   1         47.27         37.07         1.37 o                         
  -1   7   1        555.49        560.62         5.69 o                         
   0   7   1       2494.08       2483.56        20.48 o                         
   1   7   1       1030.94       1053.25         9.21 o                         
   2   7   1        253.98        227.82         3.39 o                         
   3   7   1        458.45        425.52         4.73 o                         
   4   7   1         23.38         17.01         0.92 o                         
   5   7   1        709.36        742.15         8.45 o                         
   6   7   1          5.53          8.19         1.12 o                         
   7   7   1       1362.81       1346.11        30.46 o                         
   8   7   1         41.09         44.92         2.83 o                         
   9   7   1         19.48         20.04         3.30 o                         
  10   7   1         10.07         11.32         4.23 o                         
 -10   8   1         16.66         19.14         5.93 o                         
  -9   8   1         37.35         33.83         4.76 o                         
  -8   8   1          3.48          3.63         2.57 o                         
  -7   8   1         51.37         56.27         3.63 o                         
  -6   8   1        373.50        390.45         7.80 o                         
  -5   8   1        619.15        645.90         7.09 o                         
  -4   8   1        494.93        509.48         5.50 o                         
  -3   8   1        718.30        621.98         6.30 o                         
  -2   8   1       1437.03       1347.42        11.62 o                         
  -1   8   1       5756.39       5806.33        43.98 o                         
   0   8   1       1988.43       2070.55        16.75 o                         
   1   8   1        134.05        102.19         1.85 o                         
   2   8   1       2193.03       2139.69        19.28 o                         
   3   8   1        697.80        696.21         6.92 o                         
   4   8   1        398.95        429.48         5.15 o                         
   5   8   1        243.33        249.11         5.77 o                         
   6   8   1        121.55        116.54         3.36 o                         
   7   8   1         31.57         23.92         2.00 o                         
   8   8   1         34.32         30.02         4.39 o                         
   9   8   1        164.08        182.65         9.48 o                         
  10   8   1          4.29         12.13         5.66 o                         
  -9   9   1        156.38        167.24        13.49 o                         
  -8   9   1        204.03        204.90         8.42 o                         
  -7   9   1         12.77         16.38         2.45 o                         
  -6   9   1          0.51          1.40         1.21 o                         
  -5   9   1        714.19        722.61        11.25 o                         
  -4   9   1        460.27        467.16         6.20 o                         
  -3   9   1        740.19        797.90         7.84 o                         
  -2   9   1          1.17          1.60         0.50 o                         
  -1   9   1        274.41        290.41         3.62 o                         
   0   9   1         76.76         93.21         1.79 o                         
   1   9   1       1654.44       1645.69        13.87 o                         
   2   9   1          3.55          3.67         0.62 o                         
   3   9   1          3.86          1.85         0.62 o                         
   4   9   1        204.98        196.35         3.50 o                         
   5   9   1        641.20        626.52         9.14 o                         
   6   9   1        602.74        642.15        11.37 o                         
   7   9   1         44.51         44.98         2.96 o                         
   8   9   1         51.53         51.98         5.79 o                         
   9   9   1         21.74         27.68         4.11 o                         
  -9  10   1          3.16          2.01         2.46 o                         
  -8  10   1         59.27         70.60         5.49 o                         
  -7  10   1        727.67        805.57        23.43 o                         
  -6  10   1         49.50         54.51         3.17 o                         
  -5  10   1          0.60         -0.19         1.21 o                         
  -4  10   1        122.00        119.21         2.80 o                         
  -3  10   1       1625.72       1597.69        15.22 o                         
  -2  10   1         14.62         14.06         0.89 o                         
  -1  10   1         16.77         17.61         1.00 o                         
   0  10   1       1235.93       1261.01        11.89 o                         
   1  10   1        120.06        101.25         2.14 o                         
   2  10   1          8.29          9.66         0.84 o                         
   3  10   1        217.80        211.48         3.58 o                         
   4  10   1        608.62        646.46         8.44 o                         
   5  10   1        150.00        174.26         4.19 o                         
   6  10   1          9.26          4.95         1.25 o                         
   7  10   1         59.75         51.95         3.62 o                         
   8  10   1        164.18        194.93        10.33 o                         
   9  10   1        258.34        302.78        31.71 o                         
  -8  11   1         31.34         40.25         5.60 o                         
  -7  11   1         10.56         18.78         4.45 o                         
  -6  11   1         60.54         77.86         6.07 o                         
  -5  11   1         44.84         46.87         2.88 o                         
  -4  11   1        238.21        265.94         5.05 o                         
  -3  11   1        371.16        389.16         5.96 o                         
  -2  11   1        264.64        255.75         4.55 o                         
  -1  11   1         82.36         84.75         1.91 o                         
   0  11   1        152.60        172.29         2.78 o                         
   1  11   1        690.66        700.39         7.83 o                         
   2  11   1        557.50        589.41         7.86 o                         
   3  11   1        163.37        168.70         3.70 o                         
   4  11   1         30.47         44.45         2.27 o                         
   5  11   1        417.73        420.90         7.56 o                         
   7  11   1         36.05         42.98         3.46 o                         
   8  11   1         13.24          0.13         4.54 o                         
  -5  12   1         11.87          1.71         1.10 o                         
  -4  12   1         91.71         90.66         3.16 o                         
  -3  12   1         62.83         74.43         2.63 o                         
  -2  12   1        258.81        270.37         5.29 o                         
  -1  12   1        217.35        225.94         4.58 o                         
   0  12   1          6.93          5.70         1.28 o                         
   1  12   1         33.41         29.02         1.90 o                         
   2  12   1         50.88         44.19         2.10 o                         
   3  12   1        212.20        223.32         4.91 o                         
   4  12   1        256.76        260.47         5.50 o                         
   5  12   1         93.37         98.41         3.51 o                         
   6  12   1        166.78        153.09         5.61 o                         
   7  12   1         27.03         -0.67         1.88 o                         
  -7  13   1          0.28         -1.89         3.24 o                         
  -6  13   1        111.35         99.55        14.36 o                         
  -4  13   1        654.13        735.38        16.27 o                         
  -3  13   1         16.73         15.53         1.91 o                         
  -2  13   1         18.37         19.95         1.89 o                         
  -1  13   1         80.21         90.56         3.78 o                         
   0  13   1        941.36        982.00        18.80 o                         
   1  13   1        127.15        141.03         5.66 o                         
   2  13   1        318.59        312.31         6.31 o                         
   3  13   1         56.65         38.00         2.27 o                         
   4  13   1        371.62        379.37         7.15 o                         
   5  13   1         58.07         61.67         3.86 o                         
   6  13   1         32.36         38.60         3.60 o                         
  -5  14   1         89.01         96.28        12.41 o                         
  -4  14   1          0.98         -0.98         0.98 o                         
  -3  14   1         77.01         94.55         4.15 o                         
  -2  14   1        743.32        792.26        14.73 o                         
  -1  14   1        721.03        810.72        13.45 o                         
   0  14   1        262.94        300.03         8.76 o                         
   1  14   1         87.22         92.36         5.90 o                         
   2  14   1        267.46        274.48        10.50 o                         
   3  14   1        277.55        287.14         8.36 o                         
   4  14   1        264.65        177.74        48.45 o                         
   5  14   1          1.51         -1.45         1.45 o                         
  -3  15   1         16.61         -0.05         3.89 o                         
  -2  15   1          1.27         -1.25         1.25 o                         
  -1  15   1         87.82         80.72         5.60 o                         
   0  15   1        162.00        160.98         6.74 o                         
   1  15   1        136.33        141.17         6.74 o                         
   3  15   1          9.74          7.21         2.77 o                         
   4  15   1          2.64         -1.48         1.48 o                         
  -1  16   1         27.28         22.51         3.27 o                         
   0  16   1        305.71        349.15        11.86 o                         
   1  16   1         13.43         12.47         3.90 o                         
 -10   0   2        429.94        445.87        10.83 o                         
  -8   0   2        555.76        595.90        14.24 o                         
  -6   0   2         88.81         60.86         2.71 o                         
  -4   0   2       7575.61       7628.61       138.89 o                         
  -2   0   2        363.67        336.36         5.24 o                         
   2   0   2         67.26         69.51         4.99 o                         
   4   0   2        126.75        159.18         7.02 o                         
   6   0   2        688.65        656.16        10.93 o                         
   8   0   2        345.45        307.08        14.04 o                         
  10   0   2          9.82         14.12         4.18 o                         
 -11   1   2         12.11          1.70         3.51 o                         
 -10   1   2        460.06        458.38         8.68 o                         
  -9   1   2         24.80         19.77         1.68 o                         
  -8   1   2        127.87        121.81         4.36 o                         
  -7   1   2         44.39         35.64         1.62 o                         
  -6   1   2       3007.57       2866.38        25.22 o                         
  -5   1   2        560.54        621.07         6.67 o                         
  -4   1   2       2351.97       2311.08        20.10 o                         
  -3   1   2        821.85        885.93         8.21 o                         
  -2   1   2       2435.27       2511.04        22.27 o                         
  -1   1   2         87.17        103.59         1.88 o                         
   0   1   2      10606.49      11417.58       242.56 o                         
   1   1   2         76.56        124.24         2.22 o                         
   2   1   2        760.94        748.83        10.60 o                         
   3   1   2        139.32        111.82         2.15 o                         
   4   1   2       5339.25       5459.06        55.55 o                         
   5   1   2       1248.23       1301.28        14.01 o                         
   6   1   2       2601.29       2521.40        25.78 o                         
   7   1   2          3.74          4.24         0.94 o                         
   8   1   2         11.02          6.73         1.78 o                         
   9   1   2        231.50        220.01         7.52 o                         
  10   1   2        499.96        509.33        13.35 o                         
  11   1   2         19.49         17.00         8.22 o                         
 -11   2   2          5.81          3.61         2.48 o                         
 -10   2   2        164.56        154.29         6.56 o                         
  -9   2   2         20.79         18.65         1.75 o                         
  -8   2   2        656.98        651.24        11.00 o                         
  -7   2   2         17.94         17.35         1.08 o                         
  -6   2   2         12.50         11.29         0.86 o                         
  -5   2   2       3850.94       3978.45        36.00 o                         
  -4   2   2       4401.04       4226.21        37.71 o                         
  -3   2   2        630.88        617.85         7.20 o                         
  -2   2   2        666.88        746.05         7.37 o                         
   0   2   2       2593.96       2739.26        33.85 o                         
   1   2   2       2833.10       3067.94        47.96 o                         
   2   2   2       1699.74       1669.71        16.50 o                         
   3   2   2       1623.45       1613.49        17.68 o                         
   4   2   2       2448.03       2521.11        27.14 o                         
   5   2   2       2049.40       2136.64        24.95 o                         
   6   2   2        741.19        727.68        10.12 o                         
   7   2   2        247.32        238.27         4.64 o                         
   8   2   2       1053.97       1048.66        19.07 o                         
   9   2   2        432.73        443.88        11.31 o                         
  10   2   2          0.66         -1.60         3.91 o                         
  11   2   2         20.03         11.83         4.10 o                         
 -11   3   2          6.83          1.69         3.11 o                         
 -10   3   2        152.04        158.55        10.66 o                         
  -9   3   2          0.75         -1.03         1.03 o                         
  -8   3   2        134.42        126.96         4.12 o                         
  -7   3   2        159.82        168.41         3.45 o                         
  -6   3   2        549.81        620.46         7.61 o                         
  -5   3   2       1242.62       1288.04        14.28 o                         
  -4   3   2       3284.33       3200.59        31.38 o                         
  -3   3   2        404.31        341.55         4.87 o                         
  -2   3   2       4652.94       4390.88        49.57 o                         
  -1   3   2        213.68        204.37         2.58 o                         
   0   3   2      25593.48      30121.56      2595.85 o                         
   1   3   2       3354.85       3579.92        33.74 o                         
   2   3   2         11.24         14.77         0.74 o                         
   3   3   2        183.82        187.58         3.14 o                         
   5   3   2        225.64        253.28         4.51 o                         
   6   3   2         52.05         58.13         2.62 o                         
   7   3   2         20.85         18.40         1.58 o                         
   8   3   2        424.47        445.36        10.43 o                         
   9   3   2        151.92        149.06         5.35 o                         
  10   3   2        182.79        180.86         5.92 o                         
  11   3   2          7.10          5.97         3.25 o                         
 -11   4   2          1.94          6.47         3.24 o                         
 -10   4   2         39.57         35.29         4.91 o                         
  -9   4   2        349.49        356.28        13.27 o                         
  -8   4   2       1793.49       1771.96        22.91 o                         
  -7   4   2         48.83         55.78         2.19 o                         
  -6   4   2        166.26        173.42         3.87 o                         
  -5   4   2       4372.18       4441.52        43.28 o                         
  -4   4   2       3701.35       3545.65        32.50 o                         
  -3   4   2        259.61        243.03         3.90 o                         
  -2   4   2       2850.67       2866.14        24.38 o                         
  -1   4   2      13011.25      14151.09       529.64 o                         
   0   4   2        431.60        349.28         4.20 o                         
   1   4   2       3817.94       3815.04        30.15 o                         
   2   4   2        613.80        579.09         5.87 o                         
   3   4   2        461.72        454.54         5.56 o                         
   4   4   2       1466.93       1393.13        14.92 o                         
   5   4   2         51.94         81.09         2.36 o                         
   6   4   2        344.46        333.59         6.72 o                         
   7   4   2         11.05          9.99         1.25 o                         
   8   4   2       1158.64       1153.52        20.30 o                         
   9   4   2         95.26        103.16         3.91 o                         
  10   4   2         33.26         31.17         2.69 o                         
  11   4   2         29.21         30.37         3.61 o                         
 -11   5   2         30.58         31.71         5.18 o                         
 -10   5   2        255.73        264.15        12.12 o                         
  -9   5   2          3.97          0.00         2.39 o                         
  -8   5   2         28.66         26.65         3.25 o                         
  -7   5   2        621.36        628.21         8.11 o                         
  -6   5   2       2272.29       2299.02        24.55 o                         
  -5   5   2          1.35          3.74         0.84 o                         
  -4   5   2        346.74        354.97         5.05 o                         
  -3   5   2         16.97         11.97         0.90 o                         
  -2   5   2       3169.62       3157.32        25.46 o                         
  -1   5   2        890.23        905.57         8.48 o                         
   0   5   2       7549.71       7508.78       185.67 o                         
   1   5   2        179.27        189.82         2.28 o                         
   2   5   2          2.58          1.53         0.48 o                         
   3   5   2       4135.54       4054.73        35.17 o                         
   4   5   2       3022.07       3021.96        30.00 o                         
   5   5   2         47.96         47.57         1.92 o                         
   6   5   2        798.05        806.65        14.64 o                         
   7   5   2         44.53         46.25         2.71 o                         
   8   5   2         75.04         75.05         3.99 o                         
   9   5   2         11.39          7.21         1.64 o                         
  10   5   2        381.33        397.52         8.91 o                         
  11   5   2         12.56         12.13         9.44 o                         
 -10   6   2        155.27        139.83         9.87 o                         
  -9   6   2        101.54        110.30         6.17 o                         
  -7   6   2         57.77         63.06         4.13 o                         
  -6   6   2         30.31         27.70         1.81 o                         
  -5   6   2       1279.65       1300.09        13.99 o                         
  -4   6   2       3762.94       3798.53        35.02 o                         
  -3   6   2          3.96          3.54         0.58 o                         
  -2   6   2       2547.03       2360.90        18.69 o                         
  -1   6   2       2315.13       2472.98        19.35 o                         
   0   6   2       1669.54       1587.49        17.70 o                         
   1   6   2         67.47         70.31         1.32 o                         
   2   6   2       3953.47       3835.78        30.83 o                         
   3   6   2        106.91        126.01         2.20 o                         
   4   6   2          5.84          5.78         0.79 o                         
   5   6   2          0.03          1.58         0.86 o                         
   6   6   2        894.85        908.68        11.39 o                         
   7   6   2         53.20         66.84         3.12 o                         
   8   6   2        358.53        368.35        14.46 o                         
   9   6   2         74.30         75.03         4.59 o                         
  10   6   2          4.78          3.77         1.89 o                         
 -10   7   2        198.65        199.93        15.38 o                         
  -9   7   2          3.20          4.23         3.64 o                         
  -8   7   2          8.36          3.80         2.65 o                         
  -7   7   2          3.06         -0.16         1.48 o                         
  -6   7   2       1269.51       1299.66        14.30 o                         
  -5   7   2         80.50         71.82         2.32 o                         
  -4   7   2        154.19        176.38         2.83 o                         
  -3   7   2        371.22        344.96         3.98 o                         
  -2   7   2       3683.40       3604.30        29.24 o                         
  -1   7   2       1370.68       1301.49        12.47 o                         
   0   7   2        870.35        895.46         9.21 o                         
   1   7   2       1719.11       1663.99        13.64 o                         
   2   7   2         81.22         69.48         1.56 o                         
   3   7   2       1437.93       1404.94        13.43 o                         
   4   7   2        261.95        263.39         5.16 o                         
   5   7   2       1623.64       1630.03        17.92 o                         
   6   7   2       1302.70       1334.15        26.00 o                         
   7   7   2          0.80          1.33         0.92 o                         
   8   7   2        112.03        118.85         5.16 o                         
   9   7   2        182.82        200.68         5.13 o                         
  10   7   2        330.09        355.66        11.72 o                         
 -10   8   2         99.04        102.35         8.39 o                         
  -9   8   2          0.49         -0.32         2.11 o                         
  -8   8   2          7.85          6.22         2.72 o                         
  -7   8   2          0.39         -0.68         0.80 o                         
  -6   8   2         17.46         19.02         1.90 o                         
  -5   8   2        435.24        446.44         6.15 o                         
  -4   8   2        930.65        947.84         9.50 o                         
  -3   8   2        320.71        325.94         3.97 o                         
  -2   8   2       1156.69       1092.44         9.71 o                         
  -1   8   2       1968.41       1958.97        18.19 o                         
   0   8   2        612.73        626.61         7.66 o                         
   1   8   2        204.39        225.99         3.61 o                         
   2   8   2       5296.72       5256.76        40.09 o                         
   3   8   2       1584.20       1536.00        14.66 o                         
   4   8   2        296.29        312.72         4.93 o                         
   5   8   2         29.30         32.74         2.23 o                         
   6   8   2       1171.96       1214.57        15.64 o                         
   7   8   2        400.25        406.72         8.75 o                         
   8   8   2        258.16        271.21        13.86 o                         
   9   8   2          1.12          0.32         1.31 o                         
  10   8   2          0.59         -0.29         3.14 o                         
  -9   9   2        199.33        107.66        10.52 o                         
  -8   9   2        128.26        135.17         8.37 o                         
  -7   9   2         12.86         20.54         2.87 o                         
  -6   9   2         28.31         29.79         2.24 o                         
  -5   9   2       1479.65       1553.53        23.04 o                         
  -4   9   2         76.27         71.33         2.47 o                         
  -3   9   2         11.45         12.38         0.85 o                         
  -2   9   2        118.81        119.10         2.23 o                         
  -1   9   2        235.16        217.04         3.70 o                         
   0   9   2       3820.11       3911.92        36.24 o                         
   1   9   2        262.86        262.62         4.15 o                         
   2   9   2          2.59          3.52         0.53 o                         
   3   9   2         55.95         48.92         1.65 o                         
   4   9   2       2377.93       2398.69        34.61 o                         
   5   9   2        383.18        371.93         6.65 o                         
   6   9   2         35.01         24.31         1.92 o                         
   7   9   2         46.68         48.08         3.19 o                         
   8   9   2        123.61        115.25         5.51 o                         
   9   9   2        273.69        318.09        14.84 o                         
  -9  10   2        117.03        129.96        11.73 o                         
  -8  10   2        276.01        344.57        14.33 o                         
  -7  10   2        163.21        197.58        13.35 o                         
  -6  10   2          0.01         -0.73         0.73 o                         
  -5  10   2         34.76         41.35         3.20 o                         
  -4  10   2        908.50        957.88        13.20 o                         
  -3  10   2        698.64        719.44         8.57 o                         
  -2  10   2         16.42         19.01         0.99 o                         
  -1  10   2          5.30          6.23         0.90 o                         
   0  10   2        164.75        165.01         3.29 o                         
   1  10   2         58.38         52.70         1.95 o                         
   2  10   2         33.32         31.60         1.48 o                         
   3  10   2        103.16        109.89         2.55 o                         
   4  10   2        366.23        374.64         6.48 o                         
   5  10   2         27.76         25.51         2.02 o                         
   6  10   2         12.69         13.75         2.02 o                         
   7  10   2         62.55         60.21         5.61 o                         
   8  10   2        318.76        314.95        13.19 o                         
   9  10   2         19.54          5.80        11.73 o                         
  -8  11   2         81.92         16.18         4.05 o                         
  -7  11   2        157.37        122.21         9.98 o                         
  -5  11   2        257.46        305.36        10.44 o                         
  -4  11   2          0.39         -0.51         1.09 o                         
  -3  11   2         18.62         23.40         1.46 o                         
  -2  11   2        132.25        143.41         3.78 o                         
  -1  11   2        786.13        838.24        10.13 o                         
   0  11   2       1184.48       1223.13        13.65 o                         
   1  11   2        498.27        546.77         7.13 o                         
   2  11   2         64.26         59.08         2.16 o                         
   3  11   2        225.52        231.93         4.41 o                         
   4  11   2        549.07        559.05         8.63 o                         
   5  11   2        139.04        163.48         4.43 o                         
   6  11   2         19.77         12.63         2.21 o                         
   7  11   2          0.04         -0.32         1.25 o                         
   8  11   2          0.20         -0.13         1.79 o                         
  -6  12   2          3.58         -0.17         0.94 o                         
  -4  12   2        649.39        732.38        15.99 o                         
  -3  12   2        476.16        482.55         8.18 o                         
  -2  12   2         10.35         14.39         1.70 o                         
  -1  12   2         50.07         41.84         2.63 o                         
   0  12   2        304.34        294.25         7.39 o                         
   1  12   2        128.05        139.65         5.06 o                         
   2  12   2          6.57          7.32         1.40 o                         
   3  12   2         55.78         55.32         2.44 o                         
   4  12   2         10.06         16.06         1.64 o                         
   5  12   2          0.75         -0.73         0.88 o                         
   6  12   2         10.32         12.18         3.67 o                         
   7  12   2         64.03         71.73        10.25 o                         
  -6  13   2        221.10        204.07        11.71 o                         
  -5  13   2         68.64         -1.46         1.46 o                         
  -4  13   2         13.96          1.09         1.43 o                         
  -3  13   2         88.80         85.63         3.79 o                         
  -2  13   2        178.26        174.21         5.20 o                         
  -1  13   2        608.87        676.45        11.58 o                         
   0  13   2         75.66         83.19         5.62 o                         
   1  13   2        598.56        642.81        12.67 o                         
   2  13   2         10.26          7.69         1.68 o                         
   3  13   2        295.44        321.00         8.99 o                         
   4  13   2         21.20         17.34         2.13 o                         
   5  13   2        346.72        397.91        10.32 o                         
   6  13   2         39.34         36.54         4.31 o                         
  -4  14   2         40.83         31.37         4.98 o                         
  -3  14   2        265.64        276.97         7.90 o                         
  -2  14   2        263.22        296.84        10.29 o                         
  -1  14   2        127.74        129.35         6.00 o                         
   0  14   2         11.77         11.61         1.93 o                         
   1  14   2        387.40        425.39        30.63 o                         
   2  14   2        777.64        912.81        25.81 o                         
   3  14   2        404.45        402.93        10.24 o                         
   4  14   2          4.44         -1.16         1.42 o                         
   5  14   2         24.21         24.03         3.99 o                         
  -4  15   2          1.61         -1.49         1.88 o                         
  -3  15   2         51.73         -1.59         1.59 o                         
  -2  15   2         57.68         -2.43         2.70 o                         
  -1  15   2        150.52        169.99         5.68 o                         
   0  15   2        108.12        106.43         6.14 o                         
   1  15   2         17.86          3.05         2.26 o                         
   2  15   2          0.47         -0.09         1.85 o                         
   3  15   2          2.05         -2.25         3.77 o                         
  -1  16   2         39.47         32.47         4.43 o                         
   0  16   2          8.10          4.56         2.61 o                         
   1  16   2        106.24        105.54        17.26 o                         
 -11   0   3         24.02          0.35         9.03 o                         
  -9   0   3         40.30         36.58         3.26 o                         
  -7   0   3          1.90          3.67         1.38 o                         
  -5   0   3       2631.83       2596.39        34.07 o                         
  -3   0   3       9410.08       8996.68       693.18 o                         
  -1   0   3        135.13         84.87         2.09 o                         
   1   0   3      25782.15      24288.21       779.33 o                         
   3   0   3        160.78        150.03         5.16 o                         
   5   0   3       8949.21       9433.65       164.47 o                         
   7   0   3         26.90         24.42         2.22 o                         
   9   0   3        193.36        171.08        11.06 o                         
  11   0   3          3.96          5.12         4.58 o                         
 -11   1   3         14.39          2.26         4.05 o                         
 -10   1   3         10.84          9.01         1.50 o                         
  -9   1   3        111.03         98.28         3.55 o                         
  -8   1   3          9.65          6.98         1.20 o                         
  -7   1   3        433.15        469.32         5.96 o                         
  -6   1   3         84.48         66.99         1.93 o                         
  -5   1   3         22.07         26.44         1.07 o                         
  -4   1   3          8.88          3.14         0.43 o                         
  -3   1   3       6143.96       6333.22        63.91 o                         
  -2   1   3       1328.76       1418.13        13.22 o                         
  -1   1   3        140.69        135.79         2.77 o                         
   0   1   3         34.30         45.73         1.27 o                         
   1   1   3       1075.77       1161.16        13.90 o                         
   2   1   3       6835.29       7228.93       136.08 o                         
   3   1   3       1374.28       1269.15        17.86 o                         
   4   1   3          1.39          1.16         0.48 o                         
   5   1   3          1.67          2.56         0.59 o                         
   6   1   3        926.10        872.06        11.19 o                         
   7   1   3        594.92        595.53         8.72 o                         
   8   1   3        403.83        400.15        12.37 o                         
   9   1   3        522.60        535.72        13.10 o                         
  10   1   3         69.19         65.23         5.95 o                         
  11   1   3          0.91         -3.50         3.50 o                         
 -11   2   3         89.56         92.56        18.61 o                         
 -10   2   3         64.29         63.33         3.09 o                         
  -9   2   3        487.54        487.70        11.38 o                         
  -8   2   3        273.10        284.80         5.10 o                         
  -7   2   3        241.63        239.18         4.06 o                         
  -6   2   3        329.26        316.17         4.64 o                         
  -5   2   3       3976.96       3835.11        34.97 o                         
  -4   2   3         52.05         70.66         1.45 o                         
  -3   2   3         11.31         10.96         0.67 o                         
  -2   2   3        115.39        113.92         2.02 o                         
  -1   2   3       1213.76       1135.38        12.48 o                         
   0   2   3       4607.82       4855.86       121.04 o                         
   1   2   3        220.29        212.43         3.21 o                         
   2   2   3       6140.86       6402.33       129.62 o                         
   3   2   3        138.42        155.30         3.71 o                         
   4   2   3        668.90        593.67         7.20 o                         
   5   2   3       1794.46       1701.25        21.15 o                         
   6   2   3        172.30        178.04         4.49 o                         
   7   2   3        538.53        535.75         9.32 o                         
   8   2   3        160.34        155.31         5.75 o                         
   9   2   3        114.44        113.48         4.94 o                         
  10   2   3          4.53          5.28         2.63 o                         
  11   2   3        155.77        204.75        16.46 o                         
 -11   3   3         63.92         66.74         6.83 o                         
 -10   3   3          3.10          4.58         5.12 o                         
  -9   3   3        927.57        978.57        21.78 o                         
  -8   3   3          2.18          0.07         1.22 o                         
  -7   3   3        618.59        646.68         8.27 o                         
  -6   3   3        100.01        103.46         2.93 o                         
  -5   3   3        295.37        303.09         4.95 o                         
  -4   3   3          3.71          5.53         0.76 o                         
  -3   3   3          6.79          7.58         0.75 o                         
  -2   3   3       1571.09       1542.98        23.30 o                         
   0   3   3        866.86        917.75        10.27 o                         
   1   3   3        231.26        246.05         3.87 o                         
   2   3   3        403.58        437.46         6.28 o                         
   3   3   3       2031.66       1903.66        19.49 o                         
   4   3   3         58.75         58.66         2.11 o                         
   5   3   3       1119.19       1057.96        12.27 o                         
   6   3   3        225.24        213.90         5.08 o                         
   7   3   3        104.83         95.64         3.41 o                         
   8   3   3        171.50        173.43        11.74 o                         
   9   3   3        560.81        545.41         9.99 o                         
  10   3   3         59.40         56.71         4.76 o                         
  11   3   3          0.94          0.14         2.70 o                         
 -11   4   3        110.62        118.12         8.77 o                         
 -10   4   3          1.42          2.72         2.65 o                         
  -9   4   3        981.65       1026.97        20.89 o                         
  -8   4   3        249.15        264.08         5.83 o                         
  -7   4   3        141.91        132.88         3.79 o                         
  -6   4   3        290.13        312.76         5.88 o                         
  -5   4   3       7824.08       7950.79        75.36 o                         
  -4   4   3       1771.86       1782.72        18.70 o                         
  -3   4   3        120.94        109.50         2.42 o                         
  -2   4   3        279.45        362.10         4.41 o                         
  -1   4   3       5769.19       5886.90        55.15 o                         
   0   4   3       2042.46       2019.93        27.50 o                         
   1   4   3        553.12        495.74         5.43 o                         
   2   4   3       1981.00       1898.46        19.03 o                         
   3   4   3         42.88         50.98         1.46 o                         
   4   4   3       2361.23       2358.20        25.84 o                         
   5   4   3        676.43        635.03         8.85 o                         
   6   4   3         77.71         77.22         2.78 o                         
   7   4   3        587.58        594.62         9.32 o                         
   8   4   3         26.30         32.13         2.81 o                         
   9   4   3         56.01         58.38         3.20 o                         
  10   4   3          9.88          4.06         1.86 o                         
  11   4   3        184.92        186.38         9.32 o                         
 -11   5   3         34.34         29.83         6.10 o                         
 -10   5   3         34.57         33.45         5.26 o                         
  -9   5   3         65.14         55.41         5.62 o                         
  -8   5   3          9.17          9.78         1.70 o                         
  -7   5   3        332.16        345.57         6.69 o                         
  -6   5   3        156.88        148.41         4.01 o                         
  -5   5   3       1169.34       1148.67        13.36 o                         
  -4   5   3          5.40          9.58         1.14 o                         
  -3   5   3        657.72        596.47         7.11 o                         
  -2   5   3       2338.56       2315.25        21.41 o                         
  -1   5   3      10695.06      10637.98       404.18 o                         
   0   5   3        358.58        360.09         6.19 o                         
   1   5   3       1601.09       1539.51        14.65 o                         
   2   5   3       5649.49       5547.21        49.22 o                         
   3   5   3       3971.00       3736.55        36.08 o                         
   4   5   3         71.70         67.17         2.11 o                         
   5   5   3        237.49        238.06         4.87 o                         
   6   5   3       1238.44       1212.53        14.32 o                         
   7   5   3        553.11        544.85        17.83 o                         
   8   5   3         12.03         14.28         2.35 o                         
   9   5   3        749.98        731.14        12.26 o                         
  10   5   3          0.28         -1.64         1.64 o                         
 -10   6   3         38.77         40.53         5.56 o                         
  -9   6   3        439.95        475.33        12.94 o                         
  -8   6   3         67.46         73.18         7.82 o                         
  -7   6   3         31.40         31.25         3.16 o                         
  -6   6   3       1163.89       1190.30        14.33 o                         
  -5   6   3       3145.18       3167.82        36.10 o                         
  -4   6   3        873.49        910.15        10.95 o                         
  -3   6   3       2163.86       2103.74        19.98 o                         
  -2   6   3        650.99        705.39         8.34 o                         
  -1   6   3       2289.54       2263.03        24.74 o                         
   0   6   3       2241.88       2345.47        25.71 o                         
   1   6   3      16867.20      11210.49       658.19 o                         
   2   6   3        412.76        422.05         5.40 o                         
   3   6   3         34.93         43.03         1.85 o                         
   4   6   3         27.29         30.86         1.62 o                         
   5   6   3       6195.85       6331.14        60.89 o                         
   6   6   3        388.89        392.18         6.48 o                         
   7   6   3         31.83         27.09         2.41 o                         
   8   6   3         63.39         54.70         4.08 o                         
   9   6   3        280.57        293.59        10.33 o                         
  10   6   3         78.45         93.50         4.93 o                         
 -10   7   3          2.22          2.10         2.65 o                         
  -9   7   3         88.91         99.41         7.40 o                         
  -8   7   3        275.51        294.37         9.96 o                         
  -6   7   3          2.03          0.95         1.18 o                         
  -5   7   3        269.38        285.48         5.21 o                         
  -4   7   3        685.27        649.28        12.73 o                         
  -3   7   3       5324.68       5189.47        43.97 o                         
  -2   7   3         16.05         20.70         1.01 o                         
  -1   7   3       1295.90       1355.08        13.93 o                         
   0   7   3         82.25         71.12         2.23 o                         
   1   7   3       1101.00       1132.68        12.76 o                         
   2   7   3          1.25          4.00         0.66 o                         
   3   7   3       2889.39       2818.74        26.27 o                         
   4   7   3        320.37        335.52         5.37 o                         
   5   7   3        867.93        926.67        12.46 o                         
   6   7   3          1.22          0.15         0.94 o                         
   7   7   3        340.14        334.83         7.89 o                         
   8   7   3        373.61        428.78        17.11 o                         
   9   7   3        881.94        990.62        15.91 o                         
  10   7   3         22.14         22.21         2.62 o                         
 -10   8   3         83.13        120.65         7.80 o                         
  -9   8   3        217.37        246.56        11.62 o                         
  -8   8   3         41.99         34.28         4.65 o                         
  -7   8   3        113.00        120.40        11.33 o                         
  -6   8   3         31.89         32.27         3.09 o                         
  -5   8   3        694.59        748.46        10.95 o                         
  -4   8   3         90.81         88.03         2.16 o                         
  -3   8   3         70.42         66.24         2.14 o                         
  -2   8   3         61.90         66.67         1.57 o                         
  -1   8   3        807.78        826.79         9.57 o                         
   0   8   3        148.24        145.39         3.11 o                         
   1   8   3       2612.68       2599.83        24.85 o                         
   2   8   3        821.66        766.73         8.75 o                         
   3   8   3         24.28         24.13         1.34 o                         
   4   8   3        400.42        409.26         6.12 o                         
   5   8   3       2558.96       2665.87        29.78 o                         
   6   8   3        295.91        329.78         6.93 o                         
   7   8   3        257.84        264.71         6.91 o                         
   8   8   3         22.72         20.95         2.71 o                         
   9   8   3        150.99        157.75         5.79 o                         
  -9   9   3        439.41        472.93        18.46 o                         
  -8   9   3        147.53        160.85         9.98 o                         
  -7   9   3        253.09        173.28        11.07 o                         
  -6   9   3        552.18        628.90        16.00 o                         
  -5   9   3        354.35        386.59         7.53 o                         
  -4   9   3        284.52        306.08         5.62 o                         
  -3   9   3        701.38        694.07         7.43 o                         
  -2   9   3        883.71        880.21        10.34 o                         
  -1   9   3        266.66        281.86         4.43 o                         
   0   9   3         86.38        105.24         2.62 o                         
   1   9   3        420.43        433.46         6.16 o                         
   2   9   3          1.84          5.19         1.30 o                         
   3   9   3       1033.60       1101.41        12.47 o                         
   4   9   3        256.69        267.41         6.02 o                         
   5   9   3        115.03        134.23         3.70 o                         
   6   9   3        111.94        105.90         4.18 o                         
   7   9   3         85.90        103.08         4.51 o                         
   8   9   3        141.08        145.91         6.11 o                         
   9   9   3        202.54        215.13        10.27 o                         
  -9  10   3         76.79         79.92         8.90 o                         
  -8  10   3        131.95        151.87        12.14 o                         
  -7  10   3        152.47        157.26         6.95 o                         
  -6  10   3          1.13          0.33         0.66 o                         
  -5  10   3       1137.42       1198.77        21.57 o                         
  -4  10   3       1335.86       1393.22        18.36 o                         
  -3  10   3         53.91         51.06         1.79 o                         
  -2  10   3        139.03        157.88         3.63 o                         
  -1  10   3       1836.00       1938.87        19.67 o                         
   0  10   3       1584.44       1671.72        16.41 o                         
   1  10   3          8.63         13.23         1.33 o                         
   2  10   3        532.14        506.76         7.13 o                         
   3  10   3          0.45          0.85         0.66 o                         
   4  10   3        643.90        692.26        12.50 o                         
   5  10   3          2.06          2.94         1.28 o                         
   6  10   3        103.75         98.45        10.52 o                         
   7  10   3        170.38        159.08         5.59 o                         
   8  10   3         34.29         29.95         3.25 o                         
  -8  11   3         37.20         47.68         7.15 o                         
  -7  11   3        128.09        133.37         7.72 o                         
  -5  11   3          0.43         -0.39         0.82 o                         
  -4  11   3         52.43         55.33         2.40 o                         
  -3  11   3         85.79         93.84         4.15 o                         
  -2  11   3        562.48        608.34        10.17 o                         
  -1  11   3        989.14       1018.96        12.15 o                         
   0  11   3        376.82        381.70         6.10 o                         
   1  11   3        473.45        487.03         8.14 o                         
   2  11   3        770.22        750.32        11.79 o                         
   3  11   3        660.61        721.01        11.97 o                         
   4  11   3        304.44        315.69         6.44 o                         
   5  11   3         64.43         63.16         3.78 o                         
   6  11   3        133.62        120.26         5.39 o                         
   7  11   3         73.39         83.76         4.76 o                         
   8  11   3         58.62         55.69         4.21 o                         
  -7  12   3          0.69         -1.16         1.16 o                         
  -4  12   3        507.08        361.27        13.78 o                         
  -3  12   3        167.34        164.29         5.01 o                         
  -2  12   3        120.64        127.63         4.21 o                         
  -1  12   3        175.47        191.19         5.84 o                         
   0  12   3        618.17        634.77         9.96 o                         
   1  12   3        404.58        425.62         8.61 o                         
   2  12   3         12.42         10.82         1.66 o                         
   3  12   3          0.34          0.83         1.21 o                         
   4  12   3          5.10          2.91         1.67 o                         
   6  12   3        165.79        157.01        17.27 o                         
   7  12   3         10.40          9.17         2.89 o                         
  -6  13   3          1.26         -2.05         2.05 o                         
  -5  13   3         17.01          0.27         1.94 o                         
  -4  13   3          1.06         -0.88         0.88 o                         
  -3  13   3        381.56        399.84        11.50 o                         
  -2  13   3         70.02         64.26         3.95 o                         
  -1  13   3         58.42         42.87         4.05 o                         
   0  13   3         88.34         95.79         5.23 o                         
   1  13   3         24.51         17.39         2.68 o                         
   2  13   3        113.37        121.55         7.83 o                         
   3  13   3         93.27         95.72         5.79 o                         
   4  13   3        329.09        381.20        20.92 o                         
   5  13   3         62.90         61.45         6.11 o                         
   6  13   3          0.24         -1.66         1.66 o                         
  -5  14   3          2.67          2.15         2.74 o                         
  -4  14   3         20.85          1.68         6.56 o                         
  -3  14   3         11.45          0.57         3.00 o                         
  -2  14   3         27.15         25.99         2.62 o                         
  -1  14   3         33.63         30.17         3.57 o                         
   0  14   3        100.89        117.82         6.01 o                         
   1  14   3        331.42        337.84        11.48 o                         
   2  14   3         39.65         50.93         4.65 o                         
   3  14   3         46.25         48.87         5.05 o                         
   4  14   3         64.33         81.19         7.69 o                         
   5  14   3        256.21        312.20        14.78 o                         
  -4  15   3         28.19         -2.97         2.97 o                         
  -3  15   3         57.05         43.68         8.63 o                         
  -2  15   3        151.64         87.67        10.25 o                         
  -1  15   3          0.37         -1.41         1.41 o                         
   0  15   3          0.72         -1.09         1.52 o                         
   1  15   3          6.39          3.07         4.04 o                         
   2  15   3         23.49         29.76         3.80 o                         
   3  15   3         18.46         25.91         4.58 o                         
 -10   0   4         42.18         33.67         3.22 o                         
  -8   0   4        412.97        410.66         9.71 o                         
  -6   0   4        879.46        879.77        12.74 o                         
  -4   0   4        901.24        923.98        13.58 o                         
  -2   0   4       2303.59       2290.92        29.61 o                         
   0   0   4      14882.70      12179.64       549.48 o                         
   2   0   4       1003.73       1024.46        20.53 o                         
   4   0   4      19833.61      14653.25       539.66 o                         
   6   0   4         57.88         54.58         4.55 o                         
   8   0   4       1899.12       1848.45        30.85 o                         
  10   0   4        199.36        201.29        15.38 o                         
 -11   1   4         30.85         26.16         4.58 o                         
 -10   1   4        196.52        188.82         5.48 o                         
  -9   1   4         11.43          9.78         1.41 o                         
  -8   1   4        155.06        157.32         3.73 o                         
  -7   1   4        500.23        477.10         6.09 o                         
  -6   1   4        176.45        178.21         3.23 o                         
  -5   1   4        165.06        157.88         2.69 o                         
  -4   1   4       4575.86       4330.78        38.75 o                         
  -3   1   4       2441.69       2421.12        24.59 o                         
  -2   1   4         68.19         60.64         1.56 o                         
  -1   1   4          8.61          7.33         0.78 o                         
   0   1   4       1473.60       1457.53        15.92 o                         
   1   1   4       1279.62       1251.01        15.28 o                         
   2   1   4         14.68         27.20         1.66 o                         
   3   1   4        307.64        287.27         6.90 o                         
   4   1   4         48.92         48.64         2.06 o                         
   5   1   4        579.68        578.69         8.08 o                         
   6   1   4        549.34        506.17         8.75 o                         
   7   1   4        235.65        242.46         5.91 o                         
   8   1   4        974.32        994.04        18.96 o                         
   9   1   4         69.34         82.21         4.09 o                         
  10   1   4        170.07        186.58        10.40 o                         
  11   1   4          0.58         -2.95         2.95 o                         
 -11   2   4          0.61         -0.22         2.84 o                         
 -10   2   4        270.80        289.83        12.08 o                         
  -9   2   4          9.22          9.24         1.27 o                         
  -8   2   4        106.07        109.07         3.20 o                         
  -7   2   4          0.28          1.30         0.61 o                         
  -6   2   4       2489.96       2601.07        27.77 o                         
  -5   2   4          3.64          3.16         0.55 o                         
  -4   2   4         32.28         23.60         1.08 o                         
  -3   2   4         70.25         70.29         1.75 o                         
  -2   2   4       5214.14       5199.07        70.81 o                         
  -1   2   4        119.64        155.37         2.80 o                         
   0   2   4       8559.43       8768.44       302.48 o                         
   1   2   4       8469.93       9222.92       241.04 o                         
   2   2   4        421.68        424.27         7.18 o                         
   3   2   4        408.56        391.04         6.44 o                         
   4   2   4       1430.29       1408.78        17.99 o                         
   5   2   4         78.70         76.20         2.12 o                         
   6   2   4          4.49          6.33         0.83 o                         
   7   2   4          7.36          6.93         1.58 o                         
   8   2   4        267.15        273.54        11.07 o                         
   9   2   4          0.21         -0.93         2.32 o                         
  10   2   4        242.77        255.12        34.54 o                         
  11   2   4          3.00         -2.43         3.77 o                         
 -11   3   4          7.14          4.04         3.50 o                         
 -10   3   4        278.81        294.22        21.46 o                         
  -9   3   4         21.41         17.43         2.74 o                         
  -8   3   4        414.33        445.08         8.33 o                         
  -7   3   4          5.23          3.05         0.97 o                         
  -6   3   4        177.61        192.79         4.09 o                         
  -5   3   4        144.40        152.30         3.40 o                         
  -4   3   4       5064.84       4886.18        50.03 o                         
  -3   3   4        510.32        506.84         5.98 o                         
  -2   3   4       1112.17        982.04        13.98 o                         
  -1   3   4        201.17        215.04         3.50 o                         
   1   3   4        113.45        128.03         2.52 o                         
   2   3   4        772.28        668.34         9.32 o                         
   3   3   4        224.19        233.74         4.50 o                         
   4   3   4        424.93        428.33         6.11 o                         
   5   3   4          5.14          5.64         0.93 o                         
   6   3   4       1012.23       1015.52        15.11 o                         
   7   3   4         24.30         26.22         2.13 o                         
   8   3   4          1.52          3.12         1.68 o                         
   9   3   4         59.97         60.05         4.28 o                         
  10   3   4          8.40          5.69         1.88 o                         
  11   3   4          4.12          0.23         2.84 o                         
 -11   4   4          4.84         15.37         5.66 o                         
 -10   4   4        159.83        157.69        19.02 o                         
  -9   4   4          5.69         14.13         2.64 o                         
  -8   4   4        108.82        106.66         6.92 o                         
  -7   4   4         10.48          8.99         1.50 o                         
  -6   4   4       4061.28       4159.13        41.38 o                         
  -5   4   4         19.19         20.39         1.45 o                         
  -4   4   4         32.73         38.71         1.82 o                         
  -3   4   4         44.75         61.82         1.40 o                         
  -1   4   4        473.45        489.35         6.40 o                         
   0   4   4       2520.58       2512.25        26.41 o                         
   1   4   4        766.62        758.48         9.17 o                         
   2   4   4       1376.38       1369.11        24.17 o                         
   3   4   4       1965.03       1994.70        20.64 o                         
   4   4   4        469.94        451.01         6.14 o                         
   5   4   4        192.68        184.82         3.89 o                         
   6   4   4        371.35        386.02         6.39 o                         
   7   4   4         53.28         58.27         3.35 o                         
   8   4   4         95.66        104.02         5.24 o                         
   9   4   4        142.37        152.98         5.71 o                         
  10   4   4        318.62        327.41         8.85 o                         
 -10   5   4        441.48        489.78        16.99 o                         
  -9   5   4         83.98        114.64         7.72 o                         
  -8   5   4        409.14        428.98        11.90 o                         
  -7   5   4        143.19        138.05         4.49 o                         
  -6   5   4         79.30         80.18         2.89 o                         
  -5   5   4         40.42         43.22         2.09 o                         
  -4   5   4       2430.70       2444.23        25.10 o                         
  -3   5   4          8.10          6.24         0.82 o                         
  -2   5   4       2877.40       2878.30        26.43 o                         
  -1   5   4       1018.03        954.82         9.71 o                         
   0   5   4        961.25        946.11        14.17 o                         
   1   5   4       1691.33       1692.39        16.07 o                         
   2   5   4       4678.38       4522.52        38.19 o                         
   3   5   4       1162.35       1167.40        12.00 o                         
   4   5   4        189.83        202.21         3.64 o                         
   5   5   4        573.16        609.09         8.43 o                         
   6   5   4       1401.56       1419.20        16.43 o                         
   7   5   4        439.95        436.70         9.35 o                         
   8   5   4        199.32        198.62         7.32 o                         
   9   5   4         12.67         16.89         2.05 o                         
  10   5   4         97.00        112.89         5.50 o                         
 -10   6   4          0.91          0.15         2.13 o                         
  -9   6   4         51.09         50.47         4.62 o                         
  -8   6   4        453.38        494.39        15.47 o                         
  -7   6   4         26.55         28.59         2.99 o                         
  -6   6   4         17.28         17.96         1.56 o                         
  -5   6   4        237.02        237.50         5.43 o                         
  -4   6   4          1.77          1.18         0.71 o                         
  -3   6   4       1212.45       1158.07        11.95 o                         
  -2   6   4         89.49         91.57         1.95 o                         
  -1   6   4       2962.31       2830.35        30.57 o                         
   0   6   4       3527.88       3682.01        38.97 o                         
   1   6   4       1186.18       1156.78        14.01 o                         
   2   6   4        303.16        306.88         4.03 o                         
   3   6   4        161.97        163.28         2.96 o                         
   4   6   4       8050.23       8235.20        83.87 o                         
   5   6   4        168.39        170.25         3.88 o                         
   6   6   4        407.58        427.02         8.10 o                         
   7   6   4          1.50          0.79         1.34 o                         
   8   6   4        667.78        677.50        21.95 o                         
   9   6   4        197.83        209.65         6.93 o                         
  10   6   4        188.14        184.52        10.31 o                         
 -10   7   4         87.52         89.08         6.17 o                         
  -9   7   4        166.93        184.64         7.93 o                         
  -8   7   4        354.76        396.51        11.25 o                         
  -7   7   4        204.35        230.13         9.16 o                         
  -6   7   4         21.27         26.58         2.50 o                         
  -5   7   4        788.36        787.25        10.37 o                         
  -4   7   4       2866.27       2903.26        40.05 o                         
  -3   7   4       1502.14       1483.64        14.93 o                         
  -2   7   4          5.73          9.02         0.70 o                         
  -1   7   4        915.32        960.53        12.28 o                         
   0   7   4       2458.55       2426.44        24.90 o                         
   1   7   4        586.85        578.67         7.78 o                         
   2   7   4       2253.70       2259.28        20.33 o                         
   3   7   4        138.45        146.27         2.70 o                         
   4   7   4         25.93         24.44         1.48 o                         
   5   7   4         90.54         91.36         3.06 o                         
   6   7   4        618.81        651.11        11.59 o                         
   7   7   4         19.58         15.35         2.12 o                         
   8   7   4       1145.40       1178.68        27.41 o                         
   9   7   4          0.43          0.70         1.68 o                         
  10   7   4         71.51         68.66         6.33 o                         
  -9   8   4         34.58         38.77         4.07 o                         
  -8   8   4        240.01        257.77         9.06 o                         
  -7   8   4        388.33        399.92        10.68 o                         
  -6   8   4        842.27        892.73        20.67 o                         
  -5   8   4        410.42        438.72         8.82 o                         
  -4   8   4         35.92         36.14         2.36 o                         
  -3   8   4         22.98         27.37         1.48 o                         
  -2   8   4       1089.80       1013.26        13.31 o                         
  -1   8   4       1734.85       1745.39        18.96 o                         
   0   8   4       1464.18       1499.53        16.66 o                         
   1   8   4       1738.17       1768.87        19.15 o                         
   2   8   4        561.43        552.94         6.25 o                         
   3   8   4       2942.41       2880.51        25.75 o                         
   4   8   4       2593.78       2662.95        29.73 o                         
   5   8   4        315.40        360.12         6.88 o                         
   6   8   4          3.22          1.25         1.04 o                         
   7   8   4        415.56        415.90         8.51 o                         
   8   8   4        214.50        217.86         7.93 o                         
   9   8   4         70.09         75.59         8.79 o                         
  -9   9   4        116.70        142.35        10.01 o                         
  -7   9   4         30.40         29.43         3.53 o                         
  -6   9   4         38.83         33.83         6.47 o                         
  -5   9   4        466.39        433.73        12.75 o                         
  -4   9   4       1932.67       1997.13        22.30 o                         
  -3   9   4        665.95        661.12         7.89 o                         
  -2   9   4        108.85        112.46         3.14 o                         
  -1   9   4        871.26        857.16        10.91 o                         
   0   9   4       3061.85       3178.57        32.62 o                         
   1   9   4        300.81        296.59         5.35 o                         
   2   9   4        791.23        756.82         9.99 o                         
   3   9   4          8.66          9.31         0.88 o                         
   4   9   4        175.75        161.62         3.70 o                         
   5   9   4         10.66         14.42         1.84 o                         
   6   9   4        315.02        328.92         9.24 o                         
   7   9   4        133.85        151.27         5.76 o                         
   8   9   4         62.50         76.48         8.99 o                         
   9   9   4          1.34         -1.23         2.07 o                         
  -8  10   4        115.50        126.98         8.64 o                         
  -4  10   4          4.74          4.53         1.08 o                         
  -3  10   4         58.56         49.30         2.96 o                         
  -2  10   4       2578.74       2714.43        51.63 o                         
  -1  10   4        322.30        367.23         6.26 o                         
   0  10   4        401.39        405.86         7.19 o                         
   1  10   4       1210.56       1276.33        15.11 o                         
   2  10   4       1290.76       1341.44        16.94 o                         
   3  10   4        579.50        558.57         7.43 o                         
   4  10   4        413.92        423.26         6.88 o                         
   5  10   4        429.11        476.04        11.29 o                         
   6  10   4         32.17         38.42         3.62 o                         
   7  10   4         56.45         63.15         5.27 o                         
   8  10   4         47.22         43.75         4.12 o                         
  -8  11   4         14.28         19.77         4.34 o                         
  -7  11   4          0.21         -1.26         1.26 o                         
  -6  11   4         57.49         50.69         5.49 o                         
  -5  11   4         54.65         57.02         4.85 o                         
  -4  11   4        188.05        188.97        11.29 o                         
  -3  11   4        119.39        137.45         4.33 o                         
  -2  11   4        345.62        365.22         7.47 o                         
  -1  11   4         75.97         79.20         3.49 o                         
   0  11   4        104.65        106.68         3.99 o                         
   1  11   4        344.99        376.89         7.07 o                         
   2  11   4        460.96        492.45        10.22 o                         
   3  11   4        239.26        234.90         6.50 o                         
   4  11   4         72.69         68.06         2.64 o                         
   5  11   4         60.63         68.32         4.83 o                         
   6  11   4        388.04        439.74        10.60 o                         
   7  11   4        120.86        126.96         5.96 o                         
   8  11   4          9.08          3.77         5.12 o                         
  -7  12   4         23.76          4.74        10.46 o                         
  -6  12   4         58.85         36.60         6.20 o                         
  -4  12   4          0.01         -1.44         1.44 o                         
  -3  12   4        223.69        249.86         7.04 o                         
  -2  12   4          2.07         -0.23         1.18 o                         
  -1  12   4        258.43        282.55         8.64 o                         
   0  12   4        396.54        423.12        11.04 o                         
   1  12   4        396.22        425.85         8.79 o                         
   2  12   4         65.65         52.68         3.06 o                         
   3  12   4          1.99          4.29         1.91 o                         
   4  12   4        366.98        391.58        12.24 o                         
   5  12   4         56.19         48.58         3.63 o                         
   6  12   4         51.90         40.51         2.75 o                         
   7  12   4         34.39         28.67         3.23 o                         
  -6  13   4          4.27         -1.24         1.24 o                         
  -5  13   4         60.80         39.91         7.55 o                         
  -4  13   4        156.77        201.25        15.92 o                         
  -3  13   4         86.31         87.65         6.39 o                         
  -2  13   4          5.47         -1.18         1.20 o                         
  -1  13   4         12.18          5.22         2.54 o                         
   0  13   4         50.21         58.72         5.90 o                         
   1  13   4        404.09        432.36        11.73 o                         
   2  13   4         16.88         14.92         3.77 o                         
   3  13   4          5.05         -0.10         1.58 o                         
   4  13   4        110.08         92.37         8.07 o                         
   5  13   4        147.76        160.90         5.70 o                         
   6  13   4         14.06         12.79         2.64 o                         
  -5  14   4         54.86         -0.27         2.43 o                         
  -4  14   4          1.55          1.23         2.44 o                         
  -3  14   4         23.15         16.10         4.24 o                         
  -2  14   4          7.49          0.79         1.67 o                         
  -1  14   4        138.11        136.62         6.63 o                         
   0  14   4         79.95         61.52         4.83 o                         
   1  14   4          2.16         -1.36         1.36 o                         
   2  14   4          4.47         -1.62         1.62 o                         
   3  14   4        142.22        151.79         9.33 o                         
   4  14   4        173.44        177.94         9.98 o                         
  -3  15   4         93.81         76.32        10.79 o                         
  -2  15   4          0.46         -2.05         2.05 o                         
  -1  15   4         54.09         42.40         6.53 o                         
   0  15   4         74.70         76.56         7.84 o                         
   1  15   4         89.00         94.15         8.09 o                         
   2  15   4          4.43         -1.60         2.15 o                         
   3  15   4         14.63         17.98         4.39 o                         
 -11   0   5         52.76         46.38         7.82 o                         
  -9   0   5        915.04        892.41        17.59 o                         
  -7   0   5        687.94        714.84        16.67 o                         
  -5   0   5       1787.20       1690.70        23.57 o                         
  -3   0   5         67.18         88.84         3.05 o                         
  -1   0   5          8.61         19.24         2.18 o                         
   1   0   5        351.26        373.49         9.28 o                         
   3   0   5       6111.59       5668.40       142.79 o                         
   5   0   5        294.25        267.54         6.90 o                         
   7   0   5       1355.64       1401.75        96.66 o                         
   9   0   5        287.94        269.94        16.74 o                         
 -11   1   5         62.50         63.50         6.77 o                         
 -10   1   5         40.01         43.16         2.95 o                         
  -9   1   5        405.05        391.17         7.01 o                         
  -8   1   5          8.41         11.74         1.21 o                         
  -7   1   5         51.77         64.01         1.97 o                         
  -6   1   5          1.64          2.37         0.66 o                         
  -5   1   5       1905.58       1764.53        17.31 o                         
  -4   1   5        401.69        434.56         5.44 o                         
  -3   1   5        179.54        203.34         3.19 o                         
  -2   1   5          1.63          2.92         0.55 o                         
  -1   1   5      10545.37      11306.13       392.91 o                         
   0   1   5       3291.49       3427.08        39.08 o                         
   1   1   5       1747.58       1762.73        21.18 o                         
   2   1   5       1415.49       1500.16        20.87 o                         
   3   1   5        259.12        276.29         5.80 o                         
   4   1   5         31.05         18.33         1.70 o                         
   5   1   5        988.76        995.36        15.91 o                         
   6   1   5          5.83          8.29         1.05 o                         
   7   1   5        414.45        393.98         7.39 o                         
   8   1   5         94.05         97.62         3.33 o                         
   9   1   5        417.71        429.53        11.29 o                         
  10   1   5          4.74          9.98         5.12 o                         
 -11   2   5          0.81          4.06         3.22 o                         
 -10   2   5         13.80         10.48         2.16 o                         
  -9   2   5        357.06        346.51         8.40 o                         
  -8   2   5         49.64         41.66         2.03 o                         
  -7   2   5        235.94        254.31         4.96 o                         
  -6   2   5        208.07        215.42         3.45 o                         
  -5   2   5         96.43         95.21         2.33 o                         
  -4   2   5       5414.50       5372.31        51.30 o                         
  -3   2   5       3326.47       3176.40        33.57 o                         
  -2   2   5          6.48         10.62         0.90 o                         
  -1   2   5       1853.16       1775.82        19.70 o                         
   0   2   5      13924.22      16363.72       539.20 o                         
   1   2   5       4794.79       4932.09        55.41 o                         
   2   2   5        303.18        271.84         4.95 o                         
   3   2   5       3818.04       3584.95        41.56 o                         
   4   2   5       1756.85       1777.27        25.01 o                         
   5   2   5         16.04         15.36         1.53 o                         
   6   2   5         33.59         31.69         1.72 o                         
   7   2   5        576.35        579.80        13.97 o                         
   8   2   5         18.79         21.52         3.14 o                         
   9   2   5        235.76        226.65         8.77 o                         
  10   2   5          7.27          7.35         2.67 o                         
 -11   3   5        211.76        219.63        16.19 o                         
 -10   3   5         34.56         31.99         5.79 o                         
  -9   3   5         68.57         72.55         4.04 o                         
  -8   3   5        182.68        173.61         5.72 o                         
  -7   3   5         62.65         63.07         3.06 o                         
  -6   3   5        120.02        104.60         3.14 o                         
  -5   3   5       2391.44       2491.03        23.77 o                         
  -4   3   5        156.61        148.09         2.83 o                         
  -3   3   5        258.24        242.31         3.87 o                         
  -2   3   5        218.22        183.83         3.41 o                         
  -1   3   5       3377.73       3516.04        44.72 o                         
   0   3   5        220.49        247.63         4.82 o                         
   1   3   5       9487.87       9346.20       231.97 o                         
   2   3   5        643.63        646.74        10.54 o                         
   3   3   5        292.45        273.81         5.96 o                         
   4   3   5        224.09        265.65         5.39 o                         
   5   3   5       7113.68       7304.25        69.85 o                         
   6   3   5          5.98          5.19         1.08 o                         
   7   3   5        192.96        190.74         5.71 o                         
   8   3   5         22.60         20.97         2.69 o                         
   9   3   5        783.45        802.74        13.53 o                         
  10   3   5          4.61          1.36         1.80 o                         
 -10   4   5          0.05         -1.35         1.70 o                         
  -9   4   5        335.52        364.17        13.48 o                         
  -8   4   5        170.04        178.35         6.03 o                         
  -7   4   5        269.16        263.23         6.43 o                         
  -6   4   5        106.01         95.56         3.04 o                         
  -5   4   5          0.42         -0.18         0.80 o                         
  -4   4   5       1361.07       1297.64        13.33 o                         
  -3   4   5       4784.56       4578.83        41.23 o                         
  -2   4   5        664.17        647.76         7.94 o                         
  -1   4   5        838.61        934.93        11.24 o                         
   0   4   5        975.87        879.91        12.12 o                         
   1   4   5       4177.71       4128.73        50.54 o                         
   2   4   5          2.47          3.56         0.73 o                         
   3   4   5        272.58        242.59         4.47 o                         
   4   4   5         58.69         63.21         2.21 o                         
   5   4   5         74.86         77.12         2.64 o                         
   6   4   5        853.85        853.62        11.19 o                         
   7   4   5        105.33         94.54         4.21 o                         
   8   4   5         41.42         45.54         3.42 o                         
   9   4   5        286.25        303.63         8.46 o                         
  10   4   5        132.83        149.53         7.54 o                         
 -10   5   5        232.38        273.11        12.02 o                         
  -9   5   5        153.11        159.38         8.77 o                         
  -8   5   5         74.04         50.42         5.26 o                         
  -7   5   5        859.09        912.94        17.62 o                         
  -6   5   5        167.11        190.78         4.39 o                         
  -5   5   5       4206.21       4316.32        42.76 o                         
  -4   5   5          3.03          1.00         0.72 o                         
  -3   5   5        692.15        725.69         8.25 o                         
  -2   5   5        317.77        307.96         4.69 o                         
  -1   5   5       5246.10       5397.78        47.99 o                         
   0   5   5        199.01        202.00         3.05 o                         
   1   5   5        782.88        762.18         8.31 o                         
   2   5   5        252.15        221.59         3.48 o                         
   3   5   5         93.10         76.42         2.03 o                         
   4   5   5         97.09         91.90         2.63 o                         
   5   5   5       1967.42       1970.86        19.61 o                         
   6   5   5        176.70        180.36         5.02 o                         
   7   5   5         53.23         61.80         3.50 o                         
   8   5   5        202.67        210.58         7.67 o                         
   9   5   5        147.51        144.52         5.97 o                         
  10   5   5          0.32          1.38         2.31 o                         
 -10   6   5          4.15         -0.39         1.85 o                         
  -9   6   5        889.07        924.11        19.94 o                         
  -8   6   5         74.14         77.25         6.18 o                         
  -7   6   5        165.86        183.48         8.01 o                         
  -6   6   5        592.16        630.63        10.75 o                         
  -5   6   5        972.30        971.81        12.11 o                         
  -4   6   5        235.39        242.35         4.63 o                         
  -3   6   5        330.39        353.39         4.92 o                         
  -2   6   5        509.30        467.52         5.83 o                         
  -1   6   5        181.37        195.26         4.37 o                         
   0   6   5        751.74        815.18        11.62 o                         
   1   6   5        498.66        447.09         6.80 o                         
   2   6   5        251.88        233.39         3.73 o                         
   3   6   5       1622.02       1635.17        22.68 o                         
   4   6   5          6.76          5.08         0.82 o                         
   5   6   5         44.24         45.08         2.20 o                         
   6   6   5         14.12         12.12         1.69 o                         
   7   6   5        284.60        300.42         7.13 o                         
   8   6   5         59.71         62.18         4.07 o                         
   9   6   5        306.95        345.07        12.70 o                         
  10   6   5         17.31         11.23         2.63 o                         
 -10   7   5         16.32         16.00         3.27 o                         
  -9   7   5        163.20        180.69         7.88 o                         
  -8   7   5         17.76          9.33         2.46 o                         
  -7   7   5        168.89        180.19         7.96 o                         
  -6   7   5          6.33          1.47         2.51 o                         
  -5   7   5       1791.82       1803.59        22.19 o                         
  -4   7   5        731.28        703.62        10.50 o                         
  -3   7   5         30.75         33.39         1.42 o                         
  -2   7   5          0.73          0.64         0.50 o                         
  -1   7   5       2409.38       2397.97        26.89 o                         
   0   7   5       3284.58       3273.10        35.53 o                         
   1   7   5        152.70        138.87         3.57 o                         
   2   7   5        591.97        562.26         6.65 o                         
   3   7   5        780.27        739.00        10.51 o                         
   4   7   5       1150.90       1206.28        15.05 o                         
   5   7   5        201.66        233.28         4.93 o                         
   6   7   5        310.47        317.86        12.57 o                         
   7   7   5        152.52        151.23         4.93 o                         
   8   7   5         65.68         62.59         4.07 o                         
   9   7   5         92.32        100.88         5.28 o                         
  -9   8   5        223.85        239.41         9.32 o                         
  -8   8   5        107.90        120.80         6.33 o                         
  -7   8   5         43.82         49.37         3.46 o                         
  -6   8   5         20.72         15.60         3.24 o                         
  -5   8   5         73.35         85.63         3.92 o                         
  -4   8   5         33.32         35.00         1.63 o                         
  -3   8   5        345.96        369.91         6.05 o                         
  -2   8   5        142.40        157.70         3.98 o                         
  -1   8   5       1848.90       1880.21        24.05 o                         
   0   8   5       1166.19       1193.96        14.09 o                         
   1   8   5        727.42        737.97         9.77 o                         
   2   8   5       1241.28       1246.99        14.98 o                         
   3   8   5       3165.70       3216.03        30.21 o                         
   4   8   5       1133.45       1129.10        13.32 o                         
   5   8   5         58.20         63.55         3.14 o                         
   6   8   5        495.61        526.48        10.58 o                         
   7   8   5        532.54        564.34        12.66 o                         
   8   8   5        157.04        146.36         5.86 o                         
   9   8   5        125.74        115.45         5.57 o                         
  -9   9   5         17.02         13.29         3.82 o                         
  -8   9   5         39.39         46.33         5.49 o                         
  -7   9   5         12.09         14.49         2.79 o                         
  -6   9   5        285.30        307.33        14.98 o                         
  -4   9   5        723.57        735.96        11.85 o                         
  -3   9   5        421.86        421.43         6.50 o                         
  -2   9   5        292.64        319.55         5.74 o                         
  -1   9   5        676.26        738.20        10.00 o                         
   0   9   5        841.46        859.87        11.16 o                         
   1   9   5       1752.26       1732.81        19.39 o                         
   2   9   5         31.34         28.34         2.01 o                         
   3   9   5        163.92        181.95         5.12 o                         
   4   9   5        117.40        122.00         3.40 o                         
   5   9   5       1965.41       1985.23        34.94 o                         
   6   9   5         55.65         57.59         3.11 o                         
   7   9   5         27.30         21.03         2.21 o                         
   8   9   5         18.47         22.78         2.82 o                         
  -6  10   5         25.83         17.60         2.77 o                         
  -5  10   5         20.17         12.94         2.01 o                         
  -4  10   5        669.66        693.13        11.35 o                         
  -3  10   5       1354.20       1403.69        21.30 o                         
  -2  10   5         67.60         64.25         3.78 o                         
  -1  10   5        299.52        310.65         7.63 o                         
   0  10   5        127.76        120.94         3.63 o                         
   1  10   5        677.17        707.10        11.71 o                         
   2  10   5        119.76        113.42         3.97 o                         
   3  10   5         82.00         77.51         3.35 o                         
   4  10   5         45.93         56.42         2.27 o                         
   5  10   5         29.03         18.56         2.01 o                         
   6  10   5          2.87          3.73         1.36 o                         
   7  10   5        128.39        120.43         4.73 o                         
   8  10   5         68.31         81.63         4.82 o                         
  -7  11   5         86.33         73.74        15.51 o                         
  -6  11   5        423.11        475.71        16.26 o                         
  -4  11   5         34.24         17.27        17.12 o                         
  -3  11   5          4.00          0.93         1.26 o                         
  -2  11   5        308.68        312.84         7.06 o                         
  -1  11   5        171.16        181.01         7.41 o                         
   0  11   5        348.71        380.53        10.53 o                         
   1  11   5        751.49        717.61        13.37 o                         
   2  11   5         30.66         21.43         2.84 o                         
   3  11   5         60.96         57.92         6.62 o                         
   4  11   5        256.93        267.52         5.73 o                         
   5  11   5        643.20        632.79        15.09 o                         
   6  11   5         34.98         41.05         2.77 o                         
   7  11   5         66.54         80.89         4.63 o                         
  -6  12   5         45.71         38.29         7.01 o                         
  -2  12   5        193.73        211.27         7.51 o                         
  -1  12   5         14.31         14.94         2.23 o                         
   0  12   5        544.30        560.17        11.76 o                         
   1  12   5         93.04         84.11         4.43 o                         
   2  12   5        164.56        177.56         9.85 o                         
   3  12   5        110.33        122.48         5.97 o                         
   4  12   5         78.38         75.45         6.56 o                         
   5  12   5         20.25         20.41         2.01 o                         
   6  12   5         23.97         23.50         2.60 o                         
  -6  13   5         26.28         -2.70         2.70 o                         
  -5  13   5         75.39         55.82         9.44 o                         
  -4  13   5         26.03         37.21         8.63 o                         
  -3  13   5          0.04         -2.33         2.33 o                         
  -2  13   5         10.15          8.45         2.41 o                         
  -1  13   5        141.01        125.37         8.39 o                         
   0  13   5        263.48        303.79        12.88 o                         
   1  13   5          0.76         -0.18         1.91 o                         
   2  13   5          5.76          6.29         3.14 o                         
   3  13   5          2.84          0.46         2.24 o                         
   4  13   5        515.32        588.22        18.81 o                         
   5  13   5          1.38         -1.15         1.75 o                         
  -4  14   5          3.48         -1.80         2.70 o                         
  -3  14   5          2.73         -3.12         3.12 o                         
  -2  14   5         57.25         60.03         6.61 o                         
  -1  14   5        109.11        139.14        10.92 o                         
   0  14   5         25.41         26.34         4.67 o                         
   1  14   5          5.81          0.21         2.94 o                         
   2  14   5        206.21        228.80        21.32 o                         
   3  14   5        378.74        443.83        37.26 o                         
   4  14   5        112.46        126.79         9.07 o                         
  -2  15   5         94.97         67.15         9.98 o                         
  -1  15   5         76.44         97.36        13.21 o                         
   0  15   5        128.11        133.31        13.08 o                         
   1  15   5          1.54         -1.55         2.72 o                         
   2  15   5          0.04         -1.56         2.13 o                         
 -10   0   6        300.64        274.46        36.58 o                         
  -8   0   6        282.78        294.92         8.30 o                         
  -6   0   6         87.14         94.68         4.20 o                         
  -4   0   6       1117.66       1024.45        15.46 o                         
  -2   0   6       2962.84       2818.85        36.94 o                         
   0   0   6       8208.29       7948.35       201.00 o                         
   2   0   6       3989.01       4075.58        73.76 o                         
   4   0   6        299.94        281.75         9.17 o                         
   6   0   6       2141.59       2177.86        35.37 o                         
   8   0   6         59.56         42.36         3.99 o                         
  10   0   6        378.55        385.30        22.14 o                         
 -11   1   6          0.03         -0.54         5.12 o                         
 -10   1   6         36.98         30.27         2.78 o                         
  -9   1   6         16.89         17.36         1.95 o                         
  -8   1   6        181.92        183.55         4.55 o                         
  -7   1   6          2.52          2.29         0.81 o                         
  -6   1   6       1688.67       1707.34        17.27 o                         
  -5   1   6        169.77        179.13         3.31 o                         
  -4   1   6         91.73         90.60         2.26 o                         
  -3   1   6        134.19        145.30         2.99 o                         
  -2   1   6       4009.27       3887.45        37.70 o                         
  -1   1   6         43.26         51.46         1.75 o                         
   0   1   6        958.37        957.79        14.26 o                         
   1   1   6        740.01        658.89         9.51 o                         
   2   1   6       6595.51       6512.58        81.80 o                         
   3   1   6        724.01        741.75        14.08 o                         
   4   1   6       4982.84       5019.92        64.53 o                         
   5   1   6         61.52         60.17         3.26 o                         
   6   1   6         23.60         19.82         1.55 o                         
   7   1   6        604.33        596.81        10.93 o                         
   8   1   6        696.71        698.54        17.10 o                         
   9   1   6         87.02         87.88         3.59 o                         
  10   1   6        289.53        292.19         9.70 o                         
 -10   2   6        529.97        521.10        11.44 o                         
  -9   2   6        265.58        283.09         9.11 o                         
  -8   2   6         98.04         87.01         4.64 o                         
  -7   2   6        559.67        538.49        10.52 o                         
  -6   2   6        632.95        631.80         8.32 o                         
  -5   2   6         59.97         53.88         2.51 o                         
  -4   2   6       2487.50       2335.61        23.89 o                         
  -3   2   6        485.43        472.36         6.43 o                         
  -2   2   6        851.45        811.72         9.55 o                         
  -1   2   6       1132.37       1063.08        11.85 o                         
   0   2   6       7971.74       8369.18        84.79 o                         
   1   2   6        102.57         95.10         2.71 o                         
   2   2   6        353.30        318.62         5.93 o                         
   3   2   6       3758.48       3798.16        44.99 o                         
   4   2   6        392.47        395.37         7.25 o                         
   5   2   6         32.75         20.54         1.77 o                         
   6   2   6       1170.15       1158.78        31.78 o                         
   7   2   6        167.21        175.42         5.45 o                         
   8   2   6        248.94        251.40         6.27 o                         
   9   2   6         26.44         27.67         3.29 o                         
  10   2   6        234.33        236.93         7.64 o                         
 -10   3   6          1.22         -0.06         1.75 o                         
  -9   3   6          3.93          1.54         1.21 o                         
  -8   3   6       1558.85       1599.83        49.53 o                         
  -7   3   6         98.84        102.24         4.58 o                         
  -6   3   6        802.58        823.01        10.30 o                         
  -5   3   6        420.49        412.79         5.79 o                         
  -4   3   6       1928.04       1910.73        20.06 o                         
  -3   3   6          2.05          4.08         0.73 o                         
  -2   3   6        129.78        128.98         2.79 o                         
  -1   3   6        915.91        940.57        11.59 o                         
   0   3   6       2353.56       2353.80        25.62 o                         
   1   3   6        169.17        139.25         3.32 o                         
   2   3   6        120.00        130.16         3.92 o                         
   3   3   6         22.13         18.09         1.48 o                         
   4   3   6       6724.29       6763.80        85.63 o                         
   5   3   6        111.51        107.79         3.34 o                         
   6   3   6         80.33         75.68         2.62 o                         
   7   3   6        258.59        250.31         9.57 o                         
   8   3   6        957.13        962.37        38.19 o                         
   9   3   6         13.10          9.81         2.07 o                         
  10   3   6         12.79          9.30         2.69 o                         
 -10   4   6        505.11        523.58        17.86 o                         
  -9   4   6         75.56         65.46         4.71 o                         
  -8   4   6        108.11        110.30         4.84 o                         
  -7   4   6        935.68        887.61        24.67 o                         
  -6   4   6        774.34        812.89        12.70 o                         
  -5   4   6         64.04         69.83         2.67 o                         
  -4   4   6       6788.10       6863.46        61.21 o                         
  -3   4   6       1398.26       1321.79        15.80 o                         
  -2   4   6        574.62        608.62         8.39 o                         
  -1   4   6        954.06        925.68        11.46 o                         
   0   4   6       8413.19       8749.80        88.59 o                         
   1   4   6       2755.35       2662.86        28.81 o                         
   2   4   6        284.89        223.93         4.64 o                         
   3   4   6        311.56        300.83         5.96 o                         
   4   4   6        757.97        765.89        12.28 o                         
   5   4   6        277.57        274.39         5.16 o                         
   6   4   6        213.23        194.07         4.91 o                         
   7   4   6          5.78          4.84         1.89 o                         
   8   4   6         95.81        102.07         5.37 o                         
   9   4   6          0.32         -0.42         1.75 o                         
  10   4   6         49.95         49.61         3.94 o                         
 -10   5   6          0.92         -1.63         1.76 o                         
  -9   5   6         10.62          7.69         2.64 o                         
  -8   5   6        258.97        275.56        11.03 o                         
  -7   5   6         48.39         51.67         7.79 o                         
  -6   5   6        432.01        445.87        11.50 o                         
  -5   5   6        896.27        888.33        12.26 o                         
  -4   5   6        461.56        474.58         6.07 o                         
  -3   5   6          3.08          5.96         0.79 o                         
  -2   5   6       2488.71       2436.52        24.83 o                         
  -1   5   6        192.82        194.76         3.49 o                         
   0   5   6        152.75        157.05         3.17 o                         
   1   5   6        523.00        479.59         6.95 o                         
   2   5   6       2053.09       2013.52        22.05 o                         
   3   5   6       2056.39       2001.27        25.23 o                         
   4   5   6       1564.59       1600.94        17.83 o                         
   5   5   6        370.48        384.29         5.74 o                         
   6   5   6        122.04        126.61         5.10 o                         
   7   5   6        640.90        611.95        12.65 o                         
   8   5   6        334.85        323.67         8.99 o                         
   9   5   6          1.47          0.71         3.07 o                         
  10   5   6         34.32         30.50         3.76 o                         
 -10   6   6        148.54        153.48        10.00 o                         
  -9   6   6         97.56        102.66         9.45 o                         
  -8   6   6        152.01        171.82        10.56 o                         
  -7   6   6        270.79        270.30         8.44 o                         
  -6   6   6        309.22        341.74        10.14 o                         
  -5   6   6        173.14        177.01         4.42 o                         
  -4   6   6       1343.78       1394.12        13.50 o                         
  -3   6   6        520.09        560.27         8.34 o                         
  -2   6   6        677.23        600.30         7.22 o                         
  -1   6   6        130.39        117.35         2.38 o                         
   0   6   6       2487.06       2458.38        25.12 o                         
   1   6   6        303.47        276.63         4.08 o                         
   2   6   6       1559.04       1566.56        19.93 o                         
   3   6   6         19.77         20.34         1.39 o                         
   4   6   6        888.09        848.14        12.53 o                         
   5   6   6          1.03          0.49         0.75 o                         
   6   6   6        813.51        803.03        15.33 o                         
   7   6   6         11.52         14.18         2.17 o                         
   8   6   6          5.54          3.59         1.80 o                         
   9   6   6          4.29          4.79         2.11 o                         
  -9   7   6          0.59          2.54         2.24 o                         
  -8   7   6         90.03         91.28         5.81 o                         
  -7   7   6         44.09         51.06         3.49 o                         
  -6   7   6        349.73        370.53        11.27 o                         
  -5   7   6          0.12          0.32         1.28 o                         
  -4   7   6          0.35          0.86         0.63 o                         
  -3   7   6         56.63         62.05         2.45 o                         
  -2   7   6       2704.78       2781.35        27.95 o                         
  -1   7   6         44.97         55.35         2.54 o                         
   0   7   6        104.25        104.88         3.26 o                         
   1   7   6        173.90        180.00         4.28 o                         
   2   7   6        864.60        896.97         9.49 o                         
   3   7   6        191.91        186.06         3.53 o                         
   4   7   6        102.50        102.67         2.82 o                         
   5   7   6        433.10        440.82         7.56 o                         
   6   7   6          5.24          1.37         1.29 o                         
   7   7   6          4.52          5.63         1.78 o                         
   8   7   6        109.42        113.36         5.86 o                         
   9   7   6        160.44        206.80         7.46 o                         
  -9   8   6         70.72         79.36         5.87 o                         
  -8   8   6         15.83         18.51         3.33 o                         
  -7   8   6        355.34        361.06         8.94 o                         
  -6   8   6        254.29        259.30         7.08 o                         
  -5   8   6         65.75         60.82         5.80 o                         
  -4   8   6          7.02          7.40         0.96 o                         
  -3   8   6        226.87        235.72         4.37 o                         
  -2   8   6         18.34         17.15         1.97 o                         
  -1   8   6          0.16          2.22         1.07 o                         
   0   8   6         98.39        108.42         3.90 o                         
   1   8   6         15.26         10.29         1.25 o                         
   2   8   6        237.83        257.17         4.46 o                         
   3   8   6        277.11        269.63         4.28 o                         
   4   8   6          7.00          6.56         1.34 o                         
   5   8   6         37.76         48.67         4.09 o                         
   6   8   6        739.76        793.35        12.96 o                         
   7   8   6        183.20        182.76         5.80 o                         
   8   8   6         87.85         85.81         5.93 o                         
   9   8   6          2.25          0.08         2.15 o                         
  -8   9   6        152.66        186.37         8.28 o                         
  -7   9   6        132.83        143.80         5.65 o                         
  -6   9   6         91.59        109.73         4.57 o                         
  -5   9   6         79.22        102.87         5.88 o                         
  -4   9   6        205.99        214.87         5.99 o                         
  -3   9   6        162.00        177.96         6.47 o                         
  -2   9   6         25.15         23.42         2.48 o                         
  -1   9   6       1011.34       1039.15        15.35 o                         
   0   9   6        336.51        389.93         6.96 o                         
   1   9   6        139.90        135.08         3.75 o                         
   2   9   6         88.16         86.63         3.25 o                         
   3   9   6         48.37         56.75         2.41 o                         
   4   9   6        771.83        812.48        11.90 o                         
   5   9   6          1.53          0.33         0.98 o                         
   6   9   6         21.17         18.24         2.05 o                         
   7   9   6         63.83         50.87         3.37 o                         
   8   9   6        256.08        303.69        13.59 o                         
  -8  10   6          6.62         13.23         3.80 o                         
  -7  10   6          1.65         -0.11         1.18 o                         
  -6  10   6          9.31          9.98         2.45 o                         
  -5  10   6        318.56        302.05        23.37 o                         
  -3  10   6        410.48        407.70        13.10 o                         
  -2  10   6          0.27          0.01         1.18 o                         
  -1  10   6        444.15        475.59        10.08 o                         
   0  10   6        981.27       1059.66        19.08 o                         
   1  10   6        781.80        829.28        14.71 o                         
   2  10   6          1.34         -0.35         1.85 o                         
   3  10   6         30.65         28.66         3.43 o                         
   4  10   6          0.38         -0.13         0.84 o                         
   5  10   6        300.44        329.03         7.59 o                         
   6  10   6          1.84          0.58         1.26 o                         
   7  10   6         19.88         15.40         2.34 o                         
  -5  11   6         14.70          0.14         3.46 o                         
  -4  11   6         38.07         35.32         6.74 o                         
  -3  11   6        351.61        332.63        20.12 o                         
  -2  11   6        186.41        212.82         9.01 o                         
  -1  11   6        366.73        391.86        11.77 o                         
   0  11   6        666.49        705.68        15.69 o                         
   1  11   6          9.43         10.34         1.97 o                         
   2  11   6         98.69        109.37         5.55 o                         
   3  11   6        925.92        885.92        18.46 o                         
   4  11   6        874.29        893.19        16.17 o                         
   5  11   6         48.02         49.61         3.47 o                         
   6  11   6         16.18         13.67         1.92 o                         
   7  11   6        369.61        365.54         9.78 o                         
  -6  12   6          1.43          0.09         2.27 o                         
  -5  12   6        440.71        493.76        16.84 o                         
  -4  12   6        459.23        505.29        16.84 o                         
  -3  12   6        312.48        313.58        11.18 o                         
  -2  12   6         58.18         54.46         4.38 o                         
  -1  12   6        422.38        428.23        11.82 o                         
   0  12   6        599.79        682.55        20.36 o                         
   1  12   6        484.82        507.89        17.00 o                         
   2  12   6        230.69        228.00         8.41 o                         
   3  12   6        142.29        131.81         6.42 o                         
   4  12   6         41.28         36.23         3.19 o                         
   5  12   6        151.11        139.17         4.83 o                         
   6  12   6         81.12         73.05         4.21 o                         
  -5  13   6          1.77         -1.15         1.68 o                         
  -4  13   6         20.95         19.35         9.30 o                         
  -3  13   6        133.77        120.21        10.25 o                         
  -2  13   6        425.13        429.43        12.08 o                         
  -1  13   6         12.24         12.94         3.62 o                         
   0  13   6         57.68         45.71         5.62 o                         
   1  13   6         19.25         23.47         4.19 o                         
   2  13   6        166.70        156.96         9.42 o                         
   3  13   6        258.75        267.21         9.39 o                         
   4  13   6        107.90        110.80         8.36 o                         
   5  13   6        119.09        130.93        13.89 o                         
  -4  14   6          3.03         -0.68         1.99 o                         
  -3  14   6          2.48         -2.10         2.43 o                         
  -2  14   6          1.61         -1.89         1.89 o                         
  -1  14   6         61.22         63.64         9.71 o                         
   0  14   6         12.20          2.61         2.12 o                         
   1  14   6        124.71        134.66         9.51 o                         
   2  14   6        134.32        149.73         9.56 o                         
   3  14   6          0.15         -1.96         1.96 o                         
  -1  15   6        230.78        285.20        13.74 o                         
   0  15   6         37.90         40.36         5.90 o                         
   1  15   6         35.42         31.55         7.82 o                         
  -9   0   7        169.47        169.33        18.21 o                         
  -7   0   7       1064.68       1065.54        19.23 o                         
  -5   0   7         31.01         33.78         2.35 o                         
  -3   0   7          6.24          8.82         1.25 o                         
  -1   0   7        702.89        604.73        11.89 o                         
   1   0   7       1019.88        950.49        17.04 o                         
   3   0   7        256.61        276.13        13.23 o                         
   5   0   7       8772.26       9073.23       161.66 o                         
   7   0   7          6.86          5.74         2.00 o                         
   9   0   7       1308.16       1282.52        36.32 o                         
 -10   1   7          1.42         -1.62         1.62 o                         
  -9   1   7        668.41        658.23        17.24 o                         
  -8   1   7         51.81         56.26         3.22 o                         
  -7   1   7        156.91        152.73         4.27 o                         
  -6   1   7        165.27        169.36         3.83 o                         
  -5   1   7        702.77        648.44         8.78 o                         
  -4   1   7        300.46        295.13         4.95 o                         
  -3   1   7       2352.27       2172.52        22.53 o                         
  -2   1   7       1099.07       1077.28        13.35 o                         
  -1   1   7         70.06         51.66         2.03 o                         
   0   1   7       2876.80       2746.50        30.03 o                         
   1   1   7       3742.89       3694.89        42.99 o                         
   2   1   7        204.71        178.80         4.29 o                         
   3   1   7        475.16        456.40         7.94 o                         
   4   1   7        656.80        652.17        11.70 o                         
   5   1   7        395.80        365.27         9.67 o                         
   6   1   7        236.46        228.53        10.64 o                         
   7   1   7        562.82        549.78        10.64 o                         
   8   1   7         16.78         15.41         2.54 o                         
   9   1   7        173.83        155.75         5.53 o                         
  10   1   7         59.53         72.66         8.23 o                         
 -10   2   7         48.30         46.73         4.68 o                         
  -9   2   7         77.97         80.81         5.15 o                         
  -8   2   7          0.01         -0.46         0.68 o                         
  -7   2   7        617.93        651.26        12.88 o                         
  -6   2   7       1061.16       1073.30        17.09 o                         
  -5   2   7       4672.72       4668.06        45.72 o                         
  -4   2   7          5.91          6.89         0.97 o                         
  -3   2   7         33.76         28.43         1.56 o                         
  -2   2   7        712.28        761.30         9.37 o                         
  -1   2   7       6339.29       6301.30        60.09 o                         
   0   2   7         36.97         34.31         1.94 o                         
   1   2   7        212.38        209.47         4.58 o                         
   2   2   7         12.96         12.28         1.26 o                         
   3   2   7       2708.39       2633.16        32.00 o                         
   4   2   7        326.87        330.84         7.61 o                         
   5   2   7       1395.08       1400.39        19.41 o                         
   6   2   7        463.55        470.99         8.96 o                         
   7   2   7          0.31         -0.29         0.96 o                         
   8   2   7         61.36         58.53         3.40 o                         
   9   2   7        431.07        446.91        17.56 o                         
  10   2   7          0.26         -1.94         1.94 o                         
 -10   3   7          9.71         11.28         3.56 o                         
  -9   3   7        810.53        831.76        19.92 o                         
  -8   3   7         18.33         13.33         2.11 o                         
  -7   3   7        268.45        279.68         9.32 o                         
  -6   3   7          0.06          2.70         0.90 o                         
  -5   3   7       3338.99       3369.09        33.92 o                         
  -4   3   7         70.11         76.06         2.47 o                         
  -3   3   7       3143.69       3057.79        30.69 o                         
  -2   3   7        852.49        869.87        10.44 o                         
  -1   3   7        227.67        199.73         4.07 o                         
   0   3   7        437.19        433.45         6.70 o                         
   1   3   7       4065.41       4204.24        48.53 o                         
   2   3   7        617.44        605.38         9.64 o                         
   3   3   7       3002.32       2943.39        35.38 o                         
   4   3   7          0.25         -0.50         0.91 o                         
   5   3   7        774.50        770.83        14.94 o                         
   6   3   7         17.86         19.20         2.13 o                         
   7   3   7        974.68        935.55        15.43 o                         
   8   3   7         29.42         31.65         3.84 o                         
   9   3   7          9.22         10.34         2.32 o                         
  10   3   7         11.05          8.28         3.20 o                         
 -10   4   7          3.54         -0.66         3.46 o                         
  -9   4   7        101.49        115.76         8.77 o                         
  -8   4   7          0.72         -0.44         1.81 o                         
  -7   4   7        281.29        303.18         8.97 o                         
  -6   4   7         47.24         44.25         2.96 o                         
  -5   4   7       4636.93       4736.67        46.48 o                         
  -4   4   7        762.82        768.27         9.18 o                         
  -3   4   7        505.22        527.30         7.29 o                         
  -2   4   7        189.92        186.89         3.70 o                         
  -1   4   7      10131.96      10609.86       107.39 o                         
   0   4   7         22.91         33.96         2.05 o                         
   1   4   7        455.34        462.19         7.04 o                         
   2   4   7          9.17         10.60         1.36 o                         
   3   4   7       4006.52       3987.03        46.80 o                         
   4   4   7        527.58        533.03        10.36 o                         
   5   4   7        525.39        530.79        15.28 o                         
   6   4   7          9.60          9.70         1.70 o                         
   7   4   7          0.08          0.23         1.76 o                         
   8   4   7        110.75        106.48         6.16 o                         
   9   4   7        209.11        221.23         8.26 o                         
 -10   5   7         10.14         -1.11         4.31 o                         
  -9   5   7        480.73        483.90        23.64 o                         
  -8   5   7         39.82         34.20         8.36 o                         
  -7   5   7          2.91          4.95         3.10 o                         
  -6   5   7         24.00         18.64         2.48 o                         
  -5   5   7        336.37        339.79         4.98 o                         
  -4   5   7         63.58         63.12         2.14 o                         
  -3   5   7        338.69        319.50         5.61 o                         
  -2   5   7        192.34        181.58         3.91 o                         
  -1   5   7       1009.96       1052.24        13.15 o                         
   0   5   7       2925.97       2991.95        32.40 o                         
   1   5   7        929.29        908.96        11.69 o                         
   2   5   7        532.27        483.27         8.05 o                         
   3   5   7       1734.03       1736.97        29.66 o                         
   4   5   7        511.47        523.55         7.82 o                         
   5   5   7        217.17        198.69         5.74 o                         
   6   5   7        446.15        436.26         7.78 o                         
   7   5   7        536.14        553.80        13.69 o                         
   8   5   7        101.22        111.24         5.32 o                         
   9   5   7         46.83         42.16         3.70 o                         
  -9   6   7         21.22         18.20         3.15 o                         
  -8   6   7          6.06          3.81         2.01 o                         
  -7   6   7        208.11        232.18         8.02 o                         
  -6   6   7         49.71         43.22         4.18 o                         
  -5   6   7          2.35          1.26         1.24 o                         
  -4   6   7        429.85        391.77         5.29 o                         
  -3   6   7        135.14        134.93         2.97 o                         
  -2   6   7        180.38        153.54         3.43 o                         
  -1   6   7        462.32        484.68         7.27 o                         
   0   6   7        146.11        146.44         2.88 o                         
   1   6   7        479.76        481.39         6.31 o                         
   2   6   7        609.06        613.86         7.84 o                         
   3   6   7         12.25          7.68         0.99 o                         
   4   6   7        142.09        130.44         3.52 o                         
   5   6   7       2275.35       2293.93        29.27 o                         
   6   6   7          6.65          8.42         1.50 o                         
   7   6   7          2.14          3.63         1.64 o                         
   8   6   7          1.07         -1.64         1.98 o                         
   9   6   7        565.16        594.93        13.47 o                         
  -9   7   7         83.07         89.43         6.11 o                         
  -8   7   7        130.00        144.91         6.85 o                         
  -7   7   7          3.98          7.26         1.92 o                         
  -6   7   7          7.95          5.14         2.16 o                         
  -5   7   7         42.28         42.19         3.52 o                         
  -4   7   7        389.89        404.80         8.66 o                         
  -3   7   7        273.52        292.79         4.71 o                         
  -2   7   7          2.13          1.41         0.59 o                         
  -1   7   7         59.04         54.96         1.92 o                         
   0   7   7        400.94        390.30         7.05 o                         
   1   7   7        931.94        960.49        11.46 o                         
   2   7   7         86.80        100.19         2.50 o                         
   3   7   7          3.17          2.50         0.77 o                         
   4   7   7        307.87        314.50         6.19 o                         
   5   7   7          2.74          0.99         0.94 o                         
   6   7   7         13.24         11.89         1.81 o                         
   7   7   7         16.32         11.13         2.64 o                         
   8   7   7          0.38         -1.14         1.81 o                         
   9   7   7        208.34        222.85         8.53 o                         
  -9   8   7         17.29         19.19         3.37 o                         
  -8   8   7          4.62          7.09         2.91 o                         
  -7   8   7         62.42         79.57         4.71 o                         
  -6   8   7        193.22        202.39         6.25 o                         
  -5   8   7        249.42        252.29         7.43 o                         
  -4   8   7          4.43          2.41         1.56 o                         
  -3   8   7         94.05        100.23         2.99 o                         
  -2   8   7         29.54         24.29         2.29 o                         
  -1   8   7        417.08        428.50         9.28 o                         
   0   8   7        131.78        121.20         4.23 o                         
   1   8   7         39.46         36.32         2.23 o                         
   2   8   7         21.53         18.96         1.31 o                         
   3   8   7         14.01         12.31         1.23 o                         
   4   8   7         97.62         87.24         3.08 o                         
   5   8   7        215.66        214.55         4.81 o                         
   6   8   7         94.81        100.21         4.33 o                         
   7   8   7         12.69         13.35         2.37 o                         
   8   8   7         24.19         22.15         2.89 o                         
  -8   9   7         13.78         14.29         2.84 o                         
  -7   9   7         92.55        102.79         5.04 o                         
  -6   9   7         54.35         46.38         3.22 o                         
  -5   9   7        335.12        319.45         7.48 o                         
  -4   9   7        392.76        383.91         9.47 o                         
  -3   9   7        307.76        326.98        12.96 o                         
  -2   9   7        268.74        274.04         9.53 o                         
  -1   9   7         83.33         95.33         3.99 o                         
   0   9   7       1127.07       1180.89        18.03 o                         
   1   9   7        368.20        386.41        11.33 o                         
   2   9   7         98.02        108.64         6.73 o                         
   3   9   7         65.49         66.11         2.52 o                         
   4   9   7          9.14         10.30         1.87 o                         
   5   9   7        139.90        136.51         4.08 o                         
   6   9   7          4.46          6.65         1.63 o                         
   7   9   7         30.22         26.11         2.93 o                         
   8   9   7         15.29         14.25         2.81 o                         
  -7  10   7          5.57          4.66         4.68 o                         
  -6  10   7         34.99         47.12         5.80 o                         
  -5  10   7        453.95        481.01        16.31 o                         
  -4  10   7          8.32          9.71         3.24 o                         
  -3  10   7         49.33         51.24         5.39 o                         
  -2  10   7          2.07         -1.35         1.35 o                         
  -1  10   7       1600.49       1664.12        36.02 o                         
   0  10   7        574.87        611.34        17.43 o                         
   1  10   7         94.19         97.60         5.64 o                         
   3  10   7        681.83        646.18        17.44 o                         
   4  10   7        508.01        555.99         8.44 o                         
   5  10   7         10.61         11.52         1.63 o                         
   6  10   7        172.08        163.39         5.25 o                         
   7  10   7          0.05          0.41         1.86 o                         
  -7  11   7          0.24         -1.68         1.68 o                         
  -6  11   7          4.47         -0.96         2.13 o                         
  -5  11   7        203.47        213.09        10.75 o                         
  -4  11   7        156.84        168.60         9.58 o                         
  -3  11   7         58.31         47.80         3.88 o                         
  -2  11   7         46.49         52.35         4.61 o                         
  -1  11   7         29.59         30.65         3.45 o                         
   0  11   7         51.95         43.58         5.34 o                         
   1  11   7        116.73        126.63         8.30 o                         
   2  11   7        376.11        418.16        11.66 o                         
   3  11   7        741.32        845.31        21.55 o                         
   4  11   7        236.90        234.12         8.41 o                         
   5  11   7         79.61         89.72         5.07 o                         
   6  11   7        245.22        247.70        11.02 o                         
  -5  12   7         15.65         11.24         3.71 o                         
  -4  12   7        232.62        239.74        10.13 o                         
  -3  12   7         13.71         16.65         2.38 o                         
  -2  12   7        696.52        814.33        30.33 o                         
  -1  12   7        155.03        190.08         7.09 o                         
   0  12   7        628.33        632.22        31.22 o                         
   1  12   7        180.18        192.55        10.20 o                         
   2  12   7        206.61        227.78        11.38 o                         
   3  12   7         42.29         48.52         3.65 o                         
   4  12   7        288.26        312.12        10.04 o                         
   5  12   7        201.05        212.95         9.13 o                         
  -5  13   7         47.97         -2.43         2.43 o                         
  -4  13   7        249.71        256.20        28.88 o                         
  -3  13   7        215.75        268.89        10.03 o                         
  -2  13   7         48.32         55.94         5.87 o                         
  -1  13   7          1.19         -1.93         2.05 o                         
   0  13   7         27.47         19.33         3.26 o                         
   1  13   7        371.97        451.45        13.28 o                         
   2  13   7        319.86        338.64        11.46 o                         
   3  13   7         52.44         47.85         4.75 o                         
   4  13   7          0.08         -2.23         2.23 o                         
  -2  14   7        216.46        232.17        12.50 o                         
  -1  14   7         69.36         83.50         8.94 o                         
   0  14   7        230.26        236.89        16.33 o                         
   1  14   7          1.45         -2.05         2.25 o                         
   2  14   7         27.39         14.26         4.92 o                         
 -10   0   8          0.39          2.43         4.31 o                         
  -8   0   8       1579.90       1693.43        36.08 o                         
  -6   0   8        547.90        547.78        11.94 o                         
  -4   0   8       6026.73       6156.39        78.47 o                         
  -2   0   8        403.56        401.10         9.36 o                         
   0   0   8        632.27        676.53        13.49 o                         
   2   0   8         87.54         86.23         4.03 o                         
   4   0   8       2080.97       2044.53        58.94 o                         
   6   0   8        243.09        214.86        13.50 o                         
   8   0   8       1351.58       1387.96        38.64 o                         
 -10   1   8        542.67        516.39        29.85 o                         
  -9   1   8         86.50         88.43         5.91 o                         
  -8   1   8         10.30          8.28         2.18 o                         
  -7   1   8         62.22         58.93         5.02 o                         
  -6   1   8       2027.98       2005.66        44.47 o                         
  -5   1   8         23.98         22.41         1.56 o                         
  -4   1   8       2987.53       2968.13        32.59 o                         
  -3   1   8       1273.84       1228.72        14.16 o                         
  -2   1   8        701.31        670.08         9.47 o                         
  -1   1   8        273.98        262.33         5.05 o                         
   0   1   8       6653.69       6568.93        67.94 o                         
   1   1   8       1411.88       1368.88        18.20 o                         
   2   1   8        581.10        590.11         9.63 o                         
   3   1   8         36.80         30.10         2.10 o                         
   4   1   8       1313.53       1396.82        21.69 o                         
   5   1   8        131.28        125.32         4.78 o                         
   6   1   8         82.65         91.45         4.92 o                         
   7   1   8         14.91         13.05         1.87 o                         
   8   1   8         11.90         10.42         1.77 o                         
   9   1   8         27.99         28.85         2.69 o                         
 -10   2   8         20.83         16.18         4.19 o                         
  -9   2   8          1.62         -0.40         1.40 o                         
  -7   2   8        186.93        187.87         5.92 o                         
  -6   2   8        325.81        348.76         6.40 o                         
  -5   2   8        111.40         95.49         3.10 o                         
  -4   2   8        698.21        708.82        10.30 o                         
  -3   2   8         77.72         85.32         2.66 o                         
  -2   2   8       4771.24       4824.02        47.06 o                         
  -1   2   8         25.01         29.85         1.85 o                         
   0   2   8        977.94        973.18        13.76 o                         
   1   2   8        241.78        283.49         5.82 o                         
   2   2   8       2677.27       2674.75        32.59 o                         
   3   2   8         15.74         13.12         1.80 o                         
   4   2   8       1908.66       1949.24        25.39 o                         
   5   2   8        522.54        524.15        13.67 o                         
   6   2   8        399.13        396.18        10.05 o                         
   7   2   8        365.49        375.26         7.78 o                         
   8   2   8        590.51        568.87        15.77 o                         
   9   2   8         42.44         26.96         3.08 o                         
 -10   3   8        163.29        155.51        10.63 o                         
  -9   3   8          2.75         -0.08         2.18 o                         
  -8   3   8         13.95         17.58         2.87 o                         
  -7   3   8          0.04         -0.70         0.70 o                         
  -6   3   8        337.80        342.61         8.22 o                         
  -5   3   8        245.68        233.11         5.31 o                         
  -4   3   8       1213.76       1227.25        14.34 o                         
  -3   3   8         38.63         38.86         2.20 o                         
  -2   3   8        170.87        168.34         3.68 o                         
  -1   3   8        204.66        213.37         4.19 o                         
   0   3   8       3765.16       3813.50        44.74 o                         
   1   3   8         11.68         10.26         1.26 o                         
   2   3   8       3225.82       3222.12        38.53 o                         
   3   3   8        158.73        158.13         4.44 o                         
   4   3   8       2490.82       2473.86        31.15 o                         
   5   3   8        265.51        244.72         9.01 o                         
   6   3   8       2276.91       2206.63        38.15 o                         
   7   3   8          0.04         -1.02         1.02 o                         
   8   3   8         23.41         19.68         1.97 o                         
   9   3   8          3.00         -1.76         1.76 o                         
  -9   4   8         42.32         36.54         4.96 o                         
  -8   4   8         48.91         52.35         6.07 o                         
  -7   4   8         70.15         67.22         5.72 o                         
  -6   4   8         98.32        100.99         4.44 o                         
  -5   4   8         77.19         71.90         2.85 o                         
  -4   4   8         26.07         17.79         1.51 o                         
  -3   4   8        904.25        885.92        12.87 o                         
  -2   4   8       3107.45       3085.64        45.43 o                         
  -1   4   8         85.14         84.63         2.76 o                         
   0   4   8        636.99        670.77        10.71 o                         
   1   4   8        155.30        143.70         3.93 o                         
   2   4   8       3529.27       3440.60        46.20 o                         
   3   4   8         17.76         10.42         1.69 o                         
   4   4   8        778.55        810.53        16.13 o                         
   5   4   8        114.37        109.37         5.28 o                         
   6   4   8         87.45         84.48         4.19 o                         
   7   4   8         21.30         24.41         2.01 o                         
   8   4   8        363.79        339.28         9.32 o                         
   9   4   8         26.32         28.27         3.15 o                         
  -9   5   8        187.19        219.05        10.96 o                         
  -8   5   8         36.22         33.32         3.85 o                         
  -7   5   8        237.99        243.15        10.97 o                         
  -6   5   8        830.33        837.75        20.66 o                         
  -5   5   8        418.90        430.96         9.25 o                         
  -4   5   8        737.36        687.54        10.68 o                         
  -3   5   8        379.23        359.89         5.74 o                         
  -2   5   8        205.79        212.99         4.63 o                         
  -1   5   8          0.48          0.05         0.73 o                         
   0   5   8       2311.05       2256.52        53.22 o                         
   1   5   8        175.10        168.60         3.93 o                         
   2   5   8        688.10        675.24        12.16 o                         
   3   5   8         38.51         33.18         2.17 o                         
   4   5   8        166.29        149.50         5.43 o                         
   5   5   8        157.03        176.05         5.67 o                         
   6   5   8        630.48        644.39        12.68 o                         
   7   5   8          8.90          7.67         2.04 o                         
   8   5   8         40.59         38.07         4.02 o                         
   9   5   8        175.98        179.89         7.32 o                         
  -9   6   8          0.37         -1.05         2.09 o                         
  -8   6   8        454.24        463.45        12.81 o                         
  -7   6   8          7.52         18.32         8.36 o                         
  -6   6   8         93.97         95.81         5.03 o                         
  -5   6   8        102.59         92.91         5.18 o                         
  -4   6   8       1326.88       1260.48        23.47 o                         
  -3   6   8        111.19        131.04         3.63 o                         
  -2   6   8         16.28         21.83         1.51 o                         
  -1   6   8        386.10        394.14         6.10 o                         
   0   6   8        366.42        344.68         5.91 o                         
   1   6   8        395.05        393.81         6.54 o                         
   2   6   8         49.60         49.11         2.23 o                         
   3   6   8         92.86         97.72         3.73 o                         
   4   6   8        663.49        676.08        10.85 o                         
   5   6   8        605.87        617.84         9.75 o                         
   6   6   8         37.76         40.44         2.25 o                         
   7   6   8         21.88         25.69         2.88 o                         
   8   6   8        457.61        459.25        11.44 o                         
  -9   7   8          1.18         -2.03         2.47 o                         
  -8   7   8         11.15          8.87         2.50 o                         
  -7   7   8         13.54         14.62         2.73 o                         
  -6   7   8        108.41        119.54         5.71 o                         
  -5   7   8         80.24         85.31         4.43 o                         
  -4   7   8        334.14        339.31         7.52 o                         
  -3   7   8        339.64        344.63         8.46 o                         
  -2   7   8        220.22        226.04         6.44 o                         
  -1   7   8        193.60        190.59         3.83 o                         
   0   7   8       1931.87       1975.27        21.79 o                         
   1   7   8        559.72        564.22         7.33 o                         
   2   7   8        378.23        401.53         8.38 o                         
   3   7   8        157.09        158.83         4.87 o                         
   4   7   8        351.78        359.58         7.20 o                         
   5   7   8        118.03        124.82         3.72 o                         
   6   7   8         13.40          7.87         1.26 o                         
   7   7   8          6.98          3.78         1.86 o                         
   8   7   8          0.23         -1.72         1.72 o                         
  -8   8   8        107.84        120.89         7.55 o                         
  -7   8   8         15.59         17.02         2.62 o                         
  -6   8   8         86.82         99.55         4.71 o                         
  -5   8   8         41.88         34.57         2.66 o                         
  -4   8   8        140.56        154.56         5.08 o                         
  -3   8   8         15.61         13.78         1.45 o                         
  -2   8   8        166.86        186.70         4.30 o                         
  -1   8   8         52.30         53.22         4.24 o                         
   0   8   8         29.92         25.24         2.97 o                         
   1   8   8        165.88        161.38         6.72 o                         
   2   8   8        121.85        127.62         3.46 o                         
   3   8   8        258.48        239.85         5.15 o                         
   4   8   8        630.48        657.86         9.86 o                         
   5   8   8        385.98        388.65         7.02 o                         
   6   8   8        118.23        129.54         4.74 o                         
   7   8   8        330.28        340.47        10.01 o                         
   8   8   8        150.57        150.74         7.02 o                         
  -8   9   8          1.22         -1.38         2.34 o                         
  -7   9   8          0.51         -2.10         2.10 o                         
  -6   9   8         31.93         30.47         3.23 o                         
  -5   9   8        178.48        190.10         7.01 o                         
  -4   9   8        154.18         73.00        11.20 o                         
  -3   9   8         81.24         87.40         3.47 o                         
  -2   9   8          0.45         -0.81         2.16 o                         
  -1   9   8        603.32        654.17        26.63 o                         
   0   9   8        803.38        884.35        19.73 o                         
   1   9   8        194.36        183.80         8.64 o                         
   2   9   8        249.95        224.30        14.58 o                         
   3   9   8         92.69        108.86         3.01 o                         
   4   9   8        511.09        558.73        11.87 o                         
   5   9   8         36.51         31.36         2.06 o                         
   6   9   8        185.32        167.22         7.40 o                         
   7   9   8         12.94         10.20         2.89 o                         
  -7  10   8        144.36        176.92         7.70 o                         
  -6  10   8         34.76         44.42         4.15 o                         
  -5  10   8         42.03         38.99         5.43 o                         
  -4  10   8         31.95         31.04         6.47 o                         
  -3  10   8        317.89        333.48         9.57 o                         
  -2  10   8        442.46        446.08        16.34 o                         
  -1  10   8         11.45          7.97         2.97 o                         
   0  10   8          0.26          0.31         1.80 o                         
   1  10   8          5.03          5.95         2.76 o                         
   2  10   8       1156.09       1172.79        33.48 o                         
   3  10   8        151.31        164.22         6.09 o                         
   4  10   8         65.26         65.28         3.94 o                         
   5  10   8        250.49        285.86         5.76 o                         
   6  10   8        188.57        187.07         7.75 o                         
  -6  11   8        303.37        369.54        15.24 o                         
  -4  11   8         31.98         34.23         4.86 o                         
  -3  11   8          6.66          5.58         2.75 o                         
  -2  11   8        221.47        245.72         7.79 o                         
  -1  11   8        173.16        159.05         6.30 o                         
   0  11   8        182.41        185.41         8.13 o                         
   1  11   8        271.17        301.42        10.37 o                         
   2  11   8         73.48         79.27         8.71 o                         
   3  11   8         17.54         19.90         2.58 o                         
   4  11   8         40.61         34.42         3.96 o                         
   5  11   8        152.79        203.53         6.28 o                         
   6  11   8        153.27        170.03         6.35 o                         
  -5  12   8        191.03        223.73        13.87 o                         
  -4  12   8        475.53        527.25        14.69 o                         
  -3  12   8        161.92        172.65         8.44 o                         
  -2  12   8        191.03        192.11         6.92 o                         
  -1  12   8        530.35        573.00        29.38 o                         
   0  12   8        112.42        128.88         7.19 o                         
   1  12   8        151.00        169.23        11.11 o                         
   2  12   8        189.26        204.58        12.00 o                         
   3  12   8        434.37        491.76        14.28 o                         
   4  12   8         66.32         68.34         6.20 o                         
   5  12   8         22.96         30.35         6.88 o                         
  -4  13   8         42.39         42.60         9.17 o                         
  -3  13   8        131.84        145.88         7.91 o                         
  -2  13   8         39.28         38.31         4.46 o                         
  -1  13   8         35.95         33.15         4.32 o                         
   0  13   8        411.77        446.64        23.42 o                         
   1  13   8        457.34        504.76        15.61 o                         
   2  13   8         63.55         54.15         5.11 o                         
   3  13   8          0.65         -0.35         3.96 o                         
  -1  14   8        118.88        143.63        10.39 o                         
   0  14   8          3.28         -2.08         2.95 o                         
   1  14   8          2.10          1.35         3.59 o                         
  -9   0   9        588.09        606.43        22.43 o                         
  -7   0   9        459.99        480.05        14.27 o                         
  -5   0   9       2903.66       2889.87       100.00 o                         
  -3   0   9       1752.36       1836.36        30.77 o                         
  -1   0   9        354.82        345.70         8.94 o                         
   1   0   9        791.77        802.63        15.99 o                         
   3   0   9        226.51        230.67         9.41 o                         
   5   0   9        479.12        344.84        84.86 o                         
   7   0   9        366.25        386.47        12.71 o                         
   9   0   9         99.93         94.03         6.53 o                         
  -9   1   9          0.50         -1.06         1.06 o                         
  -8   1   9         30.92         33.92         3.99 o                         
  -6   1   9        169.15        164.03         4.68 o                         
  -5   1   9       1122.41       1117.82        17.51 o                         
  -4   1   9        741.57        753.94        10.39 o                         
  -3   1   9        832.61        821.27        11.60 o                         
  -2   1   9          0.33         -0.71         0.82 o                         
  -1   1   9       6938.11       7052.14        73.12 o                         
   0   1   9        136.14        172.81         4.21 o                         
   1   1   9         81.06         86.18         3.00 o                         
   2   1   9         87.31         86.75         3.34 o                         
   3   1   9       2514.11       2487.74        31.32 o                         
   4   1   9         19.11         23.57         2.07 o                         
   5   1   9        172.48        171.92         6.96 o                         
   6   1   9          3.72          2.22         2.24 o                         
   7   1   9        216.52        204.63         6.31 o                         
   8   1   9         31.18         20.05         2.16 o                         
   9   1   9        212.64        221.27         6.23 o                         
  -9   2   9        479.84        477.00        35.66 o                         
  -8   2   9         15.24         15.31         2.80 o                         
  -7   2   9         24.79         21.64         3.23 o                         
  -6   2   9        889.18        893.52        18.64 o                         
  -5   2   9       1480.56       1459.60        18.19 o                         
  -4   2   9          1.93          1.25         0.91 o                         
  -3   2   9        413.47        423.63         6.73 o                         
  -2   2   9       2675.41       2721.72        43.09 o                         
  -1   2   9        374.61        385.34         6.73 o                         
   0   2   9        765.93        763.07        10.81 o                         
   1   2   9       2446.57       2433.29        30.28 o                         
   2   2   9        316.81        348.50         7.02 o                         
   3   2   9        400.91        396.36         7.86 o                         
   4   2   9        783.87        790.69        14.42 o                         
   5   2   9        773.07        768.51        14.49 o                         
   6   2   9         50.41         42.67         4.13 o                         
   7   2   9        355.22        356.22         7.81 o                         
   8   2   9         72.59         66.25         3.48 o                         
   9   2   9          0.54         -1.31         1.61 o                         
  -9   3   9         30.18         31.36         4.66 o                         
  -8   3   9          0.97          3.06         2.20 o                         
  -7   3   9        582.53        632.39        13.10 o                         
  -6   3   9          1.56          1.92         1.45 o                         
  -5   3   9          8.96          6.03         1.29 o                         
  -4   3   9        185.09        199.79         4.69 o                         
  -3   3   9        409.24        444.15         7.49 o                         
  -2   3   9        532.27        515.01         8.18 o                         
  -1   3   9        459.62        483.58         7.84 o                         
   0   3   9          0.25          1.11         0.98 o                         
   1   3   9        387.87        380.30         7.32 o                         
   2   3   9        252.03        255.62         5.84 o                         
   3   3   9          9.21         14.79         2.70 o                         
   4   3   9         18.57         17.30         2.13 o                         
   5   3   9       1818.04       1875.62        39.14 o                         
   6   3   9        105.73        127.20         5.43 o                         
   7   3   9          1.34          0.98         1.21 o                         
   8   3   9          1.11          1.32         1.48 o                         
   9   3   9        940.64        988.93        23.21 o                         
  -9   4   9        241.48        224.76        10.96 o                         
  -8   4   9          5.32          9.25         3.64 o                         
  -7   4   9         40.07         42.22         4.76 o                         
  -6   4   9          5.95          4.37         1.84 o                         
  -5   4   9        351.51        349.55         8.59 o                         
  -4   4   9         52.54         61.43         2.87 o                         
  -3   4   9        648.38        616.90         9.39 o                         
  -2   4   9        173.61        167.00         3.87 o                         
  -1   4   9         48.93         48.15         2.53 o                         
   0   4   9       1333.30       1328.91        18.13 o                         
   1   4   9       3216.13       3290.71        39.59 o                         
   2   4   9        323.91        287.02         6.85 o                         
   3   4   9        242.63        238.49         7.31 o                         
   4   4   9       1078.11       1074.85        59.50 o                         
   5   4   9        587.90        597.81        13.77 o                         
   6   4   9          9.01          8.92         1.96 o                         
   7   4   9        115.33         98.42         3.88 o                         
   8   4   9         41.34         35.32         3.58 o                         
   9   4   9         46.78         40.31         4.43 o                         
  -9   5   9          4.74         -1.39         2.93 o                         
  -8   5   9          1.25         -1.21         2.05 o                         
  -7   5   9        115.67        136.79         8.70 o                         
  -6   5   9        107.53        109.04         6.48 o                         
  -5   5   9        361.93        353.97        11.25 o                         
  -4   5   9         37.40         35.92         3.09 o                         
  -3   5   9        581.78        619.80        10.18 o                         
  -2   5   9        725.09        717.15        10.35 o                         
  -1   5   9       2559.82       2553.11        31.81 o                         
   0   5   9        202.62        224.38         6.73 o                         
   1   5   9        174.09        165.37         4.77 o                         
   2   5   9          3.17          4.85         1.65 o                         
   3   5   9       1246.26       1219.10        29.66 o                         
   4   5   9        242.34        254.84         7.96 o                         
   5   5   9        567.89        573.90        23.22 o                         
   6   5   9          0.72          1.29         2.59 o                         
   7   5   9         18.53         20.93         1.54 o                         
   8   5   9        403.11        389.10        10.57 o                         
  -8   6   9         64.75         72.01         5.33 o                         
  -7   6   9        118.41        117.83         6.26 o                         
  -6   6   9          1.97          2.11         1.90 o                         
  -5   6   9        667.15        644.96        33.98 o                         
  -4   6   9        100.53        103.26         5.24 o                         
  -3   6   9        337.17        356.98         8.20 o                         
  -2   6   9        476.36        504.03        12.68 o                         
  -1   6   9         66.41         70.19         3.24 o                         
   0   6   9        342.45        344.44         7.90 o                         
   1   6   9        667.39        652.34        31.38 o                         
   2   6   9        227.58        235.60         6.94 o                         
   3   6   9        271.44        242.68         7.45 o                         
   4   6   9        327.09        331.72         9.01 o                         
   5   6   9        265.29        243.24         7.61 o                         
   6   6   9         23.41         23.97         2.90 o                         
   7   6   9        243.72        243.75         9.06 o                         
   8   6   9         25.01         19.00         2.94 o                         
  -8   7   9         41.91         45.89         4.34 o                         
  -7   7   9        111.83        115.07         6.27 o                         
  -6   7   9         10.61         12.41         2.26 o                         
  -5   7   9        967.29        977.44        16.70 o                         
  -4   7   9         36.33         35.20         2.28 o                         
  -3   7   9         84.66         79.29         5.60 o                         
  -2   7   9         42.44         40.69         2.55 o                         
  -1   7   9       2150.74       2219.33        38.91 o                         
   0   7   9        155.78        170.43         7.40 o                         
   1   7   9         29.05         26.00         1.95 o                         
   2   7   9         12.04         14.34         1.74 o                         
   3   7   9       1345.02       1315.94        19.87 o                         
   4   7   9        236.21        240.12         5.36 o                         
   5   7   9         42.61         41.99         2.50 o                         
   6   7   9         51.32         59.14         2.93 o                         
   7   7   9        105.28         96.21         5.23 o                         
   8   7   9        113.16        131.47         7.59 o                         
  -8   8   9         99.14        114.83         6.82 o                         
  -7   8   9          3.36          1.54         3.11 o                         
  -6   8   9        253.08        256.77         8.76 o                         
  -5   8   9        741.16        782.42        14.17 o                         
  -4   8   9        448.31        455.93         8.01 o                         
  -3   8   9          9.43          4.89         1.12 o                         
  -2   8   9        513.04        480.24         9.09 o                         
  -1   8   9         69.57         59.12         6.34 o                         
   0   8   9         38.76         37.64         2.10 o                         
   1   8   9        170.72        156.81         3.80 o                         
   2   8   9          0.99          0.69         0.97 o                         
   3   8   9        335.45        342.09         8.39 o                         
   4   8   9        253.43        242.59         5.35 o                         
   5   8   9        207.70        207.47         6.58 o                         
   6   8   9        183.52        189.19         4.81 o                         
   7   8   9        310.35        357.43        11.47 o                         
  -7   9   9        232.31        276.83         8.77 o                         
  -6   9   9        101.21        120.75        10.57 o                         
  -5   9   9         13.76         13.31         2.52 o                         
  -4   9   9         64.50         63.26         3.84 o                         
  -3   9   9        148.09        146.24         6.31 o                         
  -2   9   9        238.32        264.06        11.07 o                         
  -1   9   9         80.04         87.83         5.51 o                         
   0   9   9        558.16        607.26        15.59 o                         
   1   9   9          0.04          4.03         2.84 o                         
   2   9   9        275.11        276.69         8.64 o                         
   3   9   9        160.34        158.03         3.95 o                         
   4   9   9        151.89        146.57         4.05 o                         
   5   9   9        301.70        324.49         7.42 o                         
   6   9   9          6.63          7.88         2.03 o                         
   7   9   9         12.93         20.22         6.20 o                         
  -6  10   9          5.52          4.04         2.03 o                         
  -5  10   9        216.20        274.96        17.54 o                         
  -3  10   9        398.81        451.61        11.91 o                         
  -2  10   9         34.55         33.64         4.95 o                         
  -1  10   9        109.53        110.53         5.97 o                         
   0  10   9        321.50        333.02        13.36 o                         
   1  10   9       1036.94       1143.45        23.96 o                         
   2  10   9        337.66        352.00        11.47 o                         
   3  10   9          1.30         -0.91         1.61 o                         
   4  10   9          1.45          0.13         1.45 o                         
   5  10   9        355.02        419.84        11.33 o                         
   6  10   9        110.56        114.94         5.60 o                         
  -5  11   9          2.89          5.94         3.52 o                         
  -4  11   9         80.02         73.64         8.09 o                         
  -3  11   9        234.97        287.03        15.04 o                         
  -2  11   9        189.32        217.42         8.98 o                         
  -1  11   9        298.56        311.92        14.54 o                         
   0  11   9        366.63        371.48        12.00 o                         
   1  11   9         75.95         72.83         7.95 o                         
   2  11   9         20.93         21.96         3.50 o                         
   3  11   9        269.87        297.07        13.38 o                         
   4  11   9        481.70        473.30        18.36 o                         
   5  11   9        134.58        139.17         8.09 o                         
  -4  12   9         44.09         41.72         5.93 o                         
  -3  12   9        159.10        176.41         8.51 o                         
  -2  12   9        332.51        346.05         9.80 o                         
  -1  12   9        143.15        144.79         7.96 o                         
   0  12   9         62.14         65.98         7.10 o                         
   1  12   9        409.85        433.88        13.56 o                         
   2  12   9        293.73        303.19        11.22 o                         
   3  12   9          0.97         -0.19         2.48 o                         
   4  12   9         30.62         26.96         7.55 o                         
  -2  13   9         28.39         27.00         4.85 o                         
  -1  13   9        217.40        220.91         9.69 o                         
   0  13   9         34.45         26.42         3.91 o                         
   1  13   9         12.50         18.39         3.47 o                         
   2  13   9         41.47         36.56         5.90 o                         
  -8   0  10        115.04        129.47        11.60 o                         
  -6   0  10        534.42        448.02        50.41 o                         
  -4   0  10          5.89          9.73         2.46 o                         
  -2   0  10        264.72        243.94         7.96 o                         
   0   0  10        961.24        910.30        17.98 o                         
   2   0  10        902.88        913.05        30.62 o                         
   4   0  10        134.69        140.29        16.46 o                         
   6   0  10        667.61        666.30        27.85 o                         
   8   0  10         18.90         13.66         3.86 o                         
  -9   1  10         11.91         13.54         3.90 o                         
  -8   1  10        129.50        151.50         6.98 o                         
  -7   1  10         19.98         15.88         2.77 o                         
  -6   1  10        104.43         95.01         4.45 o                         
  -5   1  10         28.81         37.08         3.24 o                         
  -4   1  10        164.25        173.94         5.01 o                         
  -3   1  10        149.10        143.49         4.09 o                         
  -2   1  10        278.59        290.16         5.95 o                         
  -1   1  10        187.59        177.17         4.54 o                         
   0   1  10         55.59         62.30         2.82 o                         
   1   1  10       1091.09       1084.93        14.58 o                         
   2   1  10       1238.31       1226.82        17.85 o                         
   3   1  10        105.11         93.79         4.21 o                         
   4   1  10        365.67        349.75        10.41 o                         
   5   1  10        598.67        592.57        14.70 o                         
   6   1  10        216.73        202.06         8.29 o                         
   7   1  10         89.99         88.29         4.11 o                         
   8   1  10        137.76        144.49         5.30 o                         
  -9   2  10         66.74         58.76         6.09 o                         
  -8   2  10         14.84         16.49         5.66 o                         
  -7   2  10         37.39         47.32         4.14 o                         
  -6   2  10        444.20        455.30        15.40 o                         
  -5   2  10        445.49        440.29         8.50 o                         
  -4   2  10        386.75        392.54         7.25 o                         
  -3   2  10       2138.99       2164.88        23.78 o                         
  -2   2  10        518.69        550.51         8.87 o                         
  -1   2  10        357.15        374.74         6.94 o                         
   0   2  10       2724.88       2745.21        33.06 o                         
   1   2  10        282.87        280.54         5.88 o                         
   2   2  10         74.65         70.93         3.60 o                         
   3   2  10          5.94          5.21         1.65 o                         
   4   2  10       1027.55        976.99        22.92 o                         
   5   2  10          6.99          9.33         2.41 o                         
   6   2  10         17.31         16.02         2.85 o                         
   7   2  10         16.97         19.72         2.74 o                         
   8   2  10         24.99         22.24         2.33 o                         
  -9   3  10         65.11         56.66         6.75 o                         
  -8   3  10        473.77        496.96        17.85 o                         
  -7   3  10         46.17         46.74        14.29 o                         
  -6   3  10         38.24         38.83         3.97 o                         
  -5   3  10        112.06        106.41         4.31 o                         
  -4   3  10       2351.31       2391.53        41.63 o                         
  -3   3  10          9.74         11.23         1.56 o                         
  -2   3  10        748.50        793.00        10.84 o                         
  -1   3  10         31.78         25.85         1.93 o                         
   0   3  10       2296.06       2285.49        26.66 o                         
   1   3  10        718.08        720.01        12.88 o                         
   2   3  10        279.69        305.79         8.46 o                         
   3   3  10         28.76         26.66         3.09 o                         
   4   3  10        576.27        575.54        11.91 o                         
   5   3  10        139.92        141.66         8.49 o                         
   6   3  10         45.78         44.29         3.58 o                         
   7   3  10          3.83          2.87         1.94 o                         
   8   3  10        641.84        626.02        11.62 o                         
  -8   4  10          0.12         -1.55         1.55 o                         
  -7   4  10          0.69         -2.19         2.19 o                         
  -6   4  10        384.67        438.73        14.42 o                         
  -5   4  10        145.80        142.74         7.14 o                         
  -4   4  10        583.17        611.38        12.89 o                         
  -3   4  10         32.32         26.36         2.26 o                         
  -2   4  10        512.55        581.97        11.95 o                         
  -1   4  10         53.77         45.71         3.01 o                         
   0   4  10       4463.80       4430.24        80.71 o                         
   1   4  10        313.30        308.97         9.54 o                         
   2   4  10        126.46        118.17         6.17 o                         
   3   4  10        109.81        110.65         5.12 o                         
   4   4  10       2727.04       2657.26        43.60 o                         
   5   4  10        221.38        239.43         9.40 o                         
   6   4  10         17.24         16.21         2.41 o                         
   7   4  10         75.44         84.04         5.81 o                         
   8   4  10         75.33         72.21         3.85 o                         
  -8   5  10        159.01        168.64         9.32 o                         
  -7   5  10          3.70          3.18         2.10 o                         
  -6   5  10          9.32         -0.26         2.73 o                         
  -5   5  10          8.60          6.23         2.33 o                         
  -4   5  10        353.15        343.81        10.78 o                         
  -3   5  10         52.35         54.21         3.37 o                         
  -2   5  10        259.00        271.29         7.34 o                         
  -1   5  10          3.31          1.71         1.25 o                         
   0   5  10        147.99        150.56         6.01 o                         
   1   5  10        225.67        215.57         7.44 o                         
   2   5  10        661.65        667.09        20.09 o                         
   3   5  10         97.32         84.31         4.43 o                         
   4   5  10        301.52        309.89        11.48 o                         
   5   5  10        453.92        442.08        10.28 o                         
   6   5  10        332.00        339.33         9.66 o                         
   7   5  10        177.03        184.27         7.09 o                         
   8   5  10        365.10        390.39        12.38 o                         
  -8   6  10        120.39        126.16         6.94 o                         
  -7   6  10          9.99         10.12         2.91 o                         
  -6   6  10        709.11        773.07        17.33 o                         
  -5   6  10        103.35        104.07         4.86 o                         
  -4   6  10         33.94         30.50         2.99 o                         
  -3   6  10        166.18        161.29         5.38 o                         
  -2   6  10        276.73        284.34         7.30 o                         
  -1   6  10        853.64        816.45        17.90 o                         
   0   6  10        564.97        582.62        13.67 o                         
   1   6  10        417.76        417.13        15.67 o                         
   2   6  10        187.17        188.51         6.12 o                         
   3   6  10         86.11         95.02         4.50 o                         
   4   6  10        731.01        776.76        16.67 o                         
   5   6  10        130.08        123.33         4.75 o                         
   6   6  10        589.07        618.00        11.39 o                         
   7   6  10          8.93          9.19         2.49 o                         
  -7   7  10        274.22        334.60        10.68 o                         
  -6   7  10          0.87         -1.04         1.70 o                         
  -5   7  10          0.09         -0.90         0.90 o                         
  -4   7  10        481.30        473.86         8.58 o                         
  -3   7  10        466.36        485.75         9.61 o                         
  -2   7  10        449.14        481.25         9.87 o                         
  -1   7  10          0.58          0.63         1.14 o                         
   0   7  10          2.41          1.37         1.12 o                         
   1   7  10        247.34        229.45         6.71 o                         
   2   7  10       1238.64       1229.37        18.07 o                         
   3   7  10         72.62         69.45         3.25 o                         
   4   7  10         16.75         10.71         1.53 o                         
   5   7  10          5.59          1.17         1.21 o                         
   6   7  10        183.98        193.22         5.90 o                         
   7   7  10         44.59         39.69         4.14 o                         
  -7   8  10         17.39         18.94         3.13 o                         
  -6   8  10        731.25        773.82        15.17 o                         
  -5   8  10        676.64        703.83        13.36 o                         
  -4   8  10        242.71        210.35         9.73 o                         
  -3   8  10         76.84         64.31         7.79 o                         
  -2   8  10        399.66        410.08         8.81 o                         
  -1   8  10        386.14        390.11        13.66 o                         
   0   8  10        381.15        363.25         7.14 o                         
   1   8  10         18.54         15.18         1.47 o                         
   2   8  10         32.18         32.23         2.08 o                         
   3   8  10         47.33         35.44         2.34 o                         
   4   8  10        267.49        248.86         5.68 o                         
   5   8  10         76.56         65.72         3.46 o                         
   6   8  10        127.44        138.53         8.84 o                         
  -6   9  10         40.57         36.41         3.83 o                         
  -5   9  10          0.13         -0.96         0.96 o                         
  -4   9  10        824.73        898.45        25.16 o                         
  -3   9  10        312.72        326.19         7.42 o                         
  -2   9  10        492.59        536.08        13.65 o                         
  -1   9  10        264.16        266.95        16.29 o                         
   0   9  10        291.75        279.67        12.31 o                         
   1   9  10        540.21        543.86        20.13 o                         
   2   9  10        303.93        290.67        13.17 o                         
   3   9  10        624.39        684.28        10.28 o                         
   4   9  10         42.69         43.23         2.47 o                         
   5   9  10         94.90         79.79         6.54 o                         
   6   9  10         82.75         94.63         6.85 o                         
  -6  10  10         75.08         79.15         6.13 o                         
  -5  10  10         46.12         57.06         4.44 o                         
  -3  10  10          3.65          2.25         2.82 o                         
  -2  10  10         35.38         34.88         3.88 o                         
  -1  10  10         35.76         38.98         5.22 o                         
   0  10  10       1375.14       1451.73        73.22 o                         
   1  10  10        276.39        287.25        34.82 o                         
   2  10  10         19.95         17.53         3.24 o                         
   3  10  10         62.64         59.34         5.97 o                         
   4  10  10        744.13        752.34        12.76 o                         
   5  10  10        278.77        317.52         9.00 o                         
  -4  11  10        157.53        167.75        10.39 o                         
  -3  11  10         21.06         18.06         4.99 o                         
  -2  11  10         74.15         70.36         5.59 o                         
  -1  11  10         11.88         13.04         4.14 o                         
   0  11  10         53.38         49.42         5.70 o                         
   1  11  10          4.49          3.54         2.87 o                         
   2  11  10         72.12         67.15         6.37 o                         
   3  11  10         83.25         63.71         7.05 o                         
   4  11  10        263.19        316.34        12.32 o                         
  -3  12  10         75.43         70.11         7.15 o                         
  -2  12  10         22.08         18.72         3.72 o                         
  -1  12  10        263.78        305.66        26.18 o                         
   0  12  10         77.21         81.68        17.93 o                         
   1  12  10        132.35        142.12         8.45 o                         
   2  12  10          0.89         -2.31         2.31 o                         
  -7   0  11        651.37        683.16        28.39 o                         
  -5   0  11          0.03          3.06         2.14 o                         
  -3   0  11        811.84        854.61        21.73 o                         
  -1   0  11        134.01        118.87         5.54 o                         
   1   0  11        197.66        206.92         8.68 o                         
   3   0  11          4.51          0.54         3.24 o                         
   5   0  11        310.67        262.86        11.71 o                         
   7   0  11         53.66         59.67         4.83 o                         
  -8   1  11          3.84         -0.35         2.94 o                         
  -7   1  11         45.29         -1.14         1.14 o                         
  -6   1  11        121.52        102.44         5.55 o                         
  -5   1  11        951.53        947.85        16.46 o                         
  -4   1  11          0.55          0.59         1.49 o                         
  -3   1  11         47.10         43.06         2.79 o                         
  -2   1  11        648.14        664.30        11.44 o                         
  -1   1  11        429.41        458.05         9.06 o                         
   0   1  11        141.81        133.64         4.19 o                         
   1   1  11        868.32        842.64        26.23 o                         
   2   1  11        790.21        796.03        20.19 o                         
   3   1  11         46.42         42.89         5.26 o                         
   4   1  11        533.30        525.22        13.77 o                         
   5   1  11        324.25        315.45        10.49 o                         
   6   1  11          3.49         -0.15         1.90 o                         
   7   1  11          1.91          0.03         1.81 o                         
   8   1  11         72.69         65.98         3.97 o                         
  -8   2  11          0.01          3.13         2.65 o                         
  -7   2  11         67.68         -1.10         1.10 o                         
  -6   2  11         12.01         10.53         3.14 o                         
  -5   2  11        180.58        192.43         9.91 o                         
  -4   2  11          0.27          2.28         1.40 o                         
  -3   2  11         17.52         23.65         2.19 o                         
  -2   2  11         23.08         23.74         2.18 o                         
  -1   2  11       1455.31       1503.09        31.99 o                         
   0   2  11         79.35         82.54         4.20 o                         
   1   2  11         35.69         33.78         3.63 o                         
   2   2  11        283.63        254.74         8.69 o                         
   3   2  11       1394.08       1405.12        25.93 o                         
   4   2  11         21.46         24.50         3.26 o                         
   5   2  11        132.00        128.15         8.52 o                         
   6   2  11         38.94         36.31         4.14 o                         
   7   2  11        131.12        145.29         7.12 o                         
   8   2  11        121.87        134.07         5.33 o                         
  -8   3  11          9.17          1.28         4.27 o                         
  -7   3  11         23.14         22.97         3.95 o                         
  -6   3  11          4.24          1.23         1.49 o                         
  -4   3  11          0.39          0.31         1.32 o                         
  -3   3  11        191.15        199.00         7.91 o                         
  -2   3  11          7.42          1.17         1.17 o                         
  -1   3  11        673.93        633.47        12.17 o                         
   0   3  11        114.92        125.39         4.81 o                         
   1   3  11        590.08        611.57        13.56 o                         
   2   3  11        134.16        135.81         6.05 o                         
   3   3  11        140.41        148.93         6.78 o                         
   4   3  11        163.66        161.81         7.31 o                         
   5   3  11        909.96        854.75        19.31 o                         
   6   3  11         42.60         35.69         4.03 o                         
   7   3  11        509.30        488.83        12.11 o                         
   8   3  11          2.60          1.26         2.19 o                         
  -8   4  11        139.83        136.11         8.87 o                         
  -7   4  11         48.67         48.79         4.64 o                         
  -6   4  11        134.99        137.77         6.61 o                         
  -5   4  11         50.16         50.26         5.14 o                         
  -4   4  11          5.22          6.27         2.94 o                         
  -3   4  11        117.96        119.46         4.89 o                         
  -2   4  11         76.80         72.05         3.79 o                         
  -1   4  11       2051.27       2118.79        31.45 o                         
   0   4  11          0.10         -0.90         1.21 o                         
   1   4  11        256.84        260.38         7.88 o                         
   2   4  11         21.19         17.68         2.95 o                         
   3   4  11       2605.58       2649.27        55.30 o                         
   4   4  11         62.44         57.75         5.34 o                         
   5   4  11         54.33         53.23         4.68 o                         
   6   4  11          8.94          9.50         2.30 o                         
   7   4  11        526.87        534.44        13.38 o                         
  -7   5  11         57.63         57.91         4.69 o                         
  -6   5  11        269.00        274.21         9.43 o                         
  -5   5  11       1628.11       1665.63        26.07 o                         
  -4   5  11        198.26        206.92         6.53 o                         
  -3   5  11         21.91         24.64         2.68 o                         
  -2   5  11        438.74        454.53        14.03 o                         
  -1   5  11        706.94        692.89        19.72 o                         
   0   5  11         28.41         29.95         3.24 o                         
   1   5  11        404.26        389.09        11.26 o                         
   2   5  11        126.68        151.19         7.84 o                         
   3   5  11         27.73         21.94         2.64 o                         
   4   5  11        316.11        293.38         8.04 o                         
   5   5  11        628.01        597.82        15.26 o                         
   6   5  11         50.97         62.23         6.58 o                         
   7   5  11        160.53        179.54         8.35 o                         
  -7   6  11        685.08        745.99        21.12 o                         
  -5   6  11          0.59          0.05         1.35 o                         
  -4   6  11        150.12        133.88         5.19 o                         
  -3   6  11       2146.23       2144.97        66.47 o                         
  -2   6  11         97.89         90.81         4.09 o                         
  -1   6  11        219.10        200.43        10.03 o                         
   0   6  11        262.98        234.58         7.83 o                         
   1   6  11        546.17        522.83        13.37 o                         
   2   6  11        155.05        157.10         5.77 o                         
   3   6  11        221.32        233.58        10.05 o                         
   4   6  11        348.15        349.74         8.89 o                         
   5   6  11         58.11         59.09         4.27 o                         
   6   6  11         31.40         34.65         3.52 o                         
   7   6  11         33.50         27.03         4.76 o                         
  -7   7  11         92.83         99.16        12.57 o                         
  -6   7  11          0.12          1.71         2.65 o                         
  -5   7  11        953.82       1001.86        24.38 o                         
  -4   7  11        331.22        354.61         7.49 o                         
  -3   7  11        126.59        127.30         4.40 o                         
  -2   7  11        199.74        179.95         7.02 o                         
  -1   7  11        380.65        407.55        11.38 o                         
   0   7  11        278.77        277.19         7.25 o                         
   1   7  11       1478.28       1482.37        32.10 o                         
   2   7  11        329.44        318.46         7.70 o                         
   3   7  11        127.06        128.38         4.38 o                         
   4   7  11         92.19        101.09         4.12 o                         
   5   7  11        702.54        736.53        22.12 o                         
   6   7  11         67.73         65.96         5.71 o                         
  -6   8  11         50.31         52.35         5.37 o                         
  -5   8  11         47.28         39.99         3.85 o                         
  -4   8  11          0.09         -0.14         1.48 o                         
  -3   8  11        452.46        508.37        12.67 o                         
  -2   8  11         69.77         69.49         3.89 o                         
  -1   8  11        934.05        925.72        39.20 o                         
   0   8  11         94.51         86.68         3.35 o                         
   1   8  11         19.14         15.67         1.70 o                         
   2   8  11         39.72         41.30         2.91 o                         
   3   8  11        326.33        345.22         8.11 o                         
   4   8  11        206.76        201.03         5.67 o                         
   5   8  11         44.89         43.32         3.87 o                         
   6   8  11         25.63         21.02         3.45 o                         
  -5   9  11        197.07        190.98         7.44 o                         
  -4   9  11         98.01        108.02         8.61 o                         
  -3   9  11        219.23        238.43         7.34 o                         
  -2   9  11          0.05         -0.74         1.26 o                         
  -1   9  11         74.85         83.36        10.79 o                         
   0   9  11        277.27        289.29        15.52 o                         
   1   9  11        502.90        551.25        28.64 o                         
   2   9  11        115.79        118.42         4.75 o                         
   3   9  11         84.49         68.12         6.75 o                         
   4   9  11        358.74        383.49        15.43 o                         
   5   9  11        233.19        257.17         8.22 o                         
  -4  10  11        110.53        116.49         9.06 o                         
  -3  10  11          1.54         -0.38         1.68 o                         
  -2  10  11        107.43        104.88         9.23 o                         
  -1  10  11        448.70        480.16        18.84 o                         
   0  10  11          4.36         12.13         5.39 o                         
   1  10  11          0.29          1.62         4.31 o                         
   2  10  11         50.10         38.28         5.15 o                         
   3  10  11        500.32        512.68        18.33 o                         
   4  10  11         32.60         28.59         4.17 o                         
  -3  11  11         10.40         16.18         4.84 o                         
  -2  11  11         98.86        110.98         8.85 o                         
  -1  11  11        140.49        147.55         9.90 o                         
   0  11  11        179.41        174.34        10.68 o                         
   1  11  11          5.84         10.70         3.20 o                         
   2  11  11         21.89         15.13         3.51 o                         
  -6   0  12         43.58         32.63         6.74 o                         
  -4   0  12       1629.47       1717.92        37.64 o                         
  -2   0  12        531.24        506.53        22.16 o                         
   2   0  12         39.71         46.95         5.30 o                         
   4   0  12         64.78         52.26         5.71 o                         
   6   0  12         18.07         16.99         5.66 o                         
  -8   1  12        102.61        114.86         8.38 o                         
  -4   1  12        226.92        233.53         8.25 o                         
  -3   1  12         14.81         12.19         2.56 o                         
  -2   1  12        342.41        353.38        10.77 o                         
  -1   1  12         37.53         34.96         5.66 o                         
   0   1  12       1709.28       1756.17        32.10 o                         
   1   1  12        136.06        122.85         7.33 o                         
   2   1  12        268.09        270.94         9.29 o                         
   3   1  12         94.57         84.62         5.52 o                         
   4   1  12       1674.35       1694.77        27.76 o                         
   5   1  12         83.36         83.81         5.18 o                         
   6   1  12         15.08         16.35         3.20 o                         
   7   1  12         10.49          6.25         2.14 o                         
  -8   2  12         48.86         49.88        12.54 o                         
  -7   2  12          1.72         -1.25         1.25 o                         
  -6   2  12        161.20        174.29         9.41 o                         
  -5   2  12         11.58          7.67         2.84 o                         
  -4   2  12        560.43        585.97        15.04 o                         
  -3   2  12          0.05         -1.50         1.88 o                         
  -2   2  12         36.22         31.38         2.87 o                         
  -1   2  12         72.18         78.71         4.77 o                         
   0   2  12        261.35        247.73         8.18 o                         
   1   2  12        147.05        140.26         5.51 o                         
   2   2  12        393.85        401.42        11.54 o                         
   3   2  12         52.98         47.31         3.83 o                         
   4   2  12         55.65         56.55         4.82 o                         
   5   2  12        202.03        205.94         8.76 o                         
   6   2  12        356.76        377.45        20.25 o                         
   7   2  12         39.86         30.67         3.96 o                         
  -7   3  12          2.31         -1.13         1.77 o                         
  -6   3  12        476.52        494.35        29.35 o                         
  -5   3  12        199.46        194.05         7.85 o                         
  -4   3  12        143.81        143.20         8.18 o                         
  -3   3  12        158.46        139.72         5.35 o                         
  -2   3  12        221.36        230.43         6.86 o                         
  -1   3  12         64.65         50.82         3.91 o                         
   0   3  12          2.69          3.24         2.05 o                         
   1   3  12         79.02         84.23         6.08 o                         
   2   3  12          2.76          4.43         1.77 o                         
   3   3  12        115.49        117.75        11.19 o                         
   4   3  12        267.53        251.60         9.45 o                         
   5   3  12        115.71        122.10         6.89 o                         
   6   3  12        290.80        320.88        12.39 o                         
   7   3  12          1.44          3.13         2.62 o                         
  -7   4  12         38.74         -1.39         1.39 o                         
  -6   4  12         76.00         79.03         7.56 o                         
  -5   4  12          3.67          3.88         1.91 o                         
  -4   4  12        314.12        307.26         9.79 o                         
  -3   4  12        318.70        333.65         7.69 o                         
  -2   4  12         65.13         62.26         3.45 o                         
  -1   4  12        207.96        197.27         7.49 o                         
   0   4  12        146.97        142.36         6.42 o                         
   1   4  12        324.47        334.51         9.87 o                         
   2   4  12        686.19        688.81        15.97 o                         
   3   4  12        164.22        145.24         5.74 o                         
   4   4  12          5.79          5.47         2.40 o                         
   5   4  12         48.84         44.85         4.85 o                         
   6   4  12        572.79        591.30        13.93 o                         
  -7   5  12          2.19          5.37         2.54 o                         
  -6   5  12        516.91        602.87        15.28 o                         
  -5   5  12        800.58        862.44        18.95 o                         
  -4   5  12         33.28         28.03         3.85 o                         
  -3   5  12         18.48         12.93         2.17 o                         
  -2   5  12       1110.46       1170.32        17.56 o                         
  -1   5  12        327.90        306.51         7.98 o                         
   0   5  12       1049.22       1033.49        24.25 o                         
   1   5  12         12.04         11.42         2.13 o                         
   2   5  12        216.49        223.49         8.25 o                         
   3   5  12          6.45          4.68         1.74 o                         
   4   5  12       1083.02       1129.15        30.15 o                         
   5   5  12        144.25        135.50         7.22 o                         
   6   5  12         19.36         15.00         2.84 o                         
  -6   6  12         10.85         11.52         2.79 o                         
  -5   6  12         22.58         21.07         4.72 o                         
  -4   6  12       1044.43       1068.58        18.52 o                         
  -3   6  12         37.84         41.51         3.21 o                         
  -2   6  12        405.82        418.21         8.55 o                         
  -1   6  12        326.44        342.37         8.34 o                         
   0   6  12       1102.32       1146.66        21.19 o                         
   1   6  12         23.59         21.01         4.94 o                         
   2   6  12        372.51        367.87         8.96 o                         
   3   6  12        265.41        258.46         7.55 o                         
   4   6  12         65.47         70.99         6.69 o                         
   5   6  12         49.03         48.47         7.49 o                         
   6   6  12         78.45         67.88         5.44 o                         
  -6   7  12        219.57        256.16         9.56 o                         
  -5   7  12          2.02         -0.44         2.69 o                         
  -4   7  12        151.77        160.97         6.33 o                         
  -3   7  12         28.74         30.24         2.80 o                         
  -2   7  12        310.14        320.72         9.04 o                         
  -1   7  12          9.83          4.58         2.70 o                         
   0   7  12       1741.94       1714.03        40.07 o                         
   1   7  12         86.51         75.33         5.41 o                         
   2   7  12         21.14         16.78         2.10 o                         
   3   7  12         22.76         21.02         3.11 o                         
   4   7  12       1158.82       1217.57        23.38 o                         
   5   7  12         86.29         88.69         5.72 o                         
  -5   8  12        202.95        231.59         8.51 o                         
  -3   8  12         85.21         79.63         5.36 o                         
  -2   8  12         27.48         26.77         2.96 o                         
  -1   8  12        222.76        214.47        11.26 o                         
   0   8  12        246.29        251.15         7.90 o                         
   1   8  12          7.05          3.27         1.98 o                         
   2   8  12        144.23        143.95         5.29 o                         
   3   8  12         25.05         15.44         2.32 o                         
   4   8  12         79.32         87.33         5.13 o                         
   5   8  12         18.04         13.75         5.93 o                         
  -4   9  12         83.08         95.74         6.42 o                         
  -3   9  12          8.66          2.47         2.53 o                         
  -2   9  12        132.28        120.75         4.84 o                         
  -1   9  12        216.54        262.59        13.78 o                         
   0   9  12         29.68         25.99         5.22 o                         
   1   9  12          3.12         -1.40         1.40 o                         
   2   9  12          7.86          6.66         3.41 o                         
   3   9  12        471.29        526.01        11.86 o                         
   4   9  12         56.99         58.24         4.98 o                         
  -3  10  12        217.24        217.97        18.21 o                         
  -2  10  12         14.86         15.09         5.12 o                         
  -1  10  12         68.59         86.16        12.00 o                         
   0  10  12         26.18         28.62         5.22 o                         
   1  10  12        241.85        226.48        16.87 o                         
   2  10  12        136.98        147.54         8.81 o                         
  -7   0  13        253.10        290.38        18.35 o                         
  -5   0  13        968.07        948.79        35.73 o                         
  -3   0  13        169.51        157.56        12.41 o                         
  -1   0  13       1823.00       1905.56        42.36 o                         
   1   0  13        399.24        380.17        14.40 o                         
   3   0  13         38.04         27.41         4.48 o                         
   5   0  13        377.60        411.78        16.11 o                         
  -7   1  13         22.53         29.00         4.84 o                         
  -6   1  13         41.11         29.93         5.18 o                         
  -5   1  13        105.85        121.82         7.40 o                         
  -4   1  13          3.51          4.62         2.95 o                         
  -3   1  13        323.75        336.21        17.77 o                         
  -2   1  13        105.84        107.93         6.07 o                         
  -1   1  13        726.28        712.53        24.81 o                         
   0   1  13         14.00         25.50         2.98 o                         
   1   1  13         87.07         89.42         4.99 o                         
   2   1  13         71.23         63.45         5.57 o                         
   3   1  13       1410.87       1437.94        45.30 o                         
   4   1  13          1.67          0.64         1.86 o                         
   5   1  13          5.75          9.42         2.45 o                         
   6   1  13         89.64         76.56         6.04 o                         
  -7   2  13         72.11         74.55        11.46 o                         
  -6   2  13         19.56          6.82         6.65 o                         
  -5   2  13       1006.64        992.65        37.88 o                         
  -4   2  13        431.45        436.00        12.33 o                         
  -3   2  13          3.49          3.21         1.57 o                         
  -2   2  13        128.06        128.31         6.65 o                         
  -1   2  13       1096.46       1125.05        31.83 o                         
   0   2  13         32.19         30.29         3.18 o                         
   1   2  13        251.16        250.91         8.06 o                         
   2   2  13        225.33        221.33        13.40 o                         
   3   2  13        208.88        206.17         7.64 o                         
   4   2  13         43.38         38.57         3.78 o                         
   5   2  13        623.49        577.91        16.14 o                         
   6   2  13          7.65          7.03         2.99 o                         
  -6   3  13         11.17          2.82         2.80 o                         
  -5   3  13         53.45         48.34         4.45 o                         
  -4   3  13         44.33         40.33         4.16 o                         
  -3   3  13       1491.31       1582.01        34.86 o                         
  -2   3  13        184.07        200.14        16.97 o                         
  -1   3  13         72.96         85.38         5.55 o                         
   0   3  13        209.09        196.04         7.02 o                         
   1   3  13        782.18        799.71        30.10 o                         
   2   3  13         17.67         15.01         2.57 o                         
   3   3  13         47.27         43.54         3.89 o                         
   4   3  13         68.88         73.41         5.77 o                         
   5   3  13          0.65          1.65         2.29 o                         
   6   3  13         11.44         12.84         3.42 o                         
  -6   4  13          5.04          0.80         1.60 o                         
  -5   4  13        404.72        411.13        13.59 o                         
  -4   4  13          0.10         -1.42         1.42 o                         
  -3   4  13         19.25         21.49         3.17 o                         
  -2   4  13        331.75        327.12         9.10 o                         
  -1   4  13        226.55        207.58         6.85 o                         
   0   4  13          0.88         -1.41         1.41 o                         
   1   4  13        553.34        595.00        11.59 o                         
   2   4  13        476.56        497.45        14.38 o                         
   3   4  13         76.62         71.07         5.53 o                         
   4   4  13         38.46         39.53         5.95 o                         
   5   4  13        749.48        793.43        34.43 o                         
  -6   5  13          0.08         -1.81         2.29 o                         
  -5   5  13          4.98          4.26         1.88 o                         
  -4   5  13         18.01         22.74         3.88 o                         
  -3   5  13         42.11         42.71         3.93 o                         
  -2   5  13          8.27          2.76         1.57 o                         
  -1   5  13        195.38        193.91         7.44 o                         
   0   5  13        168.24        180.83         5.85 o                         
   1   5  13        174.44        169.65         5.73 o                         
   2   5  13         57.55         44.05         4.31 o                         
   3   5  13        390.21        384.06        12.96 o                         
   4   5  13         53.12         38.63         4.40 o                         
   5   5  13          0.27         -1.94         2.18 o                         
  -5   6  13        150.01        156.54        11.02 o                         
  -4   6  13         82.04         74.74         7.64 o                         
  -3   6  13          7.09          6.57         2.96 o                         
  -2   6  13          2.97         -1.81         2.12 o                         
  -1   6  13        329.53        320.79         7.81 o                         
   0   6  13        149.20        149.63         6.74 o                         
   1   6  13        161.88        169.34         8.29 o                         
   2   6  13        175.02        161.14         8.51 o                         
   3   6  13          7.49          8.17         2.34 o                         
   4   6  13         39.79         34.57         3.97 o                         
   5   6  13        138.45        148.73         9.46 o                         
  -5   7  13         23.28         20.86         4.99 o                         
  -4   7  13        177.83        126.33         7.92 o                         
  -3   7  13         54.20         41.90         3.98 o                         
  -2   7  13        156.84        155.55         7.88 o                         
  -1   7  13        249.22        229.58         9.26 o                         
   0   7  13         20.70         23.19         4.04 o                         
   1   7  13         35.00         28.58         2.84 o                         
   2   7  13        102.22         94.70         4.69 o                         
   3   7  13        616.22        612.53        15.67 o                         
   4   7  13          0.25          1.66         3.54 o                         
  -4   8  13        294.58        291.94        12.28 o                         
  -3   8  13          3.51          0.35         1.67 o                         
  -2   8  13        355.35        377.91        10.80 o                         
   0   8  13        393.11        365.71        10.50 o                         
   1   8  13          2.87         -0.95         1.68 o                         
   2   8  13        262.49        284.41         9.49 o                         
   3   8  13          8.03          9.84         4.23 o                         
  -2   9  13        120.21        141.01        10.63 o                         
  -1   9  13         22.11         25.18         4.95 o                         
   0   9  13         22.10         15.53         4.56 o                         
   1   9  13        270.29        268.24        13.55 o                         
   2   9  13        231.26        152.73       186.73 o                         
  -4   0  14        333.78        367.74        17.28 o                         
  -2   0  14       2454.83       2536.11        68.65 o                         
   0   0  14         40.10         34.84         6.74 o                         
   2   0  14        401.32        446.22        16.48 o                         
   4   0  14        399.93        350.81        15.03 o                         
  -6   1  14        264.08        270.01        15.38 o                         
  -5   1  14        129.85        110.32        18.61 o                         
  -4   1  14        896.84        968.46        29.66 o                         
  -3   1  14         31.67         23.43         2.98 o                         
  -2   1  14          6.54          5.20         2.31 o                         
  -1   1  14        212.89        219.59         7.98 o                         
   0   1  14       1111.95       1113.33        37.14 o                         
   1   1  14         14.06         12.49         2.59 o                         
   2   1  14        582.08        615.91        14.19 o                         
   3   1  14         90.52         89.38         6.91 o                         
   4   1  14         40.00         34.77         4.07 o                         
   5   1  14        142.83        143.44         7.96 o                         
  -5   2  14         80.58         82.63         5.81 o                         
  -4   2  14          8.13          9.01         2.70 o                         
  -3   2  14          5.72          3.29         1.97 o                         
  -2   2  14        569.54        603.01        19.72 o                         
  -1   2  14        248.85        243.83        11.57 o                         
   0   2  14        715.52        769.99        16.94 o                         
   1   2  14         43.46         47.45         4.09 o                         
   2   2  14        177.61        210.28        10.64 o                         
   3   2  14          2.21         -1.03         1.94 o                         
   4   2  14        946.51        932.65        33.24 o                         
   5   2  14          6.92          5.63         2.96 o                         
  -5   3  14          0.63         -1.98         1.98 o                         
  -4   3  14        276.36        273.02        13.01 o                         
  -3   3  14          7.89          4.81         1.89 o                         
  -2   3  14         30.95         26.41         3.04 o                         
  -1   3  14          1.08          1.97         1.98 o                         
   0   3  14        857.69        841.20        16.95 o                         
   1   3  14          0.38         -1.74         1.74 o                         
   2   3  14        151.64        173.74         7.64 o                         
   3   3  14         20.73         13.86         2.96 o                         
   4   3  14        111.37        125.14         6.61 o                         
   5   3  14         27.21         22.83         5.12 o                         
  -5   4  14          1.63         -0.31         2.02 o                         
  -4   4  14         20.16         17.74         3.12 o                         
  -3   4  14         59.08         64.15         5.34 o                         
  -2   4  14         14.20         14.82         2.58 o                         
  -1   4  14          2.98          4.06         2.03 o                         
   0   4  14        375.82        395.09        13.29 o                         
   1   4  14         67.12         60.23         4.74 o                         
   2   4  14         46.38         34.56         4.02 o                         
   3   4  14          9.82          8.95         2.45 o                         
   4   4  14        744.38        722.75        29.38 o                         
  -5   5  14        247.33        263.74        11.60 o                         
  -4   5  14        134.23        135.43         7.26 o                         
  -3   5  14          3.03          3.50         2.78 o                         
  -2   5  14         46.92         37.05         4.66 o                         
  -1   5  14        226.48        243.24        12.87 o                         
   0   5  14        193.09        194.51         8.74 o                         
   1   5  14         20.60         24.21         3.12 o                         
   2   5  14          1.83          1.97         2.23 o                         
   3   5  14         75.86         77.87         7.67 o                         
   4   5  14         10.85          4.53        10.92 o                         
  -4   6  14         77.40         93.89         7.39 o                         
  -3   6  14         21.98         25.53         3.72 o                         
  -2   6  14        397.00        393.02        11.46 o                         
  -1   6  14        142.35        136.87         5.90 o                         
   0   6  14         40.50         43.01         3.33 o                         
   1   6  14         76.76         73.73         4.82 o                         
   2   6  14        103.84         80.49         9.17 o                         
   3   6  14        163.67        202.96         9.42 o                         
  -3   7  14        165.90        172.42         9.08 o                         
  -2   7  14          0.01         -1.83         1.83 o                         
  -1   7  14          4.14         -0.40         1.71 o                         
   0   7  14        271.88        274.55         8.57 o                         
   1   7  14        263.77        283.97        16.04 o                         
   2   7  14        147.63        150.56         9.85 o                         
   0   8  14         57.36         53.09         8.90 o                         
  -3   0  15        942.01        986.32        42.08 o                         
  -1   0  15         43.34         45.61         5.79 o                         
   1   0  15       1396.75       1467.95        67.24 o                         
   3   0  15        331.90        354.72        22.95 o                         
  -4   1  15        134.21        151.96         7.73 o                         
  -3   1  15          7.24          6.74         2.69 o                         
  -2   1  15          7.52         10.79         2.60 o                         
  -1   1  15       1214.44       1237.57        22.49 o                         
   0   1  15         43.83         44.55         4.48 o                         
   1   1  15        415.07        389.51        12.67 o                         
   2   1  15        109.86         98.84         6.41 o                         
   3   1  15        207.97        195.92         8.15 o                         
  -4   2  15          1.12         -0.74         1.95 o                         
  -3   2  15         98.03        113.94         8.87 o                         
  -2   2  15         24.00         26.07         3.51 o                         
  -1   2  15         11.38          8.20         2.66 o                         
   0   2  15        101.86        124.02         6.70 o                         
   1   2  15        186.68        206.24         9.97 o                         
   2   2  15         27.32         31.86         3.80 o                         
   3   2  15        508.85        519.98        13.60 o                         
  -4   3  15          5.76          9.61         2.96 o                         
  -3   3  15        105.22        118.81         7.24 o                         
  -2   3  15         34.51         30.85         3.58 o                         
  -1   3  15        342.10        324.94        10.60 o                         
   0   3  15          0.96          1.53         2.26 o                         
   1   3  15          5.27         -0.03         2.53 o                         
   2   3  15          4.32          3.37         2.49 o                         
   3   3  15        136.52        133.80         7.75 o                         
  -3   4  15         14.37         18.42         3.50 o                         
  -2   4  15         19.24         11.31         4.79 o                         
  -1   4  15          0.38         -1.17         2.84 o                         
   0   4  15         56.05         68.46         6.45 o                         
   1   4  15         39.25         38.14         3.82 o                         
   2   4  15        133.86        147.57         7.10 o                         
  -2   5  15        156.92        180.60         8.49 o                         
  -1   5  15        585.59        645.86        14.50 o                         
   0   5  15        232.05        225.06         8.36 o                         
   1   5  15          2.76          0.85         3.30 o                         
   2   5  15        156.02        171.52        10.66 o                         
  -1   6  15         19.41          4.35         7.82 o                         
   0   6  15         20.11         20.49         5.12 o                         
  -2   0  16         22.74         19.31         4.58 o                         
   0   0  16        621.19        620.89        41.35 o                         
  -2   1  16         33.36         26.82         3.75 o                         
  -1   1  16          6.63          1.43         2.44 o                         
   0   1  16         36.57         33.14         3.96 o                         
   1   1  16          7.27          2.84         3.29 o                         
  -1   2  16        145.46        140.70         7.02 o                         
   0   2  16        439.26        413.43        11.83 o                         
                                                                                
