# Supplementary material for: Investigation of solid-state photochemical nitro–nitrito linkage isomerization: crystal structures of trans-bis­(ethyl­enedi­amine)(iso­thio­cyanato)­nitritocobalt(III) salts: thio­cyanate, chloride monohydrate, and perchlorate–thio­cyanate­(0.75/0.25)
Source: Acta Crystallogr E Crystallogr Commun. 2018 Sep 28;74(Pt 10):1526–31. doi: 10.1107/S2056989018013634 (PMC6176456; doi:10.1107/S2056989018013634)
Supplement: Supplementary file 6 [file e-74-01526-IIIsup4.hkl]

data_III                                                                        
_shelx_title ' mo_180208ohbaen2clo4_0m1_a.res in P2(1)/n'                       
_shelx_refln_list_code          4                                               
_shelx_F_calc_maximum      341.30                                               
_exptl_crystal_F_000      1528.00                                               
_reflns_d_resolution_high  0.7593                                               
                                                                                
loop_                                                                           
 _space_group_symop_operation_xyz                                               
 'x, y, z'                                                                      
 '-x+1/2, y+1/2, -z+1/2'                                                        
 '-x, -y, -z'                                                                   
 'x-1/2, -y-1/2, z-1/2'                                                         
                                                                                
_cell_length_a    11.3141                                                       
_cell_length_b    16.2969                                                       
_cell_length_c    16.1298                                                       
_cell_angle_alpha  90.000                                                       
_cell_angle_beta  109.023                                                       
_cell_angle_gamma  90.000                                                       
                                                                                
_shelx_F_squared_multiplier     1.000                                           
                                                                                
loop_                                                                           
 _refln_index_h                                                                 
 _refln_index_k                                                                 
 _refln_index_l                                                                 
 _refln_F_squared_calc                                                          
 _refln_F_squared_meas                                                          
 _refln_F_squared_sigma                                                         
 _refln_observed_status                                                         
   6   0   0         27.40        105.32         9.75 o                         
   8   0   0      13409.27      15141.12       393.52 o                         
  10   0   0         40.69         35.76         9.28 o                         
  12   0   0       5918.18       6288.85       206.87 o                         
  14   0   0         58.30          6.27        20.06 o                         
   1   1   0        751.11        344.41        36.99 o                         
   2   1   0       6329.39       5815.38        99.83 o                         
   3   1   0        222.70        201.54         6.27 o                         
   4   1   0       8267.82       8746.36       151.23 o                         
   5   1   0       4594.39       4075.65        74.91 o                         
   6   1   0       2670.66       2330.93        41.70 o                         
   7   1   0       2841.50       2881.83        51.32 o                         
   8   1   0        109.63        153.52        12.99 o                         
   9   1   0       2606.12       2575.21        54.52 o                         
  10   1   0        180.74        137.47        11.02 o                         
  11   1   0       2308.12       2118.07        71.36 o                         
  12   1   0        759.67        716.15        28.42 o                         
  13   1   0        296.91        308.05        20.13 o                         
  14   1   0        342.62        317.83        30.14 o                         
   0   2   0       1352.98        535.57        34.38 o                         
   1   2   0        354.33        289.87         8.80 o                         
   2   2   0        424.09        248.91         6.56 o                         
   3   2   0         13.22         31.07         2.53 o                         
   4   2   0        102.32        137.51         7.67 o                         
   5   2   0          4.91          4.57         3.09 o                         
   6   2   0          0.58          0.04         2.48 o                         
   7   2   0         24.48         23.27         4.32 o                         
   8   2   0          1.68         -2.39         3.67 o                         
   9   2   0          6.40          3.14         4.64 o                         
  10   2   0         52.73         69.41        10.36 o                         
  11   2   0         82.56         60.14         9.64 o                         
  12   2   0         23.42         15.35         8.82 o                         
  13   2   0          1.81         -1.99         9.77 o                         
  14   2   0         15.47         -7.72        15.05 o                         
   1   3   0        496.95        665.97        22.24 o                         
   2   3   0       5004.43       4585.18        70.71 o                         
   3   3   0       4112.61       3940.96        82.22 o                         
   4   3   0      15710.19      13990.37       214.41 o                         
   5   3   0         58.88         33.58         4.22 o                         
   6   3   0        612.09        699.83        16.90 o                         
   7   3   0          3.72          9.93         3.80 o                         
   8   3   0        870.17        898.30        22.24 o                         
   9   3   0        891.87        910.47        22.00 o                         
  10   3   0          3.34          4.24         6.64 o                         
  11   3   0        367.45        338.90        19.22 o                         
  12   3   0       1021.13       1116.46        45.96 o                         
  13   3   0        284.88        273.17        23.53 o                         
   1   4   0       3439.82       4004.49        46.61 o                         
   2   4   0        154.91        193.64        10.34 o                         
   3   4   0         43.94         53.15         3.30 o                         
   4   4   0       6276.88       6635.11       104.96 o                         
   5   4   0       2753.49       2543.23        49.52 o                         
   6   4   0        102.62        159.90         7.97 o                         
   7   4   0        503.00        550.16        15.96 o                         
   8   4   0        848.89        924.79        22.82 o                         
   9   4   0       2240.38       2516.02        55.42 o                         
  10   4   0         78.69        111.29        32.60 o                         
  11   4   0        445.98        427.95        21.55 o                         
  12   4   0       2624.60       2632.97        63.23 o                         
  13   4   0        546.05        572.46        27.40 o                         
   1   5   0      26431.88      23087.47       379.87 o                         
   2   5   0       2684.40       2639.21        34.40 o                         
   3   5   0        126.03         31.90         3.41 o                         
   4   5   0         33.78         19.80         3.70 o                         
   5   5   0        647.52        371.60        10.40 o                         
   6   5   0        408.04        336.42        11.53 o                         
   7   5   0       5535.79       5136.76        86.45 o                         
   8   5   0         19.64         55.83         7.11 o                         
   9   5   0        246.39        287.71        15.73 o                         
  10   5   0         56.50         67.67        10.70 o                         
  11   5   0       2974.80       3071.92        69.36 o                         
  12   5   0        795.92        824.51        30.84 o                         
  13   5   0          4.33         -8.31         8.31 o                         
   0   6   0         59.30         58.91         5.89 o                         
   1   6   0         79.27         47.04         2.40 o                         
   2   6   0         38.99         29.16         2.15 o                         
   3   6   0         95.03        103.03         5.07 o                         
   4   6   0        385.11        208.58         8.20 o                         
   5   6   0         68.89         78.24         5.17 o                         
   6   6   0         82.52         65.58         5.42 o                         
   7   6   0        238.50        207.66        10.62 o                         
   8   6   0         95.54         56.79         6.40 o                         
   9   6   0          8.98         18.12         5.77 o                         
  10   6   0         49.09         66.76        12.83 o                         
  11   6   0         31.87          7.84         7.90 o                         
  12   6   0         24.89         12.60         8.71 o                         
  13   6   0          0.50         -8.65         8.65 o                         
   1   7   0         86.68         91.39         3.73 o                         
   2   7   0       2144.98       1995.59        26.04 o                         
   3   7   0       1338.06       1055.09        18.06 o                         
   4   7   0       1332.89       1422.52        25.41 o                         
   5   7   0         30.05         21.89         3.45 o                         
   6   7   0        309.38        281.91        10.46 o                         
   7   7   0        916.33        899.87        20.44 o                         
   8   7   0         14.73         21.77         4.99 o                         
   9   7   0        284.58        286.43        17.55 o                         
  10   7   0         18.25         15.56         6.99 o                         
  11   7   0        745.51        763.13        25.47 o                         
  12   7   0        272.91        240.74        21.69 o                         
  13   7   0        396.20        340.86        26.81 o                         
   0   8   0      38486.64      25827.30      1570.95 o                         
   1   8   0       5945.34       6229.19        77.53 o                         
   2   8   0      25862.19      26786.69       302.75 o                         
   3   8   0        110.85         76.13         4.03 o                         
   4   8   0       3512.73       3655.45        56.72 o                         
   5   8   0        120.14        108.71         7.51 o                         
   6   8   0       2946.76       3240.24        52.79 o                         
   7   8   0         91.50        123.33         9.53 o                         
   8   8   0        575.20        654.78        18.03 o                         
   9   8   0         13.15          7.01         5.87 o                         
  10   8   0       1286.39       1537.78        40.85 o                         
  11   8   0        673.08        712.27        24.53 o                         
  12   8   0       1352.43       1473.02        40.61 o                         
  13   8   0         26.06          7.10         8.44 o                         
   1   9   0       9149.32       8785.69       108.49 o                         
   2   9   0       2389.58       2417.24        31.41 o                         
   3   9   0        491.57        561.73        11.45 o                         
   4   9   0        303.91        241.15         8.75 o                         
   5   9   0       1397.50       1152.94        23.61 o                         
   6   9   0       2495.81       2492.22        60.51 o                         
   7   9   0       2316.71       2321.15        41.43 o                         
   8   9   0       1644.87       1753.30        53.95 o                         
   9   9   0        510.71        505.58        21.25 o                         
  10   9   0       1266.64       1246.87        35.97 o                         
  11   9   0       2162.55       2241.60        63.95 o                         
  12   9   0       1628.31       1737.47        44.99 o                         
   0  10   0       1181.49       1212.16        26.92 o                         
   1  10   0        348.80        381.34         8.32 o                         
   2  10   0        393.54        407.45         9.95 o                         
   3  10   0        695.23        777.49        15.51 o                         
   4  10   0         11.13          6.67         2.70 o                         
   5  10   0       1315.72       1336.33        28.77 o                         
   6  10   0        222.38        229.35        10.50 o                         
   7  10   0        176.74        224.54        19.95 o                         
   8  10   0          7.17         15.02         6.36 o                         
   9  10   0        185.80        177.65        21.48 o                         
  10  10   0          9.23         14.63         7.12 o                         
  11  10   0          0.78          1.06         6.79 o                         
  12  10   0        121.46        110.64        13.95 o                         
   1  11   0        812.10        701.52        12.01 o                         
   2  11   0        301.39        283.06         8.31 o                         
   3  11   0         67.22         58.37         4.25 o                         
   4  11   0        279.36        249.92         8.63 o                         
   5  11   0        690.69        663.19        15.74 o                         
   6  11   0        358.08        391.11        13.75 o                         
   7  11   0        259.36        283.52        17.34 o                         
   8  11   0         43.75         60.50         8.57 o                         
   9  11   0        276.90        252.08        16.21 o                         
  10  11   0        160.97        176.28        12.88 o                         
  11  11   0        363.23        340.38        19.00 o                         
  12  11   0         19.48          6.75        12.89 o                         
   0  12   0      24233.58      26845.19       458.36 o                         
   1  12   0       5696.92       6080.08        73.44 o                         
   2  12   0       5293.46       5404.19        75.73 o                         
   3  12   0        396.76        449.25        11.61 o                         
   4  12   0       6390.40       6545.04        85.61 o                         
   5  12   0          2.14          8.60         3.78 o                         
   6  12   0       1579.33       1525.18        41.62 o                         
   7  12   0         63.52         63.68         8.42 o                         
   8  12   0       1013.04       1211.21        53.38 o                         
   9  12   0        197.12        209.58        14.80 o                         
  10  12   0        382.39        317.89        16.99 o                         
  11  12   0        650.95        686.94        31.12 o                         
   1  13   0       4895.58       4956.84        77.63 o                         
   2  13   0         84.97         86.75         4.96 o                         
   3  13   0         10.53         13.26         4.73 o                         
   4  13   0         21.16         16.65         4.27 o                         
   5  13   0        858.76        816.56        29.80 o                         
   6  13   0       1630.98       1636.43        38.91 o                         
   7  13   0        692.53        749.20        25.11 o                         
   8  13   0        762.94        666.35        21.46 o                         
   9  13   0        352.79        362.06        18.79 o                         
  10  13   0       1262.56       1274.83        45.60 o                         
  11  13   0        891.05        970.67        32.86 o                         
   0  14   0        402.77        491.65        27.44 o                         
   1  14   0        354.04        448.21        29.11 o                         
   2  14   0         49.06         40.46         4.30 o                         
   3  14   0        116.80        117.82         7.85 o                         
   4  14   0         14.52          9.91         4.65 o                         
   5  14   0        726.59        687.78        31.02 o                         
   6  14   0        425.52        452.48        18.91 o                         
   7  14   0         20.00         15.35         6.47 o                         
   8  14   0          9.58         -2.54         4.57 o                         
   9  14   0         73.21         82.95        10.46 o                         
  10  14   0          2.31         -5.85         5.85 o                         
   1  15   0        639.49        579.00        32.13 o                         
   2  15   0         26.00         26.09         9.28 o                         
   3  15   0          3.56         -1.48         3.79 o                         
   4  15   0        133.38         85.74        21.31 o                         
   5  15   0        347.95        308.41        17.76 o                         
   6  15   0          1.50          0.70         5.95 o                         
   7  15   0          0.90         -4.03         4.03 o                         
   8  15   0         11.68          4.29         5.23 o                         
   9  15   0         96.73        111.55        13.60 o                         
  10  15   0         22.70          8.90        10.31 o                         
   0  16   0       2994.50       3225.91       137.91 o                         
   1  16   0       2220.59       2573.95       114.09 o                         
   2  16   0       2409.94       2677.52        86.27 o                         
   3  16   0        274.79        229.36        16.27 o                         
   4  16   0       1177.88       1114.94        43.53 o                         
   5  16   0          8.11          3.85         3.94 o                         
   6  16   0       1460.93       1450.03        36.98 o                         
   7  16   0        283.59        375.63        18.20 o                         
   8  16   0        271.04        274.36        17.37 o                         
   9  16   0         56.59         80.76        11.09 o                         
   1  17   0       2462.19       2897.34        96.04 o                         
   2  17   0          7.49         -4.33        11.91 o                         
   3  17   0          0.69         -3.11         7.53 o                         
   4  17   0         33.22         17.25         8.05 o                         
   5  17   0        694.30        762.47        34.92 o                         
   6  17   0        616.71        624.90        30.22 o                         
   7  17   0         72.01         73.35        10.26 o                         
   8  17   0       1078.27       1011.70        45.34 o                         
   0  18   0         54.60         42.63        17.55 o                         
   1  18   0        467.21        526.08        31.92 o                         
   2  18   0         84.08         41.81        12.83 o                         
   3  18   0        284.95        302.34        25.71 o                         
   4  18   0         65.24         58.68        14.10 o                         
   5  18   0        266.82        271.20        30.53 o                         
   6  18   0        337.77        308.25        19.78 o                         
   7  18   0        164.67        142.65        14.56 o                         
   1  19   0         38.13         16.72        10.53 o                         
   2  19   0          3.01          4.80        10.17 o                         
   3  19   0         92.51         87.76        25.08 o                         
   4  19   0         27.06         16.11        21.31 o                         
   5  19   0        102.17         86.44        15.96 o                         
   6  19   0         22.15          7.14         6.78 o                         
   0  20   0        955.32       1011.78        67.70 o                         
   1  20   0       1638.57       1785.27        67.82 o                         
   2  20   0       2388.68       2659.53        89.98 o                         
   3  20   0        811.34        879.32        96.54 o                         
   4  20   0        874.54        999.21        49.20 o                         
   5  20   0        243.57        284.60        50.15 o                         
   1  21   0        201.95        201.76        23.19 o                         
   2  21   0          1.00         16.30        21.31 o                         
 -13   0   1         18.34         31.00        14.69 o                         
 -11   0   1         77.20         65.20        18.81 o                         
  -9   0   1        202.97        151.02        34.48 o                         
  -7   0   1        164.29        182.98        14.61 o                         
  -5   0   1        195.82        199.74        12.83 o                         
  -3   0   1          2.21         32.28         3.55 o                         
   1   0   1        621.64        185.60        18.63 o                         
   3   0   1        562.02        490.17        24.24 o                         
   5   0   1        789.28        766.90        24.92 o                         
   7   0   1         11.47          7.30         4.41 o                         
   9   0   1         84.55         98.70        15.67 o                         
  11   0   1        143.82        157.97        26.33 o                         
  13   0   1         86.58         87.34        18.18 o                         
 -14   1   1        503.80        520.34        27.99 o                         
 -13   1   1         45.35         20.69        12.41 o                         
 -12   1   1        425.84        373.09        21.40 o                         
 -11   1   1       1650.07       1653.79        59.80 o                         
 -10   1   1        264.47        214.79        18.12 o                         
  -9   1   1       2379.78       2378.22        46.27 o                         
  -8   1   1         10.33         18.74         5.43 o                         
  -7   1   1       7631.01       7278.25       130.86 o                         
  -6   1   1       2605.52       2754.33        53.44 o                         
  -5   1   1       5783.65       6040.48       172.26 o                         
  -4   1   1       2275.08       1878.76        36.36 o                         
  -3   1   1         55.70         22.48         2.51 o                         
  -2   1   1       6762.05       5819.24        99.99 o                         
  -1   1   1          9.09          5.02         0.89 o                         
   1   1   1       1617.02       1559.46        53.76 o                         
   2   1   1       4275.32       3780.78        68.30 o                         
   3   1   1       4853.99       4450.80        98.50 o                         
   4   1   1       1399.65       1942.30        31.02 o                         
   5   1   1       6264.50       5916.22        86.48 o                         
   6   1   1       4846.50       3881.27        69.20 o                         
   7   1   1        217.24        234.39         9.13 o                         
   8   1   1          5.29          8.42         4.58 o                         
   9   1   1       3736.81       3625.07        73.60 o                         
  10   1   1        453.92        595.44        21.30 o                         
  11   1   1       2072.17       1789.15        53.39 o                         
  12   1   1        127.95        139.05        18.82 o                         
  13   1   1        666.45        643.23        28.26 o                         
 -14   2   1        194.92        180.01        18.16 o                         
 -13   2   1        567.36        579.69        41.37 o                         
 -12   2   1        186.54        211.32        16.71 o                         
 -11   2   1        818.27        737.38        27.30 o                         
 -10   2   1        412.81        320.85        23.48 o                         
  -9   2   1        188.62        277.47        12.65 o                         
  -8   2   1       1733.28       1919.50        37.97 o                         
  -7   2   1      39913.51      42055.31       713.07 o                         
  -6   2   1        584.48        770.39        19.88 o                         
  -5   2   1      64006.62      65393.05      2173.26 o                         
  -4   2   1       8565.86       7966.34       160.21 o                         
  -2   2   1        127.93        163.11         5.02 o                         
   0   2   1        962.89       1092.27        17.84 o                         
   2   2   1       1112.47       1225.43        24.75 o                         
   3   2   1         57.47         78.80         3.88 o                         
   4   2   1       1082.44       1349.43        30.40 o                         
   5   2   1      40180.71      40664.93       973.86 o                         
   6   2   1        290.26        317.69         9.90 o                         
   7   2   1       9111.26       9706.65       141.07 o                         
   8   2   1        300.60        302.24        12.46 o                         
   9   2   1       6433.22       6748.29       126.26 o                         
  10   2   1        166.29        198.75        13.97 o                         
  11   2   1        187.00        174.87        14.68 o                         
  12   2   1         18.08         19.94        10.13 o                         
  13   2   1         48.32         80.50        12.99 o                         
 -14   3   1        634.58        689.85        33.25 o                         
 -13   3   1         59.95         52.30        16.46 o                         
 -12   3   1        683.48        726.26        28.47 o                         
 -11   3   1       1077.21       1034.19        32.65 o                         
 -10   3   1        853.33        867.06        40.52 o                         
  -9   3   1        624.62        677.96        19.70 o                         
  -8   3   1        113.90        103.51         9.97 o                         
  -7   3   1       3095.47       3437.08        60.09 o                         
  -6   3   1       4499.62       4250.91        79.14 o                         
  -5   3   1       1026.03        956.06        26.25 o                         
  -4   3   1      13065.80      12687.59       218.00 o                         
  -3   3   1       5183.17       4002.51        83.00 o                         
  -2   3   1      36176.62      31600.83      1065.69 o                         
  -1   3   1        801.13        669.04        30.00 o                         
   0   3   1        618.97        259.45         6.63 o                         
   1   3   1       3353.54       3058.53        57.10 o                         
   2   3   1        817.37        664.18        25.28 o                         
   3   3   1       2353.34       2321.96        47.26 o                         
   4   3   1      10898.95      10301.59       187.24 o                         
   5   3   1       1225.87       1356.18        26.42 o                         
   6   3   1        761.93        680.14        18.11 o                         
   7   3   1        193.55        144.75         7.74 o                         
   8   3   1       1319.73       1279.78        30.18 o                         
   9   3   1       1357.24       1420.45        29.52 o                         
  10   3   1        248.61        170.31        14.95 o                         
  11   3   1       1577.59       1501.93        41.76 o                         
  12   3   1        396.66        425.43        28.23 o                         
  13   3   1        442.22        462.13        25.04 o                         
 -14   4   1         21.89         21.07        14.72 o                         
 -13   4   1          0.70        -10.90        10.90 o                         
 -12   4   1        101.49        112.48        14.19 o                         
 -11   4   1          0.06         -2.80         6.36 o                         
 -10   4   1          1.28         -5.02         5.02 o                         
  -9   4   1         44.96         37.11         6.57 o                         
  -8   4   1         20.35         28.87         5.10 o                         
  -7   4   1         25.90         15.82         3.94 o                         
  -6   4   1         91.76         88.92         6.32 o                         
  -5   4   1         10.33          6.72         2.77 o                         
  -4   4   1          5.24         17.29         2.66 o                         
  -3   4   1        875.35        611.67        13.95 o                         
  -2   4   1         32.14         37.86         2.47 o                         
  -1   4   1        387.61        199.08         9.60 o                         
   0   4   1       1257.21       1192.57        44.39 o                         
   1   4   1        662.93        368.01         9.42 o                         
   2   4   1          9.24         24.39         2.23 o                         
   3   4   1        259.92        238.36         7.91 o                         
   4   4   1         38.50         26.04         3.36 o                         
   5   4   1         24.55          6.29         2.73 o                         
   6   4   1         43.77         23.05         3.97 o                         
   7   4   1        569.47        493.12        13.73 o                         
   8   4   1        123.51        116.93         7.67 o                         
   9   4   1          0.28         -3.18         4.33 o                         
  10   4   1         10.55         21.78         9.68 o                         
  11   4   1        249.09        225.15        16.43 o                         
  12   4   1         35.43         27.40         9.04 o                         
  13   4   1         20.33         -7.48         8.61 o                         
 -13   5   1          8.56         -3.19         8.41 o                         
 -12   5   1        477.27        497.15        24.10 o                         
 -11   5   1       1315.95       1424.70        40.34 o                         
 -10   5   1          3.16          0.54         3.43 o                         
  -9   5   1        851.39        869.65        23.39 o                         
  -8   5   1        350.14        328.09        14.86 o                         
  -7   5   1       5676.60       5424.97        90.60 o                         
  -6   5   1        764.90        628.67        16.46 o                         
  -5   5   1        142.30        212.67         7.55 o                         
  -4   5   1        447.17        535.21        11.93 o                         
  -3   5   1        947.82        794.21        14.81 o                         
  -2   5   1        850.46        498.05        10.48 o                         
  -1   5   1       6696.72       5887.52       105.30 o                         
   0   5   1       1497.81       1521.96        25.73 o                         
   1   5   1       2073.74       1848.77        24.87 o                         
   2   5   1        305.86        448.17         8.35 o                         
   3   5   1        388.99        432.00         9.27 o                         
   4   5   1        212.69        232.76         7.64 o                         
   5   5   1        194.34        230.50         8.15 o                         
   6   5   1        900.00        886.28        20.71 o                         
   7   5   1        149.89        193.70         9.31 o                         
   8   5   1         81.48         45.35         5.58 o                         
   9   5   1       1381.40       1455.53        30.72 o                         
  10   5   1        389.43        417.95        22.63 o                         
  11   5   1       1208.26       1066.12        40.05 o                         
  12   5   1         77.63         86.74        14.36 o                         
  13   5   1        186.92        150.44        15.51 o                         
 -13   6   1        399.31        348.93        26.25 o                         
 -12   6   1        261.16        319.44        24.97 o                         
 -11   6   1        732.59        703.64        27.24 o                         
 -10   6   1        189.01        178.05        19.50 o                         
  -9   6   1        199.98        233.62        14.13 o                         
  -8   6   1        225.74        190.10        10.53 o                         
  -7   6   1      17459.25      18911.67       293.13 o                         
  -6   6   1       2935.80       2922.96        47.15 o                         
  -5   6   1      17924.92      17436.52       268.12 o                         
  -4   6   1        269.11        266.88         8.14 o                         
  -3   6   1      12929.04      13416.82       178.19 o                         
  -2   6   1       1131.63       1092.82        17.77 o                         
  -1   6   1       6693.06       7038.28        81.52 o                         
   0   6   1       4618.16       5027.18        78.65 o                         
   1   6   1        321.90        379.25        11.65 o                         
   2   6   1        174.93        353.23         7.47 o                         
   3   6   1         85.93        103.69         5.12 o                         
   4   6   1        298.46        274.18         8.47 o                         
   5   6   1       5001.53       5438.26        81.46 o                         
   6   6   1       2933.77       3314.94        53.04 o                         
   7   6   1       5156.87       5730.97        87.42 o                         
   8   6   1        897.99        833.04        20.88 o                         
   9   6   1       1425.46       1208.86        31.19 o                         
  10   6   1        323.24        289.85        19.52 o                         
  11   6   1        398.27        398.50        21.54 o                         
  12   6   1         59.18         61.93        11.32 o                         
  13   6   1         96.42        158.56        16.12 o                         
 -13   7   1        252.29        222.64        16.57 o                         
 -12   7   1        121.86        126.90        12.06 o                         
 -11   7   1       2238.71       2257.84        48.93 o                         
 -10   7   1        222.97        174.27        27.58 o                         
  -9   7   1         78.92         95.59        10.50 o                         
  -8   7   1       3989.82       3974.43        64.20 o                         
  -7   7   1       6784.80       6810.60       129.86 o                         
  -6   7   1        407.52        262.70         9.74 o                         
  -5   7   1        148.69        208.66         8.11 o                         
  -4   7   1         83.29         29.50         3.38 o                         
  -3   7   1       3262.72       2944.32        39.20 o                         
  -2   7   1       4260.31       3264.43        42.57 o                         
  -1   7   1         79.70         54.06         3.30 o                         
   0   7   1       5097.32       4857.24        70.69 o                         
   1   7   1       5062.55       5265.62        62.68 o                         
   2   7   1         21.75         88.36         5.39 o                         
   3   7   1       1842.62       1987.41        28.36 o                         
   4   7   1      15289.07      13845.46       195.86 o                         
   5   7   1        525.94        590.79        14.49 o                         
   6   7   1        309.05        396.92        12.46 o                         
   7   7   1       1552.10       1526.99        29.64 o                         
   8   7   1       1166.06       1220.94        24.53 o                         
   9   7   1        498.52        528.19        28.37 o                         
  10   7   1        342.04        330.22        16.87 o                         
  11   7   1       2067.52       2095.02        47.16 o                         
  12   7   1        206.96        204.50        14.72 o                         
  13   7   1        650.40        617.46        25.83 o                         
 -13   8   1          4.02         10.22         8.06 o                         
 -12   8   1        118.34        120.63        21.09 o                         
 -11   8   1          0.11         -7.05         7.05 o                         
 -10   8   1         41.71         46.05         9.40 o                         
  -9   8   1         14.30         20.24         6.20 o                         
  -8   8   1        155.71        205.29        10.24 o                         
  -7   8   1         47.49         38.12         5.23 o                         
  -6   8   1         40.82         29.84         4.98 o                         
  -5   8   1        127.80        109.19         6.34 o                         
  -4   8   1         23.81         17.52         2.73 o                         
  -3   8   1         40.12         28.03         2.60 o                         
  -2   8   1        966.50        801.84        14.41 o                         
  -1   8   1        459.47        437.74        15.51 o                         
   0   8   1       1338.44       1244.61        19.61 o                         
   1   8   1        109.85         87.79         3.67 o                         
   2   8   1        232.11        330.13         9.05 o                         
   3   8   1          0.07          0.36         1.89 o                         
   4   8   1         43.83         55.89         4.79 o                         
   5   8   1        179.92        106.54         6.50 o                         
   6   8   1        275.69        315.04        11.39 o                         
   7   8   1        527.58        543.41        17.13 o                         
   8   8   1         20.08          8.71         4.26 o                         
   9   8   1          0.88          6.22         4.61 o                         
  10   8   1        186.31        177.10        12.73 o                         
  11   8   1        172.00        151.66        12.82 o                         
  12   8   1         50.53         39.01         9.72 o                         
 -13   9   1          0.83        -12.32        12.32 o                         
 -12   9   1        519.99        471.38        27.96 o                         
 -11   9   1        352.55        316.95        17.30 o                         
 -10   9   1        166.25        144.69        13.99 o                         
  -9   9   1        355.66        399.97        18.19 o                         
  -8   9   1       1282.28       1190.77        36.37 o                         
  -7   9   1        459.52        468.47        14.65 o                         
  -6   9   1        812.71        722.20        22.70 o                         
  -5   9   1         49.88         57.94         5.31 o                         
  -4   9   1       1456.82       1565.09        26.09 o                         
  -3   9   1       2666.93       2122.49        30.14 o                         
  -2   9   1         15.08          9.98         2.49 o                         
  -1   9   1       1187.32       1150.99        19.81 o                         
   0   9   1        611.40        492.66        10.08 o                         
   1   9   1        288.63        298.02         7.91 o                         
   2   9   1        941.60        992.92        15.56 o                         
   3   9   1        362.51        378.31         9.81 o                         
   4   9   1         23.81         31.16         4.17 o                         
   5   9   1        260.31        351.18        11.56 o                         
   6   9   1       2032.45       1955.38        43.70 o                         
   7   9   1        414.95        397.49        13.77 o                         
   8   9   1        300.97        338.39        16.71 o                         
   9   9   1       1365.57       1171.12        34.32 o                         
  10   9   1       1175.50       1139.29        30.91 o                         
  11   9   1       1067.71       1022.31        30.55 o                         
  12   9   1        384.90        401.08        29.05 o                         
 -12  10   1        373.64        487.62        23.70 o                         
 -11  10   1        243.62        258.98        15.94 o                         
 -10  10   1        319.32        337.82        21.70 o                         
  -9  10   1        462.41        465.85        20.15 o                         
  -8  10   1        812.01        951.97        27.80 o                         
  -7  10   1       7406.28       8411.86       149.99 o                         
  -6  10   1       7784.85       8393.19       124.11 o                         
  -5  10   1      12705.88      12756.29       183.30 o                         
  -4  10   1        437.31        398.89        11.76 o                         
  -3  10   1      12481.99      13201.02       173.55 o                         
  -2  10   1       3906.62       4276.94        60.09 o                         
  -1  10   1      14980.12      15944.97       208.08 o                         
   0  10   1       1181.96       1511.61        24.55 o                         
   1  10   1      12371.25      12692.99       155.22 o                         
   2  10   1       1848.29       2167.14        30.46 o                         
   3  10   1       5383.12       5756.72        70.00 o                         
   4  10   1        520.58        501.89        15.23 o                         
   5  10   1      17517.34      19237.89       297.95 o                         
   6  10   1       3316.98       3670.85        59.88 o                         
   7  10   1       6096.53       6686.77       120.38 o                         
   8  10   1       1649.95       1772.55        38.98 o                         
   9  10   1       3906.63       4170.58        85.71 o                         
  10  10   1        612.44        589.14        22.32 o                         
  11  10   1        475.66        468.53        25.66 o                         
  12  10   1         33.81         19.80         9.62 o                         
 -12  11   1         35.07         20.97        10.58 o                         
 -11  11   1       1161.50       1127.59        31.83 o                         
 -10  11   1        327.15        346.59        32.38 o                         
  -9  11   1        143.32        131.06        11.74 o                         
  -8  11   1       1664.77       1768.88        42.69 o                         
  -7  11   1       1558.07       1677.61        39.87 o                         
  -6  11   1        917.18        941.71        19.88 o                         
  -5  11   1        388.04        396.25        12.70 o                         
  -4  11   1        379.94        355.73        11.81 o                         
  -3  11   1       1126.20       1143.04        20.62 o                         
  -2  11   1       6288.54       5886.56        80.87 o                         
  -1  11   1         27.34         27.64         3.41 o                         
   0  11   1        355.16        287.43         8.08 o                         
   1  11   1        318.02        271.05        10.01 o                         
   2  11   1        312.59        258.38         7.30 o                         
   3  11   1       2203.35       2255.76        33.11 o                         
   4  11   1       3410.20       3426.48        51.83 o                         
   5  11   1       2062.82       1848.07        34.36 o                         
   6  11   1        477.30        455.18        14.88 o                         
   7  11   1       2849.63       2866.14        61.57 o                         
   8  11   1         55.21         58.78         7.88 o                         
   9  11   1       1340.41       1366.23        37.89 o                         
  10  11   1          7.96         14.18         7.26 o                         
  11  11   1       1650.24       1723.06        42.82 o                         
 -11  12   1          0.74         -6.96         6.96 o                         
 -10  12   1          6.49          3.18         8.20 o                         
  -9  12   1         51.46         40.02         8.11 o                         
  -8  12   1        279.21        318.43        14.72 o                         
  -7  12   1        468.90        425.33        17.51 o                         
  -6  12   1          6.85         -0.31         4.47 o                         
  -5  12   1         29.67         30.59         4.95 o                         
  -4  12   1        242.55        248.11         9.51 o                         
  -3  12   1        270.99        292.46         8.72 o                         
  -2  12   1        501.93        564.32        15.80 o                         
  -1  12   1        943.99        957.06        21.54 o                         
   0  12   1       1774.04       1816.07        27.60 o                         
   1  12   1         49.83         48.91         3.95 o                         
   2  12   1        646.93        611.18        17.81 o                         
   3  12   1        424.79        423.46        13.89 o                         
   4  12   1        171.88        209.76         8.17 o                         
   5  12   1        158.78        145.91         8.06 o                         
   6  12   1        580.53        610.36        19.46 o                         
   7  12   1         36.38         32.09         7.96 o                         
   8  12   1          5.01         -5.07         5.07 o                         
   9  12   1        101.63        109.73        15.02 o                         
  10  12   1         71.42         79.92        10.64 o                         
  11  12   1          2.47         -0.01         7.96 o                         
 -11  13   1        114.78         96.95        11.99 o                         
 -10  13   1        105.31         83.57        11.36 o                         
  -9  13   1        120.47        140.58        23.98 o                         
  -8  13   1        299.09        330.52        17.16 o                         
  -7  13   1         90.16         78.64         8.87 o                         
  -6  13   1        151.86        126.73        12.31 o                         
  -5  13   1         15.85         24.57         6.47 o                         
  -4  13   1        110.62        107.84         7.77 o                         
  -3  13   1         12.13         17.09         3.37 o                         
  -2  13   1        311.34        280.23        10.22 o                         
  -1  13   1        127.28        119.28         6.44 o                         
   0  13   1         99.30         78.98         5.51 o                         
   1  13   1        663.66        650.19        13.74 o                         
   2  13   1        647.96        703.21        14.65 o                         
   3  13   1        101.99         80.73         5.45 o                         
   4  13   1        118.13         86.76         6.05 o                         
   5  13   1         19.38         10.50         4.36 o                         
   6  13   1        671.92        686.58        20.10 o                         
   7  13   1         28.83         26.98         5.94 o                         
   8  13   1         32.58         22.89         6.61 o                         
   9  13   1        236.60        156.69        13.33 o                         
  10  13   1        473.45        472.97        25.81 o                         
 -10  14   1          4.13         -4.46         6.08 o                         
  -9  14   1        405.56        336.85        20.99 o                         
  -8  14   1          5.17          3.15         6.20 o                         
  -7  14   1       1508.93       1666.13        56.28 o                         
  -6  14   1       2037.34       2038.60        55.55 o                         
  -5  14   1       2490.92       2451.09       101.55 o                         
  -4  14   1       2498.93       2727.33        77.95 o                         
  -3  14   1       2405.90       2418.59        73.80 o                         
  -2  14   1        184.25        194.27        12.09 o                         
  -1  14   1       1826.51       1814.79        41.45 o                         
   0  14   1         34.66         44.78         4.97 o                         
   1  14   1       4015.92       4284.28        67.02 o                         
   2  14   1        199.09        252.48        11.35 o                         
   3  14   1        816.69        772.00        17.89 o                         
   4  14   1        630.60        598.03        19.69 o                         
   5  14   1       2584.59       2778.49        65.28 o                         
   6  14   1        270.18        319.85        14.08 o                         
   7  14   1       1139.54       1099.38        28.19 o                         
   8  14   1        714.42        807.31        24.31 o                         
   9  14   1        585.49        595.60        32.23 o                         
  10  14   1        131.50        148.68        17.92 o                         
 -10  15   1         14.77         -3.59         6.59 o                         
  -9  15   1        338.82        377.61        21.83 o                         
  -8  15   1        677.86        770.42        29.84 o                         
  -7  15   1        107.41        102.03        12.19 o                         
  -6  15   1         12.48         12.23         7.46 o                         
  -5  15   1        794.93        853.81        35.46 o                         
  -4  15   1        502.38        439.06        22.28 o                         
  -3  15   1        363.27        318.64        17.14 o                         
  -2  15   1       1986.33       2115.40       107.79 o                         
  -1  15   1        639.21        605.11        20.95 o                         
   0  15   1        510.45        418.43        18.39 o                         
   1  15   1       1095.68       1120.46        53.28 o                         
   2  15   1        658.18        685.60        35.70 o                         
   3  15   1        240.50        216.14        14.66 o                         
   4  15   1        494.40        544.44        17.89 o                         
   5  15   1       1606.45       1474.88        32.12 o                         
   6  15   1          6.24          0.95         3.92 o                         
   7  15   1        373.24        366.18        15.81 o                         
   8  15   1         36.91         14.97         6.99 o                         
   9  15   1        170.46        137.07        15.37 o                         
  -9  16   1        113.44        102.99        13.98 o                         
  -8  16   1        192.75        187.57        26.96 o                         
  -7  16   1        196.28        177.48        17.34 o                         
  -6  16   1         92.38         65.95        13.71 o                         
  -5  16   1         29.38         24.61         6.81 o                         
  -4  16   1        303.45        282.60        50.78 o                         
  -3  16   1         36.01         18.94         5.65 o                         
  -2  16   1        224.80        185.56        15.05 o                         
  -1  16   1        518.75        545.38        41.37 o                         
   0  16   1        604.99        610.98        32.77 o                         
   1  16   1        203.77        138.23        16.38 o                         
   2  16   1        298.37        312.15        22.57 o                         
   3  16   1        240.68        168.51        14.88 o                         
   4  16   1         67.86         42.86         8.25 o                         
   5  16   1        103.14         92.38        10.03 o                         
   6  16   1        160.26        165.38        15.38 o                         
   7  16   1         40.54         21.13         6.35 o                         
   8  16   1          8.74          5.50         9.77 o                         
   9  16   1         68.40         32.78         9.24 o                         
  -8  17   1        342.95        310.86        46.39 o                         
  -7  17   1          3.10        -11.52        11.52 o                         
  -6  17   1        168.76        127.27        15.51 o                         
  -5  17   1         32.65         -0.01         6.52 o                         
  -4  17   1         66.73         34.01         6.85 o                         
  -3  17   1         21.81         13.87         7.42 o                         
  -2  17   1          9.54         -6.07         8.39 o                         
  -1  17   1        221.00        181.94        20.78 o                         
   0  17   1          5.06          0.00        12.54 o                         
   1  17   1         96.53         82.65        15.96 o                         
   2  17   1         54.27         21.15        10.17 o                         
   3  17   1         11.12         -3.53         7.92 o                         
   4  17   1          9.77         12.59        10.17 o                         
   5  17   1          3.45         -3.12         4.53 o                         
   6  17   1         78.84         83.07         8.77 o                         
   7  17   1         25.22         -2.36        12.38 o                         
   8  17   1         88.11         87.73        12.87 o                         
  -7  18   1       1109.45       1309.16        71.46 o                         
  -6  18   1       1002.80       1010.71        30.21 o                         
  -5  18   1       2102.90       2342.93        63.90 o                         
  -4  18   1       1657.73       1844.57        43.85 o                         
  -3  18   1       1767.86       1857.12        54.02 o                         
  -2  18   1        723.58        693.85        36.72 o                         
  -1  18   1       3303.01       3762.86       113.03 o                         
   0  18   1        251.60        200.56        20.82 o                         
   1  18   1       1953.64       2000.40        70.04 o                         
   2  18   1        105.60        107.23        16.84 o                         
   3  18   1       2206.92       2580.63        85.11 o                         
   4  18   1        729.13        809.30        41.67 o                         
   5  18   1        501.15        482.99        18.31 o                         
   6  18   1        572.14        643.50        26.92 o                         
   7  18   1        940.35       1208.81        48.51 o                         
  -6  19   1          0.21         -7.54         7.54 o                         
  -5  19   1        747.15        782.60        31.70 o                         
  -4  19   1         49.63         35.73        13.30 o                         
  -3  19   1        636.18        807.42        80.24 o                         
  -2  19   1         51.51         98.44        16.24 o                         
  -1  19   1        505.54        539.03        36.99 o                         
   0  19   1          1.98          7.22        11.06 o                         
   1  19   1        193.63        174.22        19.93 o                         
   2  19   1          9.90         24.94        12.32 o                         
   3  19   1        512.19        624.37        57.67 o                         
   4  19   1        334.96        351.37        30.50 o                         
   5  19   1        831.87        904.58       131.02 o                         
   6  19   1         43.67         46.42        15.34 o                         
  -5  20   1         23.23         33.85        28.84 o                         
  -4  20   1        271.38        227.04        23.94 o                         
  -3  20   1         17.28          3.13        13.16 o                         
  -2  20   1        355.17        352.11        29.69 o                         
  -1  20   1        495.88        479.76        33.24 o                         
   0  20   1        306.58        232.94        23.89 o                         
   1  20   1        276.95        218.03        23.00 o                         
   2  20   1        235.35        213.26        23.05 o                         
   3  20   1        314.34        316.75        66.45 o                         
   4  20   1        180.68        137.91        19.44 o                         
  -2  21   1          9.89         28.84        28.84 o                         
  -1  21   1          7.54         -5.39        11.94 o                         
   0  21   1          9.43         34.37        12.83 o                         
   1  21   1          0.06          0.39        12.83 o                         
   2  21   1          1.22          3.76        18.81 o                         
 -14   0   2         18.81          3.33        16.93 o                         
 -12   0   2       2151.64       2046.69        73.52 o                         
 -10   0   2       8065.35       7726.88       287.11 o                         
  -8   0   2       8328.23       7654.94       195.92 o                         
  -6   0   2      18920.11      21735.51       525.27 o                         
  -4   0   2      19823.77      19174.04       461.00 o                         
   2   0   2      56774.86      59585.44      1952.95 o                         
   4   0   2      25096.18      29118.96       569.42 o                         
   6   0   2      12688.45      11832.38       238.83 o                         
   8   0   2        292.28        345.35        24.96 o                         
  10   0   2       2626.19       2615.27        80.20 o                         
  12   0   2        499.20        505.67        34.44 o                         
 -14   1   2        801.48        825.03        33.50 o                         
 -13   1   2        229.38        136.09        13.87 o                         
 -12   1   2        842.70        817.84        29.86 o                         
 -11   1   2        624.35        486.22        29.26 o                         
 -10   1   2       1584.71       1540.55        70.21 o                         
  -9   1   2       4867.55       4683.47        90.10 o                         
  -8   1   2        112.65         69.81         7.11 o                         
  -7   1   2       6218.58       5962.56       108.44 o                         
  -6   1   2       2197.82       2548.04        50.13 o                         
  -5   1   2       8634.67       8868.20       179.74 o                         
  -4   1   2         75.10         42.85         4.34 o                         
  -3   1   2          2.34          8.95         2.35 o                         
  -2   1   2       2210.61       2371.98        42.63 o                         
  -1   1   2       3448.47       2104.74        74.01 o                         
   0   1   2        223.74        188.70         3.64 o                         
   1   1   2       1740.91       1359.89        51.96 o                         
   2   1   2       6080.10       5386.04       155.42 o                         
   3   1   2       2489.92       2947.95        48.75 o                         
   4   1   2       1104.84       1206.80        23.64 o                         
   5   1   2         22.41         25.85         2.99 o                         
   6   1   2      12643.62      12123.55       172.81 o                         
   7   1   2         56.38         67.66         5.46 o                         
   8   1   2        436.92        401.09        12.90 o                         
   9   1   2       1440.80       1430.16        41.69 o                         
  10   1   2       1264.47       1296.73        33.98 o                         
  11   1   2       1378.38       1469.87        41.56 o                         
  12   1   2        244.44        246.75        25.15 o                         
  13   1   2        563.91        532.82        26.76 o                         
 -14   2   2         28.91         14.30        10.18 o                         
 -13   2   2          6.76         -1.04         7.26 o                         
 -12   2   2         42.57         40.00         9.64 o                         
 -11   2   2         53.00         40.54        12.95 o                         
 -10   2   2         12.35         -3.29         6.43 o                         
  -9   2   2          1.88          5.76         5.09 o                         
  -8   2   2          5.40         17.55         4.67 o                         
  -7   2   2         43.96         33.57         5.30 o                         
  -6   2   2          6.01          2.58         2.93 o                         
  -5   2   2        598.59        743.67        18.48 o                         
  -4   2   2          3.79         14.46         2.51 o                         
  -3   2   2        638.91        484.70        13.75 o                         
  -2   2   2        862.91        541.18        24.19 o                         
  -1   2   2         19.15         36.47         2.00 o                         
   0   2   2        922.10        488.06        11.19 o                         
   1   2   2         77.31         75.06         2.51 o                         
   2   2   2         29.90         12.20         1.44 o                         
   3   2   2          0.85          2.26         1.31 o                         
   4   2   2          0.38          5.62         1.92 o                         
   5   2   2         42.41         63.68        13.32 o                         
   6   2   2        411.79        515.50        31.49 o                         
   7   2   2         15.51         24.46         4.79 o                         
   8   2   2         94.60         86.97         7.54 o                         
   9   2   2          0.12         10.07         5.30 o                         
  10   2   2         39.31         24.06         6.71 o                         
  11   2   2          2.62          9.27         8.38 o                         
  12   2   2         30.82         22.17         8.61 o                         
  13   2   2         32.06         31.18        15.33 o                         
 -14   3   2        751.32        893.54        34.76 o                         
 -13   3   2        116.81        118.64        13.73 o                         
 -12   3   2       1301.88       1227.66        38.00 o                         
 -11   3   2       1093.30       1015.70        37.29 o                         
 -10   3   2       1504.89       1852.34       115.97 o                         
  -9   3   2        556.49        535.92        17.33 o                         
  -8   3   2          4.31          3.31         4.26 o                         
  -7   3   2       3158.27       2865.37        57.20 o                         
  -6   3   2       2800.88       2583.40        51.09 o                         
  -5   3   2       1900.48       1834.47        45.85 o                         
  -4   3   2       2746.57       2932.39        54.85 o                         
  -3   3   2       2098.98       1790.85        40.05 o                         
  -2   3   2      11535.15       9089.75       278.57 o                         
  -1   3   2       1005.81       1149.55        29.99 o                         
   0   3   2       1040.17        998.49        16.64 o                         
   1   3   2       2208.74       1860.16        26.41 o                         
   2   3   2        631.14        458.30        10.48 o                         
   3   3   2         71.67         55.54         3.06 o                         
   4   3   2       2065.38       2098.29        34.00 o                         
   5   3   2        207.03        333.96         9.84 o                         
   6   3   2       4158.09       3630.14        66.08 o                         
   7   3   2        189.76        191.12        10.28 o                         
   8   3   2         75.98         66.55         6.10 o                         
   9   3   2        365.89        390.44        16.28 o                         
  10   3   2         42.39         39.00         8.19 o                         
  11   3   2        985.73       1081.10        34.39 o                         
  12   3   2         24.31          5.85         8.11 o                         
  13   3   2        337.33        339.23        21.94 o                         
 -14   4   2         42.07         29.31        11.40 o                         
 -13   4   2        308.88        258.07        21.72 o                         
 -12   4   2       1358.44       1451.50        42.08 o                         
 -11   4   2        527.86        600.79        35.70 o                         
 -10   4   2       6889.27       6866.29       191.68 o                         
  -9   4   2        882.94        799.20        22.07 o                         
  -8   4   2       4196.30       4218.69        73.33 o                         
  -7   4   2        982.17       1049.38        27.33 o                         
  -6   4   2      17859.22      19109.96       328.64 o                         
  -5   4   2        665.27        521.78        15.03 o                         
  -4   4   2       2756.06       1972.24        39.75 o                         
  -3   4   2       1088.04        904.23        17.31 o                         
  -2   4   2      24825.69      26541.94       897.69 o                         
  -1   4   2          4.76         11.85         1.27 o                         
   0   4   2      19174.07      20478.55       917.88 o                         
   1   4   2       5132.61       5622.82        65.38 o                         
   2   4   2       9171.23      10329.84       160.26 o                         
   3   4   2        361.40        291.95         7.21 o                         
   4   4   2       6147.25       6541.70        89.92 o                         
   5   4   2       3055.70       2999.22        52.09 o                         
   6   4   2       7224.44       7087.43       104.64 o                         
   7   4   2       1626.27       1634.40        30.61 o                         
   8   4   2       1481.68       1648.40        31.87 o                         
   9   4   2        112.91        116.94        13.51 o                         
  10   4   2       1229.73       1037.45        35.30 o                         
  11   4   2        216.08        219.51        16.91 o                         
  12   4   2        145.08        144.03        14.90 o                         
  13   4   2         86.41         55.05        12.35 o                         
 -14   5   2        520.27        584.40        30.55 o                         
 -13   5   2         62.95         35.63        12.53 o                         
 -12   5   2       1394.39       1589.02        81.68 o                         
 -11   5   2         69.75         58.97        11.08 o                         
 -10   5   2        952.58        991.36        42.05 o                         
  -9   5   2       4366.67       4546.98        79.95 o                         
  -8   5   2        627.76        653.23        22.54 o                         
  -7   5   2       2070.18       2172.35        41.37 o                         
  -6   5   2       2290.35       2278.82        46.85 o                         
  -5   5   2       2238.33       1897.72        34.48 o                         
  -4   5   2       3725.16       3529.25        59.21 o                         
  -3   5   2       4468.90       3356.59        50.13 o                         
  -2   5   2        651.72        538.46        10.66 o                         
  -1   5   2       2252.71       2443.25        50.62 o                         
   0   5   2       1956.95       1731.32        23.54 o                         
   1   5   2       6579.90       5396.61        63.33 o                         
   2   5   2        122.42        147.34         5.34 o                         
   3   5   2         13.11         77.15         4.09 o                         
   4   5   2         14.96         19.30         3.31 o                         
   5   5   2         14.37         13.43         2.99 o                         
   6   5   2       4306.10       4104.88        63.95 o                         
   7   5   2        346.52        313.64        11.43 o                         
   8   5   2         31.88         11.93         4.48 o                         
   9   5   2       2016.31       2183.91        45.79 o                         
  10   5   2        974.74        951.90        31.16 o                         
  11   5   2        865.38        792.23        29.50 o                         
  12   5   2        176.79        197.62        17.19 o                         
  13   5   2        373.56        293.44        21.54 o                         
 -13   6   2         14.24          3.32        10.48 o                         
 -12   6   2         58.02         56.26        12.53 o                         
 -11   6   2         40.91         44.10        10.55 o                         
 -10   6   2         43.96         15.70         7.23 o                         
  -9   6   2         42.27         69.30        13.85 o                         
  -8   6   2          0.19         -3.83         3.83 o                         
  -7   6   2         99.78        130.31         7.52 o                         
  -6   6   2        699.40        684.09        15.69 o                         
  -5   6   2       1210.87       1089.12        22.67 o                         
  -4   6   2         74.16         11.22         2.46 o                         
  -3   6   2         34.06         26.76         2.10 o                         
  -2   6   2        680.72        659.39        12.72 o                         
  -1   6   2        116.99        103.66         3.80 o                         
   0   6   2         75.66         89.66         3.57 o                         
   1   6   2         77.72         68.81         3.44 o                         
   2   6   2          6.53         29.21         2.16 o                         
   3   6   2         83.92         36.36         2.91 o                         
   4   6   2       1061.53        896.02        16.22 o                         
   5   6   2          3.45          7.09         2.77 o                         
   6   6   2         45.74         24.69         3.93 o                         
   7   6   2        390.98        481.43        13.89 o                         
   8   6   2        283.09        257.96        11.61 o                         
   9   6   2          0.29          2.21         5.00 o                         
  10   6   2          3.06         -6.05         6.05 o                         
  11   6   2         79.70         67.99        10.96 o                         
  12   6   2         98.26         81.88        12.07 o                         
  13   6   2         29.45        -11.28        18.81 o                         
 -13   7   2        128.81         88.75        15.56 o                         
 -12   7   2        399.55        397.75        21.53 o                         
 -11   7   2       1619.56       1643.25        42.90 o                         
 -10   7   2        168.31        188.31        15.17 o                         
  -9   7   2        102.14         78.65         9.69 o                         
  -8   7   2        763.56        651.70        17.24 o                         
  -7   7   2       4698.32       4537.67        74.19 o                         
  -6   7   2         46.19         29.15         3.86 o                         
  -5   7   2        318.40        208.94         7.97 o                         
  -4   7   2          4.13          8.31         2.33 o                         
  -3   7   2       4795.63       4971.69        63.19 o                         
  -2   7   2        659.72        707.88        13.67 o                         
  -1   7   2         19.60         38.25         2.92 o                         
   0   7   2       1686.30       1634.89        25.02 o                         
   1   7   2       2614.91       2489.23        31.78 o                         
   2   7   2        577.92        615.60        10.75 o                         
   3   7   2         97.81        159.04         5.79 o                         
   4   7   2       9634.21       8759.48       109.71 o                         
   5   7   2        204.70        202.48         8.85 o                         
   6   7   2       4646.29       4558.67        65.71 o                         
   7   7   2        977.82        910.49        22.24 o                         
   8   7   2        262.87        262.41        10.85 o                         
   9   7   2         36.66         39.78         9.15 o                         
  10   7   2        227.16        225.79        16.07 o                         
  11   7   2        875.60        783.35        26.39 o                         
  12   7   2          7.93          3.79         8.74 o                         
 -13   8   2          0.77         -7.43         7.43 o                         
 -12   8   2        668.11        764.69        28.82 o                         
 -11   8   2        226.69        182.56        14.68 o                         
 -10   8   2       3948.36       4097.28        96.16 o                         
  -9   8   2        319.00        303.58        15.44 o                         
  -8   8   2       1655.51       1750.08        33.44 o                         
  -7   8   2        527.74        531.82        14.88 o                         
  -6   8   2      10540.27      11148.70       175.70 o                         
  -5   8   2        677.33        944.72        17.93 o                         
  -4   8   2       1899.17       1468.11        26.02 o                         
  -3   8   2         20.12         18.09         2.37 o                         
  -2   8   2      17647.46      17807.83       215.47 o                         
  -1   8   2        685.35        567.15        11.18 o                         
   0   8   2      40278.26      42275.28      1430.53 o                         
   1   8   2       6730.25       7179.34        79.77 o                         
   2   8   2      16632.02      17354.04       198.32 o                         
   3   8   2       3143.67       3541.38        44.98 o                         
   4   8   2      11362.27      11626.33       146.55 o                         
   5   8   2       6143.85       6360.64        88.28 o                         
   6   8   2      10744.60      11582.20       155.15 o                         
   7   8   2        257.96        268.81        11.66 o                         
   8   8   2         30.20         20.34         4.76 o                         
   9   8   2        512.18        528.80        21.61 o                         
  10   8   2       1438.83       1258.75        34.26 o                         
  11   8   2          8.63          7.55         7.42 o                         
  12   8   2        266.42        263.21        17.83 o                         
 -13   9   2          1.27         -8.48         8.48 o                         
 -12   9   2        768.41        802.12        30.30 o                         
 -11   9   2         21.01          5.48         7.50 o                         
 -10   9   2        554.30        629.22        26.91 o                         
  -9   9   2       1716.56       1819.01        43.60 o                         
  -8   9   2       1378.92       1462.61        50.71 o                         
  -7   9   2        203.81        171.93        10.19 o                         
  -6   9   2       2121.30       2014.46        51.35 o                         
  -5   9   2       2968.53       2669.84        40.69 o                         
  -4   9   2       1589.33       1785.42        28.55 o                         
  -3   9   2       6086.95       5703.37        77.95 o                         
  -2   9   2        160.06        167.71         7.11 o                         
  -1   9   2        451.83        630.34        11.94 o                         
   0   9   2          0.92          9.87         2.49 o                         
   1   9   2       2762.04       2582.98        35.93 o                         
   2   9   2         39.40         23.49         2.86 o                         
   3   9   2          5.20          5.16         2.40 o                         
   4   9   2        498.71        574.62        12.42 o                         
   5   9   2        929.59        855.22        18.05 o                         
   6   9   2       4361.83       4159.87        78.49 o                         
   7   9   2        130.97        103.87         7.25 o                         
   8   9   2       1352.43       1266.12        34.71 o                         
   9   9   2       2873.83       3061.19        66.90 o                         
  10   9   2       3002.09       3015.42        61.15 o                         
  11   9   2       1020.75       1077.41        39.41 o                         
  12   9   2       1190.18       1202.15        39.48 o                         
 -12  10   2         94.19         71.03        11.22 o                         
 -11  10   2          0.29          0.91         7.08 o                         
 -10  10   2         35.33          2.43         5.25 o                         
  -9  10   2         51.92         29.80         7.20 o                         
  -8  10   2         18.21          9.72         5.46 o                         
  -7  10   2        347.79        403.16        16.26 o                         
  -6  10   2         66.72         74.88         5.70 o                         
  -5  10   2        496.35        503.60        18.04 o                         
  -4  10   2        318.27        268.07         8.91 o                         
  -3  10   2        167.89        155.97         7.46 o                         
  -2  10   2          6.83         11.24         2.73 o                         
  -1  10   2        936.06        989.41        22.64 o                         
   0  10   2        135.98        154.61         5.93 o                         
   1  10   2        299.72        275.56         7.93 o                         
   2  10   2        174.17        169.64         5.19 o                         
   3  10   2        196.35        186.54         6.47 o                         
   4  10   2          1.50         -2.27         2.65 o                         
   5  10   2        165.32        216.55        13.08 o                         
   6  10   2          0.20          5.13         3.93 o                         
   7  10   2       1411.88       1502.45        30.93 o                         
   8  10   2         34.27         21.11         6.80 o                         
   9  10   2         34.39         46.03         9.51 o                         
  10  10   2         40.35         40.22         8.79 o                         
  11  10   2        126.16         88.82        11.08 o                         
 -12  11   2         53.62         50.72         9.30 o                         
 -11  11   2        626.07        600.80        24.35 o                         
 -10  11   2         64.15         60.30        10.66 o                         
  -9  11   2          3.94         23.80        11.23 o                         
  -8  11   2        157.94         81.78         7.67 o                         
  -7  11   2        678.24        759.95        23.53 o                         
  -6  11   2         15.32         19.77         4.10 o                         
  -5  11   2        239.51        238.24         8.92 o                         
  -4  11   2        836.88        786.38        18.11 o                         
  -3  11   2        926.07        971.90        18.54 o                         
  -2  11   2        320.64        271.56         8.92 o                         
  -1  11   2        378.31        427.54        10.23 o                         
   0  11   2        720.50        586.54        12.20 o                         
   1  11   2         16.34          8.79         2.86 o                         
   2  11   2          1.80          5.50         1.82 o                         
   3  11   2        694.63        690.74        12.53 o                         
   4  11   2       1429.53       1255.50        23.81 o                         
   5  11   2         82.55         61.59         5.72 o                         
   6  11   2       1802.09       1671.08        30.61 o                         
   7  11   2        903.98        880.08        27.71 o                         
   8  11   2        232.88        204.66        14.23 o                         
   9  11   2         97.48         75.48        10.27 o                         
  10  11   2        381.90        356.74        18.63 o                         
  11  11   2        460.87        459.31        23.10 o                         
 -12  12   2        293.83        265.41        20.96 o                         
 -11  12   2        478.43        481.53        31.00 o                         
 -10  12   2        682.73        651.58        27.99 o                         
  -9  12   2       1762.04       1749.68        68.77 o                         
  -8  12   2        607.84        605.95        19.59 o                         
  -7  12   2        105.81        149.59        10.79 o                         
  -6  12   2       1642.89       1757.33        62.07 o                         
  -5  12   2        645.04        637.73        18.14 o                         
  -4  12   2        853.70        858.26        16.45 o                         
  -3  12   2         17.28         27.64         3.60 o                         
  -2  12   2       3567.67       3881.06        66.98 o                         
  -1  12   2       1343.63       1527.90        26.69 o                         
   0  12   2       9482.99       9908.13       132.58 o                         
   1  12   2       2789.38       2989.78        45.32 o                         
   2  12   2       7699.46       8417.08       100.58 o                         
   3  12   2       1663.71       1626.70        27.70 o                         
   4  12   2       6709.45       6805.45        88.34 o                         
   5  12   2       1632.72       1828.17        37.38 o                         
   6  12   2       4373.53       5092.60        88.68 o                         
   7  12   2        530.41        614.41        22.67 o                         
   8  12   2        705.74        606.50        23.61 o                         
   9  12   2        162.97        159.02        12.80 o                         
  10  12   2        369.87        435.71        24.26 o                         
  11  12   2         50.02         23.82         9.55 o                         
 -11  13   2         76.49         48.13        10.62 o                         
 -10  13   2        549.01        546.80        26.57 o                         
  -9  13   2        801.23        780.73        30.07 o                         
  -8  13   2        788.99        855.59        26.63 o                         
  -7  13   2       1190.67       1166.44        41.44 o                         
  -6  13   2        951.05        651.95        37.61 o                         
  -5  13   2       3176.03       3313.18       166.75 o                         
  -4  13   2         35.64         14.77         5.29 o                         
  -3  13   2         13.95          4.82         2.86 o                         
  -2  13   2         47.54         38.22         4.54 o                         
  -1  13   2        449.56        420.61        11.90 o                         
   0  13   2        900.43        856.97        16.50 o                         
   1  13   2        952.94        935.48        17.65 o                         
   2  13   2       1107.16       1116.72        21.51 o                         
   3  13   2       1586.44       1521.77        22.15 o                         
   4  13   2         72.33         72.94         5.24 o                         
   5  13   2        352.36        293.91        12.56 o                         
   6  13   2       1638.73       1666.54        40.84 o                         
   7  13   2        483.61        417.75        18.89 o                         
   8  13   2        802.52        873.16        28.81 o                         
   9  13   2        582.20        575.17        24.08 o                         
  10  13   2       1445.15       1529.40        49.22 o                         
 -11  14   2         22.62          9.09         8.43 o                         
 -10  14   2         69.26         55.36        10.42 o                         
  -9  14   2          0.78         -4.48         5.54 o                         
  -8  14   2         35.11         35.78         7.74 o                         
  -7  14   2        353.13        462.16        33.22 o                         
  -6  14   2         34.06         27.42         9.94 o                         
  -5  14   2        129.63        110.33        16.30 o                         
  -4  14   2       1224.71       1135.79        39.44 o                         
  -3  14   2        385.59        373.76        24.07 o                         
  -2  14   2          0.43          0.34         4.05 o                         
  -1  14   2        216.35        212.55        10.80 o                         
   0  14   2         54.46         78.02         6.12 o                         
   1  14   2        339.33        327.46        10.99 o                         
   2  14   2        409.44        423.41        14.89 o                         
   3  14   2        121.96         94.87         5.76 o                         
   4  14   2         76.19         68.51         5.81 o                         
   5  14   2         75.36         71.04         7.16 o                         
   6  14   2        102.54        109.32         9.14 o                         
   7  14   2        396.61        475.45        17.85 o                         
   8  14   2        212.61        173.96        14.00 o                         
   9  14   2          7.52         -5.73         7.72 o                         
  10  14   2         43.03         20.91         8.82 o                         
 -10  15   2          0.72          1.50        13.54 o                         
  -9  15   2         82.44         63.18        18.39 o                         
  -8  15   2         13.68         -2.05         5.39 o                         
  -7  15   2        153.18        166.69        17.78 o                         
  -6  15   2         10.88          0.57         4.40 o                         
  -5  15   2          2.25          4.45         5.19 o                         
  -4  15   2        184.80        123.61        12.32 o                         
  -3  15   2        191.45        239.47        26.33 o                         
  -2  15   2         55.80         51.97        13.16 o                         
  -1  15   2          9.98          0.83         2.92 o                         
   0  15   2        342.83        272.25        14.21 o                         
   1  15   2          0.94         -1.01         2.78 o                         
   2  15   2          1.95         -3.43         3.43 o                         
   3  15   2        129.36        127.15        15.34 o                         
   4  15   2         81.78         58.20         5.96 o                         
   5  15   2         85.66         66.38         7.32 o                         
   6  15   2        115.19         78.91         8.06 o                         
   7  15   2         73.34         72.08         9.27 o                         
   8  15   2         52.89         50.61         7.88 o                         
   9  15   2         10.76          0.35         6.68 o                         
  -9  16   2        482.40        400.79        31.03 o                         
  -7  16   2          9.79         11.74         8.63 o                         
  -6  16   2       1532.34       1593.75        57.98 o                         
  -5  16   2        248.56        183.59        14.73 o                         
  -4  16   2       1965.29       2051.40        58.75 o                         
  -3  16   2         55.85         85.92        12.41 o                         
  -2  16   2       2570.86       2579.27        74.44 o                         
  -1  16   2       1170.55       1173.51        50.15 o                         
   0  16   2       2767.10       3016.82        84.97 o                         
   1  16   2       1856.84       2001.57        48.86 o                         
   2  16   2       2090.80       2198.17        62.59 o                         
   3  16   2        897.37        926.51        34.01 o                         
   4  16   2       1508.01       1560.53        32.48 o                         
   5  16   2        495.63        514.26        17.89 o                         
   6  16   2        589.08        574.45        19.11 o                         
   7  16   2        217.74        199.74        12.52 o                         
   8  16   2        296.52        249.03        20.08 o                         
  -7  17   2        130.64         93.09        17.55 o                         
  -6  17   2       1343.59       1356.10        43.15 o                         
  -5  17   2         37.25         41.74         8.79 o                         
  -4  17   2        186.46        174.41        12.15 o                         
  -3  17   2          2.81          4.28         6.62 o                         
  -2  17   2          0.35         -2.03         5.02 o                         
  -1  17   2        286.46        224.78        31.41 o                         
   0  17   2        252.54        215.28        15.56 o                         
   1  17   2        113.58         61.99        12.83 o                         
   2  17   2        145.78        131.69        16.84 o                         
   3  17   2          0.83         -0.63         8.87 o                         
   4  17   2          3.42          0.44         8.17 o                         
   5  17   2         39.71          3.66         4.77 o                         
   6  17   2         61.11         46.21         7.69 o                         
   7  17   2         48.75         33.29        10.14 o                         
   8  17   2        529.40        576.78        24.13 o                         
  -7  18   2        231.53        205.32        22.59 o                         
  -6  18   2        124.50         99.49        16.06 o                         
  -5  18   2        263.29        194.92        15.86 o                         
  -4  18   2        734.80        632.36        32.03 o                         
  -3  18   2        332.84        298.69        35.29 o                         
  -2  18   2        102.39         76.78         7.62 o                         
  -1  18   2        307.05        303.18        25.25 o                         
   0  18   2         70.33         45.67        12.32 o                         
   1  18   2        381.92        392.81        27.92 o                         
   2  18   2         47.49         19.95        10.17 o                         
   3  18   2        185.63        200.34        21.22 o                         
   4  18   2         69.21         48.07        12.83 o                         
   5  18   2         87.78         69.66        18.04 o                         
   6  18   2          3.95         -3.28         6.04 o                         
   7  18   2        110.33        123.25        17.82 o                         
  -6  19   2          1.49        -10.17        10.17 o                         
  -5  19   2         44.75         44.34        14.45 o                         
  -4  19   2          3.23         -6.72         6.72 o                         
  -3  19   2         29.26         42.63        30.09 o                         
  -2  19   2         22.60         20.74        10.53 o                         
  -1  19   2          5.30         14.19        11.06 o                         
   0  19   2          0.57         17.55        15.67 o                         
   1  19   2          7.93         28.59        12.54 o                         
   2  19   2         36.23         41.50        13.72 o                         
   3  19   2         42.72         45.14        14.18 o                         
   4  19   2        117.15        109.64        17.66 o                         
   5  19   2         65.77         76.50        15.96 o                         
  -4  20   2       1701.94       1878.16        71.36 o                         
  -3  20   2        331.17        316.57        27.48 o                         
  -2  20   2       1184.63       1075.78        78.99 o                         
  -1  20   2        870.68        946.62        46.10 o                         
   0  20   2       1714.18       1924.06       115.97 o                         
   1  20   2       1334.24       1383.59        65.82 o                         
   2  20   2        626.49        611.56        37.20 o                         
   3  20   2       1003.11       1113.12       103.43 o                         
   4  20   2        927.58       1062.97        52.61 o                         
  -1  21   2         71.58         64.35        16.24 o                         
   0  21   2        159.29        150.38        26.33 o                         
   1  21   2          5.40         -3.76        13.79 o                         
   2  21   2         12.98         28.84        27.58 o                         
 -13   0   3          0.20          4.61        11.06 o                         
 -11   0   3         10.09          5.02        12.54 o                         
  -9   0   3         12.03         -1.34         6.60 o                         
  -7   0   3          0.10         18.13         5.71 o                         
  -5   0   3         44.25         46.90         8.78 o                         
  -3   0   3        564.23        322.21        12.41 o                         
  -1   0   3       1080.92        552.50        23.40 o                         
   1   0   3        496.16        315.87         8.69 o                         
   3   0   3         60.89         17.96         2.71 o                         
   5   0   3         42.09         23.12         4.05 o                         
   7   0   3         35.81         34.96         6.38 o                         
   9   0   3        110.53        137.91        21.31 o                         
  11   0   3        427.45        358.86        29.61 o                         
  13   0   3        161.67         99.07        20.71 o                         
 -14   1   3        739.05        577.62        27.88 o                         
 -13   1   3        381.17        428.09        28.41 o                         
 -12   1   3       1229.80       1196.56        52.12 o                         
 -11   1   3        236.69        226.51        20.82 o                         
 -10   1   3       1687.82       1733.59        59.84 o                         
  -9   1   3       3087.69       3043.37        62.36 o                         
  -8   1   3          4.46          8.24         4.04 o                         
  -7   1   3       3780.53       3692.62        70.67 o                         
  -6   1   3       1691.03       1633.02        34.63 o                         
  -5   1   3       3709.13       3452.31        74.07 o                         
  -4   1   3        360.16        260.31         8.45 o                         
  -3   1   3         48.51         28.04         2.85 o                         
  -2   1   3        747.08        847.28        25.75 o                         
  -1   1   3        478.56        633.48        11.99 o                         
   0   1   3        490.41        349.00         4.96 o                         
   1   1   3         59.74         57.38         1.76 o                         
   2   1   3        202.68        125.79         7.91 o                         
   3   1   3       1372.07       1422.68        20.19 o                         
   4   1   3       2344.98       1851.48        28.50 o                         
   5   1   3        754.42        683.31        15.04 o                         
   6   1   3       3205.36       3492.32        54.99 o                         
   7   1   3        569.02        552.96        14.78 o                         
   8   1   3        851.57        953.34        23.10 o                         
   9   1   3        833.70        844.77        30.21 o                         
  10   1   3        407.39        346.84        17.35 o                         
  11   1   3       2459.82       2376.43        57.95 o                         
  12   1   3         88.52         93.37        16.38 o                         
  13   1   3        295.18        249.03        19.67 o                         
 -14   2   3        149.87        133.79        15.33 o                         
 -13   2   3        862.24        867.68        48.68 o                         
 -12   2   3          5.33         -5.89         8.63 o                         
 -11   2   3         44.58        113.98        26.96 o                         
 -10   2   3        209.16        227.21        20.33 o                         
  -9   2   3       3783.96       4389.17        85.40 o                         
  -8   2   3        208.21        232.60        11.86 o                         
  -7   2   3       3966.36       3568.17        68.79 o                         
  -6   2   3       3383.58       3006.78        57.98 o                         
  -5   2   3      85632.38      86986.12      2298.87 o                         
  -4   2   3          1.15         59.23         7.33 o                         
  -3   2   3       2662.72       3321.26        59.86 o                         
  -2   2   3        477.66        411.89         7.86 o                         
   0   2   3        182.34        209.71         3.62 o                         
   1   2   3      46403.95      49116.22      1492.04 o                         
   2   2   3       1059.13       1317.91        18.38 o                         
   3   2   3       9622.38       8648.22       113.36 o                         
   4   2   3        117.05        164.23         5.64 o                         
   5   2   3       1134.20       1368.36        26.52 o                         
   6   2   3        351.46        415.10        11.67 o                         
   7   2   3      25057.46      25224.75       353.74 o                         
   8   2   3          1.63         -2.92         2.92 o                         
   9   2   3       1105.11        994.40        28.71 o                         
  10   2   3        148.88        172.59        11.66 o                         
  11   2   3       3721.27       3566.56        78.58 o                         
  12   2   3        107.22        142.01        24.15 o                         
  13   2   3        254.23        308.54        23.03 o                         
 -14   3   3        509.40        499.39        26.61 o                         
 -13   3   3        395.66        416.71        29.50 o                         
 -12   3   3       3051.79       2977.18       101.84 o                         
 -11   3   3        835.63        943.97        41.22 o                         
 -10   3   3        360.12        386.16        45.14 o                         
  -9   3   3       1967.82       2032.91        45.75 o                         
  -8   3   3        861.13        892.37        24.44 o                         
  -7   3   3       4386.38       3953.37        75.54 o                         
  -6   3   3        346.33        456.15        15.38 o                         
  -5   3   3       1241.41       1385.77        47.05 o                         
  -4   3   3        210.45        182.58         7.60 o                         
  -3   3   3         12.24         19.01         2.24 o                         
  -2   3   3        860.63       1120.10        16.00 o                         
  -1   3   3       2718.73       2491.25        35.70 o                         
   0   3   3      19506.02      17560.52       187.84 o                         
   1   3   3       2186.55       2013.60        24.96 o                         
   2   3   3        616.21        449.47         7.64 o                         
   3   3   3       2567.30       2240.90        32.38 o                         
   4   3   3        498.94        492.10        11.44 o                         
   5   3   3        662.60        582.64        15.02 o                         
   6   3   3       3017.26       2909.39        47.26 o                         
   7   3   3       2236.13       2589.30        44.07 o                         
   8   3   3          2.81         -1.96         3.69 o                         
   9   3   3       1403.02       1438.78        32.29 o                         
  10   3   3         86.01         75.48         8.97 o                         
  11   3   3       2665.64       2731.89        64.14 o                         
  12   3   3         17.63         21.99        10.08 o                         
  13   3   3        269.94        247.08        23.30 o                         
 -14   4   3         17.61          7.93         9.64 o                         
 -13   4   3         22.77         36.93        11.03 o                         
 -12   4   3          0.02         -3.58         9.35 o                         
 -11   4   3          4.64         12.31         9.63 o                         
 -10   4   3        253.35        316.99        21.82 o                         
  -9   4   3        153.09        126.80         9.97 o                         
  -8   4   3        173.99        142.08        11.16 o                         
  -7   4   3         35.05         41.05         6.88 o                         
  -6   4   3          0.44         -0.70         6.27 o                         
  -5   4   3        343.84        279.73        10.49 o                         
  -4   4   3         43.86        101.41         5.30 o                         
  -3   4   3        592.64        284.59        10.16 o                         
  -2   4   3        176.73        107.71         3.30 o                         
  -1   4   3        200.98        139.90         3.84 o                         
   0   4   3          0.36         14.54         1.22 o                         
   1   4   3        158.75        106.59         3.21 o                         
   2   4   3        430.65        370.91         7.29 o                         
   3   4   3          5.27          5.82         1.69 o                         
   4   4   3        284.63        286.01         7.94 o                         
   5   4   3        297.68        223.42         8.16 o                         
   6   4   3        224.11        205.02         8.79 o                         
   7   4   3          0.48         18.59         4.08 o                         
   8   4   3          5.59          1.12         3.98 o                         
   9   4   3        262.07        282.91        13.23 o                         
  10   4   3          8.67          5.38         7.36 o                         
  11   4   3        308.34        236.51        17.05 o                         
  12   4   3         55.62         38.97        10.53 o                         
  13   4   3         99.74        109.08        41.37 o                         
 -14   5   3        404.23        412.21        26.16 o                         
 -13   5   3         88.62        108.97        15.29 o                         
 -12   5   3        959.34        918.57        37.07 o                         
 -11   5   3         86.92         64.28        13.21 o                         
 -10   5   3       1223.13       1231.30        42.15 o                         
  -9   5   3       1399.26       1482.83        33.16 o                         
  -8   5   3       1115.63       1043.16        33.44 o                         
  -7   5   3       1128.51       1170.53        28.99 o                         
  -6   5   3       1282.26       1360.67        31.17 o                         
  -5   5   3        604.60        513.82        12.90 o                         
  -4   5   3       4303.76       3720.66        89.72 o                         
  -3   5   3        692.28        532.87        12.66 o                         
  -2   5   3       1430.33       1532.39        23.43 o                         
  -1   5   3       9932.98       9278.50       106.56 o                         
   0   5   3       3387.18       2997.55        34.45 o                         
   1   5   3       6972.44       5844.50        68.62 o                         
   2   5   3        135.00        141.30         4.76 o                         
   3   5   3       1406.94       1459.29        21.92 o                         
   4   5   3         97.00        153.81         5.96 o                         
   5   5   3         70.69         43.44         3.99 o                         
   6   5   3       1387.94       1357.02        26.10 o                         
   7   5   3        179.85        191.98         9.36 o                         
   8   5   3        915.96        957.56        22.41 o                         
   9   5   3        113.33        120.57         9.17 o                         
  10   5   3        340.35        308.85        24.97 o                         
  11   5   3       1138.61       1106.75        35.40 o                         
  12   5   3        143.24         83.10        12.37 o                         
 -14   6   3          9.76         -9.11         9.11 o                         
 -13   6   3        226.13        190.39        25.66 o                         
 -12   6   3        185.92        237.98        20.47 o                         
 -11   6   3        246.22        196.52        21.22 o                         
 -10   6   3         88.86         72.44        15.89 o                         
  -9   6   3        649.97        698.26        25.33 o                         
  -8   6   3       1708.18       1957.78        39.57 o                         
  -7   6   3      10269.88       9796.19       241.54 o                         
  -6   6   3       2123.42       2302.89        41.73 o                         
  -5   6   3      35804.03      37361.88       632.90 o                         
  -4   6   3        134.45        127.92         5.61 o                         
  -3   6   3      16606.10      15816.35       238.86 o                         
  -2   6   3       3459.97       3985.07        48.22 o                         
  -1   6   3      58869.08      59332.61      1788.74 o                         
   0   6   3        649.57        624.91        11.09 o                         
   1   6   3      12080.48      12528.47       154.94 o                         
   2   6   3        345.66        268.04         6.66 o                         
   3   6   3       3779.09       3685.64        63.11 o                         
   4   6   3        108.75        176.09         8.95 o                         
   5   6   3       6404.83       6459.90        83.26 o                         
   6   6   3       1340.63       1400.07        28.41 o                         
   7   6   3      13230.35      13217.49       176.53 o                         
   8   6   3        502.37        524.18        16.29 o                         
   9   6   3       1491.18       1527.03        32.08 o                         
  10   6   3        235.31        231.54        14.69 o                         
  11   6   3       1948.04       1732.56        48.26 o                         
  12   6   3        119.00        157.09        14.27 o                         
 -13   7   3        375.76        432.73        23.22 o                         
 -12   7   3       1913.10       2004.08        50.39 o                         
 -11   7   3       1603.30       1687.84        48.68 o                         
 -10   7   3          2.09          2.51         6.24 o                         
  -9   7   3        940.03       1101.02        49.59 o                         
  -8   7   3         10.56         16.96         4.88 o                         
  -7   7   3       6014.52       5672.70        86.56 o                         
  -6   7   3       2943.60       2571.39        42.40 o                         
  -5   7   3        975.64        795.47        15.32 o                         
  -4   7   3        330.25        175.21         6.60 o                         
  -3   7   3       6345.68       6517.65        81.80 o                         
  -2   7   3       4314.34       3609.49        45.85 o                         
  -1   7   3          1.87         12.09         2.51 o                         
   0   7   3       3091.99       2758.05        37.54 o                         
   1   7   3         95.52         64.76         3.79 o                         
   2   7   3       5084.19       4754.80        65.58 o                         
   3   7   3         37.16         20.33         3.07 o                         
   4   7   3       4060.86       4748.22        62.32 o                         
   5   7   3        690.75        655.00        15.06 o                         
   6   7   3      10394.04       9643.03       130.71 o                         
   7   7   3       3151.02       3325.35        51.33 o                         
   8   7   3         25.19         18.57         4.74 o                         
   9   7   3        620.05        540.75        25.27 o                         
  10   7   3        465.11        494.31        20.44 o                         
  11   7   3       2047.14       2028.62        54.16 o                         
  12   7   3         91.42         80.85        11.34 o                         
 -13   8   3          0.13         -8.25         8.25 o                         
 -12   8   3          0.32          6.40         7.64 o                         
 -11   8   3          2.78         -1.82         7.08 o                         
 -10   8   3        113.44        120.38        14.77 o                         
  -9   8   3         24.37         33.48         6.85 o                         
  -8   8   3         46.00         58.71         5.92 o                         
  -7   8   3         26.87         27.84         4.33 o                         
  -6   8   3         46.89         60.67         5.10 o                         
  -5   8   3          0.59         -0.11         2.12 o                         
  -4   8   3         74.79         50.92         4.44 o                         
  -3   8   3         18.48          3.74         1.76 o                         
  -2   8   3          0.86         12.74         2.31 o                         
  -1   8   3        185.76        164.13         6.03 o                         
   0   8   3        760.80        816.06        14.26 o                         
   1   8   3        522.34        510.37        10.30 o                         
   2   8   3        606.82        591.59        11.04 o                         
   3   8   3         44.46         24.53         3.20 o                         
   4   8   3        628.38        486.52        11.39 o                         
   5   8   3        133.03         69.44         5.05 o                         
   6   8   3         26.32         34.49         4.98 o                         
   7   8   3         24.59         19.00         4.57 o                         
   8   8   3         39.62         40.08         5.74 o                         
   9   8   3        221.86        168.48        14.03 o                         
  10   8   3          0.12          0.39         6.53 o                         
  11   8   3        251.33        172.08        13.54 o                         
  12   8   3        153.28        118.71        12.89 o                         
 -13   9   3         17.66         -9.19         9.19 o                         
 -12   9   3        200.97        145.53        13.71 o                         
 -11   9   3         22.26         23.77         8.48 o                         
 -10   9   3        154.34        192.39        15.23 o                         
  -9   9   3        125.71        100.17         9.44 o                         
  -8   9   3        481.36        552.14        20.00 o                         
  -7   9   3        273.22        301.72        10.58 o                         
  -6   9   3        660.88        717.19        16.44 o                         
  -5   9   3        425.90        396.76        12.10 o                         
  -4   9   3         94.54         44.85         3.55 o                         
  -3   9   3         31.07         72.31         5.41 o                         
  -2   9   3        629.28        646.66        12.53 o                         
  -1   9   3       2107.63       2083.31        29.94 o                         
   0   9   3        234.81        313.17         8.25 o                         
   1   9   3       5089.81       4592.59        60.27 o                         
   2   9   3          1.36          9.70         2.52 o                         
   3   9   3        863.80        886.13        15.23 o                         
   4   9   3          4.08          1.83         2.77 o                         
   5   9   3       1769.47       1661.50        28.87 o                         
   6   9   3        426.92        421.37        13.64 o                         
   7   9   3        266.92        304.98        11.73 o                         
   8   9   3        803.39        759.97        26.05 o                         
   9   9   3        952.59        996.95        29.47 o                         
  10   9   3        658.01        662.98        23.88 o                         
  11   9   3        792.48        754.34        26.79 o                         
 -12  10   3          9.30         23.22         9.17 o                         
 -11  10   3         24.94          2.18         6.74 o                         
 -10  10   3         11.01         26.44         6.46 o                         
  -9  10   3        162.98        135.48        11.20 o                         
  -8  10   3         24.25         46.93         6.44 o                         
  -7  10   3       2588.66       2779.83        52.99 o                         
  -6  10   3       1490.69       1615.41        27.88 o                         
  -5  10   3       9801.47      10592.54       187.41 o                         
  -4  10   3       2400.91       2264.99        32.96 o                         
  -3  10   3       6248.95       6480.87        88.45 o                         
  -2  10   3       5426.84       5850.96        80.94 o                         
  -1  10   3      18366.38      19854.94       241.18 o                         
   0  10   3        268.52        288.03         8.78 o                         
   1  10   3       9576.65       9825.04       122.77 o                         
   2  10   3        128.60        143.77         5.57 o                         
   3  10   3       5755.73       6110.92        77.43 o                         
   4  10   3        192.23        139.53         6.74 o                         
   5  10   3       8261.55       8094.40       120.11 o                         
   6  10   3       2731.39       2906.29        50.14 o                         
   7  10   3       6937.88       7553.87       143.63 o                         
   8  10   3        977.32        945.11        29.43 o                         
   9  10   3       2227.08       2155.99        47.12 o                         
  10  10   3       1147.89       1214.95        33.52 o                         
  11  10   3        844.90        900.11        30.50 o                         
 -12  11   3        901.09        905.02        54.65 o                         
 -11  11   3        856.41        911.25        29.85 o                         
 -10  11   3        216.28        188.58        15.26 o                         
  -9  11   3         76.94        112.39        10.33 o                         
  -8  11   3         33.37         29.43         5.87 o                         
  -7  11   3        909.94        953.31        28.76 o                         
  -6  11   3        102.20        103.12         7.88 o                         
  -5  11   3         33.69         29.90         4.44 o                         
  -4  11   3       7286.42       6616.06        92.05 o                         
  -3  11   3         13.28         25.07         3.77 o                         
  -2  11   3        139.57         94.12         5.70 o                         
  -1  11   3          0.12          1.87         2.65 o                         
   0  11   3      12608.16      11942.08       158.39 o                         
   1  11   3        983.02        964.27        17.54 o                         
   2  11   3         22.29         19.82         2.50 o                         
   3  11   3        686.30        694.13        13.58 o                         
   4  11   3         55.75         73.55         5.38 o                         
   5  11   3       3586.08       3575.04        54.28 o                         
   6  11   3       4258.54       4150.38        81.19 o                         
   7  11   3       3149.96       3262.97        91.57 o                         
   8  11   3         47.52         35.67         8.11 o                         
   9  11   3       1309.39       1388.42        35.49 o                         
  10  11   3        282.50        274.74        16.98 o                         
  11  11   3       1080.47       1123.63        39.30 o                         
 -12  12   3          3.73         -6.65         6.65 o                         
 -11  12   3         90.11         88.46        12.79 o                         
 -10  12   3         87.53         65.87        10.17 o                         
  -9  12   3         67.49         65.16         7.92 o                         
  -8  12   3         12.04         10.93         5.94 o                         
  -7  12   3        264.62        282.92        14.94 o                         
  -6  12   3        240.20        260.65        21.31 o                         
  -5  12   3         75.87         61.79         6.22 o                         
  -4  12   3         47.92         48.61         4.18 o                         
  -3  12   3        167.33        142.37         7.42 o                         
  -2  12   3         25.35         16.47         3.70 o                         
  -1  12   3        122.80        118.57         6.19 o                         
   0  12   3       1076.61       1083.67        19.33 o                         
   1  12   3        723.20        849.60        21.24 o                         
   2  12   3        398.46        450.60        11.84 o                         
   3  12   3         40.44         24.82         3.30 o                         
   4  12   3       1212.28       1053.64        19.91 o                         
   5  12   3        141.20        120.27         8.16 o                         
   6  12   3         16.47         23.26         6.14 o                         
   7  12   3        367.32        394.41        16.52 o                         
   8  12   3        209.49        201.98        15.16 o                         
   9  12   3         54.48         39.26         8.12 o                         
  10  12   3          0.20         -3.41         8.18 o                         
 -11  13   3         51.26         52.27        10.43 o                         
 -10  13   3        255.12        250.00        28.78 o                         
  -9  13   3         91.74         58.40         9.56 o                         
  -8  13   3         50.22         43.05         9.41 o                         
  -6  13   3        625.99        688.31        43.88 o                         
  -5  13   3        609.01        446.70        33.85 o                         
  -4  13   3        392.02        361.94        17.11 o                         
  -3  13   3        223.70        196.06         9.81 o                         
  -2  13   3        520.24        521.95        15.21 o                         
  -1  13   3         54.89         43.66         4.22 o                         
   0  13   3        568.91        517.43        12.55 o                         
   1  13   3         11.24          2.86         3.09 o                         
   2  13   3         14.67         11.02         3.51 o                         
   3  13   3        105.46        104.69         5.10 o                         
   4  13   3         64.64         74.25         5.25 o                         
   5  13   3         41.88         43.64         7.53 o                         
   6  13   3         14.36          8.87         4.67 o                         
   7  13   3          7.30          2.78         6.36 o                         
   8  13   3        247.65        278.81        17.32 o                         
   9  13   3        220.65        184.13        13.32 o                         
  10  13   3        243.74        176.11        14.08 o                         
 -11  14   3        161.12        154.85        15.55 o                         
 -10  14   3          0.56         -6.28         6.28 o                         
  -9  14   3        341.49        336.97        28.20 o                         
  -8  14   3         22.07         16.63         8.91 o                         
  -7  14   3       1621.98       1690.69        52.75 o                         
  -6  14   3       1135.33       1360.32        67.70 o                         
  -4  14   3       3306.18       3562.15       136.66 o                         
  -3  14   3       2468.56       2672.80       128.51 o                         
  -2  14   3       1889.53       2058.24        57.73 o                         
  -1  14   3       4657.07       5273.96       144.57 o                         
   0  14   3        398.78        392.71        12.22 o                         
   1  14   3       1897.22       1851.56        31.86 o                         
   2  14   3        184.53        179.72        11.15 o                         
   3  14   3       1407.22       1566.19        31.20 o                         
   4  14   3         36.76         30.23         4.92 o                         
   5  14   3       1619.84       1552.49        33.21 o                         
   6  14   3        219.58        223.62        18.01 o                         
   7  14   3        765.65        926.87        33.91 o                         
   8  14   3        655.97        654.78        25.36 o                         
   9  14   3        401.15        400.32        22.62 o                         
 -10  15   3          4.95          3.89         7.57 o                         
  -9  15   3        559.77        556.57        68.96 o                         
  -8  15   3          1.66         12.54        17.55 o                         
  -7  15   3        334.48        442.56        23.00 o                         
  -6  15   3        211.93        179.99        18.37 o                         
  -5  15   3         89.64         62.69        13.79 o                         
  -4  15   3       2254.36       2457.08        71.81 o                         
  -3  15   3         21.14         11.53         6.60 o                         
  -2  15   3         37.69         30.79         7.19 o                         
  -1  15   3        594.19        506.45        27.66 o                         
   0  15   3       4756.24       5098.34       115.31 o                         
   1  15   3         90.65         68.06         7.73 o                         
   2  15   3         91.77         90.87         9.89 o                         
   3  15   3        202.60        213.40        15.11 o                         
   4  15   3         16.58          5.09         3.23 o                         
   5  15   3       1319.00       1390.40        33.15 o                         
   6  15   3       1237.48       1336.93        31.55 o                         
   7  15   3        665.46        684.28        21.89 o                         
   8  15   3         15.70          2.77         5.83 o                         
   9  15   3        298.59        304.08        20.63 o                         
  -9  16   3         63.74         20.06        13.30 o                         
  -8  16   3         73.11         56.42        21.31 o                         
  -7  16   3        138.59        126.21        14.02 o                         
  -6  16   3        203.42        254.25        18.85 o                         
  -5  16   3         12.23         14.31         7.14 o                         
  -4  16   3        129.68         66.85        13.79 o                         
  -3  16   3         61.29         46.00         7.82 o                         
  -2  16   3        216.95        196.07        13.62 o                         
  -1  16   3          0.64         10.03        10.03 o                         
   0  16   3        401.19        412.70        43.88 o                         
   1  16   3        558.52        524.55        21.52 o                         
   2  16   3        120.41        115.10        11.96 o                         
   3  16   3         72.46         53.29        13.79 o                         
   4  16   3        253.21        276.92        24.27 o                         
   5  16   3        256.59        236.16        20.27 o                         
   6  16   3         17.32         17.67         5.90 o                         
   7  16   3        251.77        223.79        18.99 o                         
   8  16   3         57.12         51.66        11.40 o                         
  -9  17   3          2.68        -12.54        12.54 o                         
  -8  17   3        150.55        134.15        28.84 o                         
  -7  17   3          4.26         -8.20         8.20 o                         
  -6  17   3        233.72        217.46        23.77 o                         
  -5  17   3          0.05         -4.02         6.24 o                         
  -4  17   3          8.27         17.05         7.06 o                         
  -3  17   3         13.37          2.50         7.06 o                         
  -2  17   3         94.48         74.46        16.30 o                         
  -1  17   3        325.90        277.10        19.90 o                         
   0  17   3        103.53         67.01        10.86 o                         
   1  17   3         21.39         14.49         6.52 o                         
   2  17   3          3.04         -3.70         3.70 o                         
   3  17   3        426.97        390.52        27.03 o                         
   4  17   3         22.50         33.85        11.52 o                         
   5  17   3        115.29        102.39        12.85 o                         
   6  17   3          0.79         -4.72         4.72 o                         
   7  17   3         10.29         -6.11         6.11 o                         
  -8  18   3          8.52      12251.67      2659.21 o                         
  -7  18   3       1743.02       1642.54       257.02 o                         
  -6  18   3        815.82        906.38        33.58 o                         
  -5  18   3        971.33        898.32        34.76 o                         
  -4  18   3       1564.06       1663.89        41.38 o                         
  -3  18   3       2625.44       2960.73        63.23 o                         
  -2  18   3       1498.82       1667.09        50.40 o                         
  -1  18   3       1740.66       1649.15        41.03 o                         
   0  18   3        536.18        534.97        22.03 o                         
   1  18   3       2454.66       2485.76       105.32 o                         
   2  18   3        140.42        125.14        18.16 o                         
   3  18   3        815.12        764.78        39.44 o                         
   4  18   3        213.10        199.32        34.48 o                         
   5  18   3        892.62        842.64        44.22 o                         
   6  18   3        419.12        454.95        33.65 o                         
  -6  19   3         17.89          1.69        11.12 o                         
  -5  19   3        108.64        115.84        18.55 o                         
  -4  19   3        280.81        312.04        16.52 o                         
  -3  19   3        230.21        166.17        22.58 o                         
  -2  19   3         42.22         43.99         7.99 o                         
  -1  19   3        328.47        315.27        16.83 o                         
   0  19   3        477.93        510.11        25.45 o                         
   1  19   3          4.51         11.17        15.05 o                         
   2  19   3        107.58        167.09        23.42 o                         
   3  19   3        215.20        184.61        22.49 o                         
   4  19   3        118.76        110.33        19.05 o                         
   5  19   3        721.23        702.77        41.22 o                         
  -4  20   3        198.43        201.92        23.38 o                         
  -3  20   3         41.37         22.79        12.32 o                         
  -2  20   3        210.66        171.96        21.22 o                         
  -1  20   3          0.40          6.27        16.30 o                         
   0  20   3        196.84        272.67        67.70 o                         
   1  20   3        425.67        471.76        32.77 o                         
   2  20   3         97.47         64.55        15.50 o                         
   3  20   3         64.99         47.44        13.30 o                         
   4  20   3         72.36         63.94        22.57 o                         
  -1  21   3         12.91         17.55        17.55 o                         
   0  21   3          0.92         13.79        16.30 o                         
   1  21   3         10.62         36.36        18.81 o                         
 -14   0   4        549.84        698.13        50.15 o                         
 -12   0   4       4391.11       4297.86       178.03 o                         
 -10   0   4       1141.65       1064.44        61.43 o                         
  -8   0   4      28687.62      32300.51       779.71 o                         
  -6   0   4       1059.10        905.21        43.88 o                         
  -4   0   4       3764.52       3910.92       107.82 o                         
   0   0   4      80489.67      54800.27      2572.70 o                         
   2   0   4       1378.54       1279.49        25.17 o                         
   4   0   4      63906.19      36234.70      1795.37 o                         
   6   0   4       2067.12       2194.71        65.16 o                         
   8   0   4       1701.54       1721.92        54.52 o                         
  10   0   4        166.85        309.01        24.96 o                         
  12   0   4        164.27        165.66        28.84 o                         
 -14   1   4        665.88        714.24        30.47 o                         
 -13   1   4        127.99        116.79        15.20 o                         
 -12   1   4       2335.68       2255.84        77.13 o                         
 -11   1   4        531.22        586.94        32.35 o                         
 -10   1   4       1484.52       1695.95        58.95 o                         
  -9   1   4        327.38        364.69        15.31 o                         
  -8   1   4         14.80         18.48         6.15 o                         
  -7   1   4       3690.91       3631.73        69.73 o                         
  -6   1   4       1103.72        923.26        22.57 o                         
  -5   1   4       5786.28       5759.52       118.95 o                         
  -4   1   4       4624.96       3873.21        96.32 o                         
  -3   1   4        222.97        205.34         8.17 o                         
  -2   1   4       2357.26       2105.12        24.29 o                         
  -1   1   4       1027.82        815.95        10.03 o                         
   0   1   4        200.18        183.96         3.34 o                         
   1   1   4        917.89        866.86        12.01 o                         
   2   1   4       3607.81       3021.85        44.04 o                         
   3   1   4         39.89         18.56         2.06 o                         
   4   1   4      14540.95      14414.05       175.67 o                         
   5   1   4        149.46        263.74         8.33 o                         
   6   1   4       3722.52       3457.58        54.71 o                         
   7   1   4        140.84        127.29         7.25 o                         
   8   1   4       1924.45       2094.61        46.48 o                         
   9   1   4          2.10         15.02         7.68 o                         
  10   1   4       1107.02       1090.08        27.75 o                         
  11   1   4        789.03        666.56        27.44 o                         
  12   1   4        339.76        319.14        26.24 o                         
 -14   2   4          0.09         -7.98         7.98 o                         
 -13   2   4         47.36         34.44        11.43 o                         
 -12   2   4         19.04         21.79        12.65 o                         
 -11   2   4         25.34         35.73        11.52 o                         
 -10   2   4          1.97          4.36         9.28 o                         
  -9   2   4         23.27         26.67         5.46 o                         
  -8   2   4         24.87         -4.04         4.04 o                         
  -7   2   4          8.39         13.65         4.04 o                         
  -6   2   4         51.96         77.92         6.22 o                         
  -5   2   4         17.43          1.15         2.71 o                         
  -4   2   4          9.83          2.26         1.99 o                         
  -3   2   4        176.56         68.21         4.21 o                         
  -2   2   4        141.49         75.26         2.25 o                         
  -1   2   4       1106.73        853.02        13.87 o                         
   0   2   4        250.56        189.01         3.57 o                         
   1   2   4         18.44         29.15         1.56 o                         
   2   2   4         17.87         13.75         1.56 o                         
   3   2   4         22.24         21.43         2.05 o                         
   4   2   4        481.99        431.73         9.80 o                         
   5   2   4        314.11        363.73        15.20 o                         
   6   2   4        472.05        426.52        12.02 o                         
   7   2   4        147.28        120.95         7.26 o                         
   8   2   4        178.83        155.83         9.49 o                         
   9   2   4        129.14         96.06        10.00 o                         
  10   2   4        312.86        297.18        14.70 o                         
  11   2   4          8.98          2.32         9.46 o                         
  12   2   4        124.44         98.03        14.66 o                         
 -14   3   4        369.87        324.87        38.16 o                         
 -13   3   4        472.01        451.39        26.90 o                         
 -12   3   4       2932.05       3030.32        79.33 o                         
 -11   3   4        711.76        707.52        35.83 o                         
 -10   3   4        525.13        359.83        56.42 o                         
  -9   3   4       1572.29       1604.73        38.38 o                         
  -8   3   4        436.11        348.56        17.09 o                         
  -7   3   4       4255.72       4181.20        79.61 o                         
  -6   3   4        160.14        101.00         9.25 o                         
  -5   3   4       1699.48       1802.66        37.14 o                         
  -4   3   4        768.94        946.53        19.27 o                         
  -3   3   4       1608.71       1611.10        25.81 o                         
  -2   3   4        332.48        140.77         3.61 o                         
  -1   3   4        166.78        214.59         4.26 o                         
   0   3   4       2437.56       1907.70        25.69 o                         
   1   3   4       5666.91       5111.46        59.74 o                         
   2   3   4       2085.88       1787.10        23.10 o                         
   3   3   4          6.24         22.90         2.25 o                         
   4   3   4       4726.50       4812.27        66.34 o                         
   5   3   4       2281.43       2084.12        32.55 o                         
   6   3   4        892.93        866.74        18.69 o                         
   7   3   4         16.86         13.79         4.13 o                         
   8   3   4        697.40        648.09        18.61 o                         
   9   3   4        612.37        732.44        21.62 o                         
  10   3   4         58.58         48.49         8.01 o                         
  11   3   4        217.59        182.62        15.11 o                         
  12   3   4         24.74         24.29         9.59 o                         
 -14   4   4        392.00        527.13        30.81 o                         
 -13   4   4         35.59         44.34        12.05 o                         
 -12   4   4       3791.39       3870.90       158.82 o                         
 -11   4   4         16.16         -6.90         8.87 o                         
 -10   4   4       2033.03       1866.49        63.81 o                         
  -9   4   4        497.45        656.69        21.77 o                         
  -8   4   4      23268.60      26430.84       454.17 o                         
  -7   4   4        524.22        540.11        17.39 o                         
  -6   4   4       7619.66       7205.72       129.29 o                         
  -5   4   4       1826.08       1529.10        29.48 o                         
  -4   4   4       8539.83       8657.21       152.01 o                         
  -3   4   4       2599.21       2157.30        29.57 o                         
  -2   4   4        845.90        926.35        22.02 o                         
  -1   4   4        321.75        407.38         7.61 o                         
   0   4   4      67376.19      67301.80      2047.99 o                         
   1   4   4       2541.50       2963.69        34.45 o                         
   2   4   4      26315.87      27490.83       348.68 o                         
   3   4   4       1060.90        896.22        18.27 o                         
   4   4   4      42344.20      42982.47       533.05 o                         
   5   4   4        170.40        216.38         7.99 o                         
   6   4   4       7813.01       8161.36       129.61 o                         
   7   4   4       1054.23       1140.02        30.74 o                         
   8   4   4        561.84        565.69        17.38 o                         
   9   4   4        237.28        287.42        13.71 o                         
  10   4   4          2.14          9.66         8.20 o                         
  11   4   4        435.01        425.69        22.71 o                         
  12   4   4         16.45          8.76        11.94 o                         
 -14   5   4        445.86        488.32        30.33 o                         
 -13   5   4         10.54         -3.51         8.63 o                         
 -12   5   4       2752.50       2870.86        76.95 o                         
 -11   5   4        576.26        535.41        32.35 o                         
 -10   5   4       1102.92       1246.49        48.74 o                         
  -9   5   4         62.16         61.58         7.74 o                         
  -8   5   4       2642.29       2524.02        54.06 o                         
  -7   5   4       7383.05       6948.20       126.78 o                         
  -6   5   4        518.17        382.93        13.77 o                         
  -5   5   4       1094.42       1403.16        24.67 o                         
  -4   5   4       1164.51       1095.12        29.68 o                         
  -3   5   4        598.47        460.96         9.39 o                         
  -2   5   4       1941.61       1571.07        24.82 o                         
  -1   5   4      25579.66      22096.58       236.88 o                         
   0   5   4       1549.61       1459.61        18.45 o                         
   1   5   4         44.28         51.68         2.79 o                         
   2   5   4       1626.32       1968.45        27.78 o                         
   3   5   4       5166.31       4507.27        58.42 o                         
   4   5   4       3270.91       3034.89        41.56 o                         
   5   5   4       3801.90       3394.59        46.80 o                         
   6   5   4       6844.92       6541.55        91.05 o                         
   7   5   4        125.96        118.18         7.55 o                         
   8   5   4       1310.89       1536.30        33.10 o                         
   9   5   4        442.18        413.63        15.32 o                         
  10   5   4        969.60        971.63        37.67 o                         
  11   5   4       1316.52       1401.35        41.13 o                         
  12   5   4        278.54        222.07        17.45 o                         
 -14   6   4          0.60         -6.92        10.73 o                         
 -13   6   4         44.24         61.60        19.48 o                         
 -12   6   4         11.51         11.65        10.26 o                         
 -11   6   4         22.01         11.40         9.63 o                         
 -10   6   4          1.53         -3.58         6.97 o                         
  -9   6   4          1.72         -1.18         6.93 o                         
  -8   6   4          0.99          1.14         3.83 o                         
  -7   6   4         78.01         85.03         6.38 o                         
  -6   6   4         10.85          3.84         2.35 o                         
  -5   6   4         35.42         29.89         2.85 o                         
  -4   6   4        899.67        706.83        16.59 o                         
  -3   6   4        149.63        218.94         7.70 o                         
  -2   6   4         75.38         53.91         3.16 o                         
  -1   6   4       1048.35       1009.61        22.47 o                         
   0   6   4         93.89        130.98         4.73 o                         
   1   6   4        126.37        134.38         5.36 o                         
   2   6   4        415.98        292.33         6.92 o                         
   3   6   4         13.36         13.28         2.50 o                         
   4   6   4          7.29          5.90         2.50 o                         
   5   6   4        567.32        527.84        17.70 o                         
   6   6   4       1870.29       1602.62        28.22 o                         
   7   6   4        183.22        161.02        11.74 o                         
   8   6   4          2.28          2.88         3.56 o                         
   9   6   4        248.86        232.57        15.54 o                         
  10   6   4        266.30        253.10        17.29 o                         
  11   6   4         11.20          6.52         7.75 o                         
  12   6   4         31.28          5.31         8.28 o                         
 -13   7   4        394.45        394.85        21.81 o                         
 -12   7   4        725.64        799.52        28.54 o                         
 -11   7   4        488.07        430.53        22.50 o                         
 -10   7   4        130.10        135.44        11.45 o                         
  -9   7   4        773.53        913.25        31.59 o                         
  -8   7   4          2.70          4.91         3.98 o                         
  -7   7   4       2817.72       2834.98        52.00 o                         
  -6   7   4       1342.05       1231.19        23.50 o                         
  -5   7   4        822.32        971.57        22.08 o                         
  -4   7   4       1013.12        957.87        19.60 o                         
  -3   7   4       3499.90       3586.34        47.19 o                         
  -2   7   4       2634.40       2806.35        35.64 o                         
  -1   7   4       1404.69       1476.36        23.87 o                         
   0   7   4          2.92         19.91         2.62 o                         
   1   7   4        167.21        221.29         5.96 o                         
   2   7   4       4056.78       3919.72        55.73 o                         
   3   7   4         50.07         23.13         3.21 o                         
   4   7   4       3035.25       3033.79        42.60 o                         
   5   7   4        792.59        773.05        15.68 o                         
   6   7   4       3603.11       3381.19        51.49 o                         
   7   7   4        112.02         85.72         6.65 o                         
   8   7   4        902.96        864.05        21.39 o                         
   9   7   4        264.35        225.27        19.14 o                         
  10   7   4        399.01        357.92        17.95 o                         
  11   7   4        158.90        167.84        19.76 o                         
  12   7   4         11.47          3.47         8.38 o                         
 -13   8   4        581.93        725.04        28.56 o                         
 -12   8   4       1211.07       1298.97        37.73 o                         
 -11   8   4        758.65        869.60        31.91 o                         
 -10   8   4       1479.22       1368.28        52.24 o                         
  -9   8   4         56.30         57.90         8.20 o                         
  -8   8   4       7529.98       8653.50       128.96 o                         
  -7   8   4       2418.05       2617.08        40.87 o                         
  -6   8   4       6541.49       6322.95       103.15 o                         
  -5   8   4        767.27        825.71        20.18 o                         
  -4   8   4       5874.55       6224.84        92.72 o                         
  -3   8   4        546.95        622.01        14.96 o                         
  -2   8   4       7826.19       8695.93       108.36 o                         
  -1   8   4       1186.35       1230.66        20.03 o                         
   0   8   4      35548.83      36775.38       538.23 o                         
   1   8   4      12412.06      13518.69       204.60 o                         
   2   8   4      32333.68      33913.46       394.14 o                         
   3   8   4       3627.78       3450.07        46.96 o                         
   4   8   4      27465.47      28086.10       362.85 o                         
   5   8   4       4116.79       4387.17        64.13 o                         
   6   8   4       7426.67       7396.36       134.64 o                         
   7   8   4          5.73         12.87         4.35 o                         
   8   8   4        809.37        683.78        19.03 o                         
   9   8   4          0.51         -2.59         6.75 o                         
  10   8   4         71.99         63.59         9.97 o                         
  11   8   4          0.36         -1.86         8.41 o                         
 -13   9   4        253.37        286.56        19.91 o                         
 -12   9   4       1135.76       1317.76        39.10 o                         
 -11   9   4        266.19        296.33        18.97 o                         
 -10   9   4        147.90        139.73        16.71 o                         
  -9   9   4         64.94         60.05         7.78 o                         
  -8   9   4       2005.35       2325.57        69.18 o                         
  -7   9   4       6051.31       6175.05        98.36 o                         
  -6   9   4        196.88        166.80        10.55 o                         
  -5   9   4        781.03        819.41        18.33 o                         
  -4   9   4       1342.68       1329.30        21.31 o                         
  -3   9   4       5215.04       4621.88        56.50 o                         
  -2   9   4         60.88         36.16         3.35 o                         
  -1   9   4       7616.66       7291.84        98.69 o                         
   0   9   4        114.44        121.58         6.93 o                         
   1   9   4        165.70        172.57         5.80 o                         
   2   9   4       3918.23       4129.33        51.83 o                         
   3   9   4       2647.78       2415.85        35.09 o                         
   4   9   4        651.97        579.01        14.17 o                         
   5   9   4        901.85        869.58        19.68 o                         
   6   9   4       3935.87       3808.68        58.15 o                         
   7   9   4          0.56          0.05         4.09 o                         
   8   9   4       1004.06       1082.13        31.94 o                         
   9   9   4          9.22          8.05         6.43 o                         
  10   9   4        993.02        929.91        28.69 o                         
  11   9   4        698.18        742.21        26.82 o                         
 -13  10   4         13.72          3.65         8.97 o                         
 -12  10   4          0.77         -7.12         7.41 o                         
 -11  10   4          4.37         -6.24         6.24 o                         
 -10  10   4         12.58         15.77         7.06 o                         
  -9  10   4          1.41         -4.93         4.93 o                         
  -8  10   4         61.29         42.99         7.60 o                         
  -7  10   4         15.54         17.57         6.69 o                         
  -6  10   4        415.49        375.97        14.11 o                         
  -5  10   4        400.57        410.81        13.74 o                         
  -4  10   4        159.82        154.13         6.74 o                         
  -3  10   4        941.80        930.35        18.21 o                         
  -2  10   4       1179.66       1163.25        19.67 o                         
  -1  10   4        583.01        599.72        21.06 o                         
   0  10   4          2.68          4.49         2.69 o                         
   1  10   4        748.29        695.69        15.11 o                         
   2  10   4          5.26          3.02         2.49 o                         
   3  10   4          0.67         10.80         2.83 o                         
   4  10   4         89.27        102.20         5.95 o                         
   5  10   4        942.37        818.43        18.49 o                         
   6  10   4        380.65        337.99        13.17 o                         
   7  10   4        107.01         83.73         7.74 o                         
   8  10   4         11.44         10.12         6.72 o                         
   9  10   4        280.85        256.89        17.79 o                         
  10  10   4         41.73         32.96         8.66 o                         
  11  10   4         19.50         16.14         8.62 o                         
 -12  11   4        233.28        213.49        17.32 o                         
 -11  11   4        136.85        143.65        14.30 o                         
 -10  11   4        329.94        389.17        25.59 o                         
  -9  11   4        146.11        207.18        12.66 o                         
  -8  11   4         22.39         11.46         4.75 o                         
  -7  11   4         71.44         85.76        12.65 o                         
  -6  11   4         23.87         12.47         4.53 o                         
  -5  11   4        375.60        407.70        11.97 o                         
  -4  11   4        104.86         89.98         6.07 o                         
  -3  11   4        346.02        297.48         9.73 o                         
  -2  11   4          0.67          2.31         2.69 o                         
  -1  11   4       1330.00       1323.85        22.09 o                         
   0  11   4        436.86        412.18        10.85 o                         
   1  11   4        332.79        291.32         9.03 o                         
   2  11   4         86.20        102.68         5.18 o                         
   3  11   4         38.76         24.19         3.42 o                         
   4  11   4        629.37        700.59        15.28 o                         
   5  11   4       1368.14       1324.69        23.95 o                         
   6  11   4       1060.28       1043.95        26.95 o                         
   7  11   4         43.51         31.49         7.94 o                         
   8  11   4        233.20        245.10        21.72 o                         
   9  11   4        273.55        244.23        15.40 o                         
  10  11   4        305.49        312.57        18.17 o                         
 -12  12   4        295.58        268.66        22.84 o                         
 -11  12   4       1137.32       1227.63        80.24 o                         
 -10  12   4        582.05        618.85        25.08 o                         
  -9  12   4       1052.21       1137.78        34.96 o                         
  -8  12   4       2213.81       2524.27       134.15 o                         
  -7  12   4       3388.02       3542.89       231.94 o                         
  -6  12   4       2145.08       2430.45        71.16 o                         
  -5  12   4        212.50        210.21        14.12 o                         
  -4  12   4       2725.06       2897.32        45.25 o                         
  -3  12   4         35.54         39.80         4.78 o                         
  -2  12   4       1560.88       1611.46        32.37 o                         
  -1  12   4         18.54         16.68         4.01 o                         
   0  12   4      11582.36      12672.30       297.92 o                         
   1  12   4       2192.95       2416.38        47.58 o                         
   2  12   4       2916.69       3017.34        43.64 o                         
   3  12   4       2522.77       2868.84        40.06 o                         
   4  12   4      10274.09      10920.82       137.84 o                         
   5  12   4       1586.40       1502.88        29.26 o                         
   6  12   4       1710.04       1693.40        37.62 o                         
   7  12   4         42.41         32.46         7.91 o                         
   8  12   4        795.94        890.58        27.50 o                         
   9  12   4          5.13         11.33         7.28 o                         
  10  12   4          8.57         -6.78         6.78 o                         
 -11  13   4        276.92        373.84        31.46 o                         
 -10  13   4        524.76        695.29        43.88 o                         
  -9  13   4         85.30         65.96        14.61 o                         
  -8  13   4        475.33        588.26        29.84 o                         
  -6  13   4       1496.50       1502.00        73.97 o                         
  -5  13   4       1897.37        976.67        42.63 o                         
  -4  13   4         46.09         48.80         7.17 o                         
  -3  13   4       3160.13       3276.15        50.40 o                         
  -2  13   4          5.95          4.26         3.48 o                         
  -1  13   4       1763.42       1803.55        28.98 o                         
   0  13   4        896.17        992.50        20.24 o                         
   1  13   4         56.51         81.17         6.05 o                         
   2  13   4        701.52        673.48        15.35 o                         
   3  13   4        353.22        300.43         8.36 o                         
   4  13   4        647.21        707.73        18.21 o                         
   5  13   4        810.97        854.13        24.36 o                         
   6  13   4        592.20        657.70        34.16 o                         
   7  13   4        259.61        264.45        15.94 o                         
   8  13   4        315.50        359.95        18.02 o                         
   9  13   4          3.29         -6.59         6.59 o                         
 -11  14   4          3.11          1.29        12.99 o                         
 -10  14   4         55.72         35.02        13.79 o                         
  -9  14   4         35.95         47.60        14.10 o                         
  -8  14   4         42.88         11.19         8.55 o                         
  -7  14   4         21.60          8.54         9.28 o                         
  -5  14   4        428.99        443.08        18.98 o                         
  -4  14   4        130.21        104.30        11.42 o                         
  -3  14   4        256.84        196.52        14.84 o                         
  -2  14   4       1157.68       1166.65        33.85 o                         
  -1  14   4        356.38        363.83        12.02 o                         
   0  14   4         14.57         15.15         3.97 o                         
   1  14   4        348.08        296.23        12.95 o                         
   2  14   4          0.12          0.62         4.30 o                         
   3  14   4          1.52          6.29         4.55 o                         
   4  14   4        258.81        270.55        11.64 o                         
   5  14   4        540.39        516.29        22.12 o                         
   6  14   4          0.09         -5.29         5.29 o                         
   7  14   4         82.35         77.65        11.40 o                         
   8  14   4         16.26          4.49         6.12 o                         
   9  14   4        119.66        106.88        14.44 o                         
 -10  15   4          9.44         10.66        11.52 o                         
  -9  15   4        336.07        353.43        30.09 o                         
  -8  15   4          8.95          8.78        15.05 o                         
  -7  15   4         70.57         85.68        11.62 o                         
  -6  15   4         78.53         63.43        11.17 o                         
  -5  15   4        263.84        285.77        23.16 o                         
  -4  15   4         26.95         26.08         8.15 o                         
  -3  15   4          4.39         -5.71         5.71 o                         
  -2  15   4        561.41        587.11        22.62 o                         
  -1  15   4        810.20        697.90        42.89 o                         
   0  15   4          3.85          3.92         5.53 o                         
   1  15   4         59.21         68.04         8.51 o                         
   2  15   4        185.84        109.97        43.88 o                         
   3  15   4         39.31         11.51         5.60 o                         
   4  15   4        410.51        327.44        11.89 o                         
   5  15   4        411.74        407.85        15.71 o                         
   6  15   4        336.00        335.78        15.43 o                         
   7  15   4         26.89         21.61         8.65 o                         
   8  15   4         93.38         53.93         9.91 o                         
  -9  16   4        780.16        956.63        47.42 o                         
  -7  16   4        334.14        302.74        20.91 o                         
  -6  16   4       1902.82       2181.82        61.77 o                         
  -5  16   4        479.49        586.58        25.59 o                         
  -4  16   4       1431.53       1420.12        40.58 o                         
  -3  16   4         28.55         65.89         8.41 o                         
  -2  16   4       3213.71       3494.92        71.33 o                         
  -1  16   4        388.26        445.95        34.37 o                         
   0  16   4       2688.37       2736.79        66.88 o                         
   1  16   4        971.88        969.03        32.04 o                         
   2  16   4       1987.56       2163.16        73.09 o                         
   3  16   4       2880.27       3364.64       100.08 o                         
   4  16   4       1119.94       1137.15        39.07 o                         
   5  16   4       1364.73       1288.20        34.31 o                         
   6  16   4       1151.77       1345.24        31.99 o                         
   7  16   4        103.31         84.04        12.38 o                         
   8  16   4        126.02        113.03        13.46 o                         
  -9  17   4         24.43        -12.54        12.54 o                         
  -6  17   4       1434.45       1577.06        79.61 o                         
  -5  17   4         82.79         72.81        10.79 o                         
  -4  17   4        291.83        224.85        16.23 o                         
  -3  17   4        100.33        101.73         9.64 o                         
  -2  17   4        127.71        129.51        10.70 o                         
  -1  17   4       2083.32       2307.11        72.33 o                         
   0  17   4        582.44        628.57        29.14 o                         
   1  17   4         51.60         35.75         9.01 o                         
   2  17   4        107.93         75.00        10.48 o                         
   3  17   4       1247.79       1251.81        39.65 o                         
   4  17   4        202.72        181.44        19.44 o                         
   5  17   4         10.25         19.99         5.25 o                         
   6  17   4         49.23         37.00        11.22 o                         
   7  17   4          0.46         -6.75         6.75 o                         
  -8  18   4         87.77       8308.41      1023.35 o                         
  -7  18   4         83.13         89.53        16.77 o                         
  -6  18   4        124.33        148.09        26.33 o                         
  -5  18   4         76.35         80.71        19.48 o                         
  -4  18   4         98.07         78.37        11.95 o                         
  -3  18   4         85.39         74.57        14.12 o                         
  -2  18   4        517.13        525.64        21.44 o                         
  -1  18   4        156.76        127.95        11.40 o                         
   0  18   4         12.48         -1.91         9.89 o                         
   1  18   4        146.64        164.02        13.82 o                         
   2  18   4         12.95         -2.01         7.06 o                         
   3  18   4         49.00         34.48        11.52 o                         
   4  18   4        103.34         57.74        15.50 o                         
   5  18   4        136.45        -10.03        10.03 o                         
   6  18   4         13.81          7.00        10.13 o                         
  -6  19   4         11.49         -6.75        11.42 o                         
  -5  19   4          1.26          1.03        16.30 o                         
  -4  19   4          1.02         -6.99         6.99 o                         
  -3  19   4         15.27         -6.25         7.09 o                         
  -2  19   4        131.76        115.21        11.06 o                         
  -1  19   4          7.75         -7.62         7.62 o                         
   0  19   4          8.33         13.79        10.64 o                         
   1  19   4          1.39         -1.73         5.97 o                         
   2  19   4        103.60        129.14        23.82 o                         
   3  19   4         15.00         -3.05        11.99 o                         
   4  19   4         52.76         33.85        12.41 o                         
   5  19   4         33.90          4.43        12.32 o                         
  -4  20   4        293.16        298.25        30.09 o                         
  -3  20   4         77.72         82.03        15.88 o                         
  -2  20   4       1330.61       1369.88        57.62 o                         
  -1  20   4         52.78         37.61        13.30 o                         
   0  20   4        253.58        185.82        22.59 o                         
   1  20   4        483.28        517.17        33.69 o                         
   2  20   4        790.72        826.41        95.29 o                         
   3  20   4        623.72        698.72        39.89 o                         
  -1  21   4          8.32         47.64        21.31 o                         
   0  21   4        374.73        388.66        43.88 o                         
 -13   0   5         31.97         12.54        18.81 o                         
 -11   0   5        124.15        107.82        22.57 o                         
  -9   0   5          0.30          1.35         6.90 o                         
  -7   0   5        162.31         60.06        11.28 o                         
  -5   0   5         38.47         54.13         5.79 o                         
  -3   0   5        218.92        121.36         8.12 o                         
  -1   0   5        133.81         69.22         3.14 o                         
   1   0   5        111.26        154.49        10.17 o                         
   3   0   5          1.83          2.24         2.71 o                         
   5   0   5        798.51        844.86        21.59 o                         
   7   0   5         16.96         15.64         5.84 o                         
   9   0   5        282.11        223.96        18.55 o                         
  11   0   5        334.78        335.40        29.79 o                         
 -14   1   5        589.20        716.48        53.35 o                         
 -13   1   5         87.45         59.52        15.88 o                         
 -12   1   5       1242.63       1369.08       110.96 o                         
 -11   1   5        493.42        533.17        30.58 o                         
 -10   1   5       2007.59       1621.47       282.72 o                         
  -9   1   5        250.93        253.89        18.28 o                         
  -8   1   5         65.20         95.83         8.29 o                         
  -7   1   5       2011.63       1848.49        39.49 o                         
  -6   1   5       1081.07       1066.00        25.06 o                         
  -5   1   5       1993.50       2012.13        36.75 o                         
  -4   1   5       4009.43       3430.70        47.80 o                         
  -3   1   5       2046.00       1729.06        23.20 o                         
  -2   1   5       1339.48       1256.00        15.05 o                         
  -1   1   5       5099.20       4892.81        51.76 o                         
   0   1   5        496.58        661.32        11.79 o                         
   1   1   5       2354.87       2418.80        39.84 o                         
   2   1   5        115.54        174.09         5.11 o                         
   3   1   5         18.20         29.37         2.74 o                         
   4   1   5         84.45        178.75         7.65 o                         
   5   1   5       2412.69       2491.30        41.14 o                         
   6   1   5       1384.04       1109.03        29.02 o                         
   7   1   5         62.42         36.57         5.44 o                         
   8   1   5        662.81        524.16        16.30 o                         
   9   1   5        159.79        170.29        11.10 o                         
  10   1   5        881.71        879.90        22.99 o                         
  11   1   5        656.25        587.09        25.39 o                         
  12   1   5        143.27         83.79        11.96 o                         
 -14   2   5         32.71          9.81        11.03 o                         
 -13   2   5       1303.76       1403.78        58.06 o                         
 -12   2   5          5.00          6.82        10.84 o                         
 -11   2   5       1655.90       1943.96       186.81 o                         
 -10   2   5         25.98        -45.24       185.88 o                         
  -9   2   5         93.59        183.12        11.40 o                         
  -8   2   5         41.54         52.54         6.33 o                         
  -7   2   5       1695.66       2076.21        43.72 o                         
  -6   2   5       2256.19       1872.31        39.02 o                         
  -5   2   5       6492.34       6690.59       129.21 o                         
  -4   2   5       4401.37       4149.37        78.28 o                         
  -3   2   5      13881.64      14829.57       204.89 o                         
  -2   2   5        393.73        306.58         5.36 o                         
   0   2   5       3032.63       3104.39        35.45 o                         
   1   2   5      16828.10      16975.08       192.36 o                         
   2   2   5       3971.14       3994.58        50.94 o                         
   3   2   5       1545.68       2040.44        48.15 o                         
   4   2   5        587.42        558.95        10.97 o                         
   5   2   5       6197.84       6163.81        84.64 o                         
   6   2   5       1997.26       2066.87        36.22 o                         
   7   2   5        246.95        251.54        13.09 o                         
   8   2   5         20.71         25.22         5.17 o                         
   9   2   5       3655.42       3634.50        74.52 o                         
  10   2   5        169.72        184.45        11.10 o                         
  11   2   5       1214.82       1182.56        36.97 o                         
  12   2   5          1.34         -7.94         7.94 o                         
 -14   3   5        608.01        608.42        32.47 o                         
 -13   3   5        485.75        512.60        70.21 o                         
 -12   3   5       1766.18       1857.22        67.38 o                         
 -11   3   5        641.52        566.72        67.70 o                         
 -10   3   5       3182.02       2372.10       119.11 o                         
  -9   3   5        107.22        118.40         9.67 o                         
  -8   3   5         20.55         15.62         5.97 o                         
  -7   3   5       1800.45       1868.79        40.42 o                         
  -6   3   5          8.30          6.76         2.99 o                         
  -5   3   5       2777.29       2331.40        41.36 o                         
  -4   3   5        154.00         64.34         3.75 o                         
  -3   3   5         30.47        108.97         6.26 o                         
  -2   3   5         23.50         10.24         1.54 o                         
  -1   3   5        426.03        510.39         7.96 o                         
   0   3   5       6382.86       6416.42        74.55 o                         
   1   3   5      15527.87      14565.30       165.75 o                         
   2   3   5       6961.87       6485.64        89.94 o                         
   3   3   5        456.27        663.76        11.62 o                         
   4   3   5          1.31         13.94         2.50 o                         
   5   3   5       8943.67       9047.20       131.45 o                         
   6   3   5         40.77         49.44         4.93 o                         
   7   3   5        252.64        237.32        11.68 o                         
   8   3   5       1363.42       1339.90        35.47 o                         
   9   3   5       1165.05       1252.04        33.50 o                         
  10   3   5        234.19        190.58        12.81 o                         
  11   3   5        898.44        850.15        31.54 o                         
  12   3   5        112.53        119.29        13.63 o                         
 -14   4   5         51.39         31.35        12.26 o                         
 -13   4   5          8.11         -5.36         9.35 o                         
 -12   4   5         41.21         64.74        28.84 o                         
 -11   4   5         75.81         84.23        14.18 o                         
 -10   4   5         51.90         21.31        12.54 o                         
  -9   4   5          3.78          2.22         4.52 o                         
  -8   4   5        116.25        152.61        13.03 o                         
  -7   4   5        170.96        147.71         9.23 o                         
  -6   4   5         80.09        141.72         7.88 o                         
  -5   4   5        206.73        151.91         7.36 o                         
  -4   4   5         55.02         22.97         3.13 o                         
  -3   4   5        811.23        514.28        12.64 o                         
  -2   4   5       1516.60       1203.29        16.06 o                         
  -1   4   5        926.90        894.75        12.43 o                         
   0   4   5       2497.19       2237.90        28.14 o                         
   1   4   5          2.19          5.63         1.36 o                         
   2   4   5        837.00        839.12        15.13 o                         
   3   4   5        644.68        535.32        10.98 o                         
   4   4   5        405.72        404.91         9.49 o                         
   5   4   5          0.68          4.31         3.09 o                         
   6   4   5        678.11        707.55        16.86 o                         
   7   4   5        497.08        505.17        14.44 o                         
   8   4   5         19.50          6.35         5.01 o                         
   9   4   5         53.28         44.92         6.42 o                         
  10   4   5         79.14         81.08        12.87 o                         
  11   4   5        388.35        422.80        24.93 o                         
  12   4   5          5.63         -8.23         8.23 o                         
 -14   5   5        293.00        227.03        21.22 o                         
 -13   5   5         28.64         10.48         9.54 o                         
 -12   5   5       2110.49       2235.56        63.90 o                         
 -11   5   5         89.67        105.79        16.77 o                         
 -10   5   5        405.09        451.35        48.90 o                         
  -9   5   5        350.72        306.97        38.17 o                         
  -8   5   5       2678.65       2836.80        58.92 o                         
  -7   5   5       1429.69       1359.85        32.89 o                         
  -6   5   5       1254.71       1361.35        24.61 o                         
  -5   5   5        143.21        176.16         8.17 o                         
  -4   5   5        204.84        334.69         9.64 o                         
  -3   5   5        219.65        117.55         5.32 o                         
  -2   5   5       3727.39       3770.53        48.79 o                         
  -1   5   5      16406.32      15372.54       175.05 o                         
   0   5   5       1176.95       1180.06        15.89 o                         
   1   5   5        345.92        381.17         7.58 o                         
   2   5   5        119.25        107.78         4.13 o                         
   3   5   5       5003.27       4374.04        57.11 o                         
   4   5   5         20.03         12.02         2.65 o                         
   5   5   5        125.97        147.54         8.97 o                         
   6   5   5       1090.91       1066.11        19.74 o                         
   7   5   5          3.35          9.59         4.07 o                         
   8   5   5        227.23        191.84        11.38 o                         
   9   5   5         26.33         56.52         7.76 o                         
  10   5   5        500.16        465.61        25.33 o                         
  11   5   5        423.97        394.52        22.95 o                         
  12   5   5        156.14        165.60        14.50 o                         
 -14   6   5         25.63         34.99        13.22 o                         
 -13   6   5        284.82        276.13        33.79 o                         
 -12   6   5         37.43         29.60        10.81 o                         
 -11   6   5       3094.37       3138.97       106.57 o                         
 -10   6   5          4.96         16.30        15.05 o                         
  -9   6   5        242.66         15.05        10.03 o                         
  -8   6   5       1161.94       1210.89        24.79 o                         
  -7   6   5       9081.59      10550.47       152.54 o                         
  -6   6   5        405.92        423.19        13.43 o                         
  -5   6   5       3513.65       3443.34        67.18 o                         
  -4   6   5       1704.60       1794.55        28.35 o                         
  -3   6   5      49399.21      51621.90      1276.32 o                         
  -2   6   5       3994.05       4620.53        59.58 o                         
  -1   6   5      67425.48      66820.41      2473.82 o                         
   0   6   5       2905.80       3001.58        35.62 o                         
   1   6   5      32976.12      33525.12       438.02 o                         
   2   6   5         29.29         24.26         2.72 o                         
   3   6   5       7467.24       7435.97        98.57 o                         
   4   6   5        497.51        418.58        11.04 o                         
   5   6   5       7608.90       8464.84       107.65 o                         
   6   6   5        925.72        876.05        18.54 o                         
   7   6   5        546.39        607.81        15.66 o                         
   8   6   5        437.29        423.78        15.81 o                         
   9   6   5       1952.44       1946.16        35.99 o                         
  10   6   5        118.28        104.41        11.09 o                         
  11   6   5        958.88       1177.91        33.88 o                         
 -14   7   5        309.86        285.19        25.39 o                         
 -13   7   5        538.40        556.79        26.06 o                         
 -12   7   5        793.91        803.56        32.03 o                         
 -11   7   5        999.97       1039.74        34.87 o                         
 -10   7   5       2633.11       2837.47        83.18 o                         
  -9   7   5        508.13        518.83        25.29 o                         
  -8   7   5        224.10        239.98        11.00 o                         
  -7   7   5       3795.75       3787.23        84.33 o                         
  -6   7   5         97.18         78.94         6.65 o                         
  -5   7   5        291.84        369.67        11.42 o                         
  -4   7   5       4441.99       3672.76        52.78 o                         
  -3   7   5       2246.47       2081.98        28.02 o                         
  -2   7   5        357.26        248.23         6.88 o                         
  -1   7   5        248.10        250.47         6.22 o                         
   0   7   5        646.26        771.26        11.83 o                         
   1   7   5        725.54        691.31        12.16 o                         
   2   7   5       4208.32       3883.54        55.39 o                         
   3   7   5       3021.25       3195.61        43.89 o                         
   4   7   5        656.10        586.94        12.70 o                         
   5   7   5       2431.88       2356.71        35.32 o                         
   6   7   5         23.68         49.02         4.92 o                         
   7   7   5        790.82        703.94        17.46 o                         
   8   7   5       1983.06       2049.91        39.83 o                         
   9   7   5        585.09        584.68        20.20 o                         
  10   7   5        173.67        123.87        11.51 o                         
  11   7   5        478.16        475.23        21.58 o                         
 -13   8   5         14.66         -8.10         9.05 o                         
 -12   8   5          0.37         -0.47         6.95 o                         
 -11   8   5         78.55         37.21        13.72 o                         
 -10   8   5         37.78         33.10         7.45 o                         
  -9   8   5         47.30         33.07         7.52 o                         
  -8   8   5         86.53        121.01         9.61 o                         
  -7   8   5        259.98        271.24        12.18 o                         
  -6   8   5        668.73        703.56        19.27 o                         
  -5   8   5         16.41         10.16         3.45 o                         
  -4   8   5         45.77         22.64         3.24 o                         
  -3   8   5        256.72        225.13         6.62 o                         
  -2   8   5        257.31        310.85         8.99 o                         
  -1   8   5        110.20        108.87         6.40 o                         
   0   8   5        309.25        314.91        14.23 o                         
   1   8   5          0.03          1.54         2.20 o                         
   2   8   5       1843.73       1613.52        23.43 o                         
   3   8   5        203.50        143.47         6.58 o                         
   4   8   5         73.55        103.15         5.75 o                         
   5   8   5         99.69         68.16         5.73 o                         
   6   8   5        874.96        899.53        18.51 o                         
   7   8   5        279.07        284.81        12.07 o                         
   8   8   5         35.45         25.79         5.96 o                         
   9   8   5         46.87         42.59         9.04 o                         
  10   8   5         15.45         26.34         7.99 o                         
  11   8   5        196.02        170.78        14.51 o                         
 -13   9   5          2.71          3.41        11.15 o                         
 -12   9   5        769.45        993.70        32.74 o                         
 -11   9   5          0.45         -2.59         6.18 o                         
 -10   9   5          8.29          4.43         5.19 o                         
  -9   9   5         13.86          9.31         7.52 o                         
  -8   9   5       1682.77       1947.09        47.74 o                         
  -7   9   5        209.27        156.82        13.17 o                         
  -6   9   5          3.67         -0.20         5.25 o                         
  -5   9   5        817.35        685.57        17.22 o                         
  -4   9   5       3090.09       3233.08        44.38 o                         
  -3   9   5        103.54        142.72         6.66 o                         
  -2   9   5        138.41        106.06         5.24 o                         
  -1   9   5       1489.80       1613.05        27.04 o                         
   0   9   5        696.72        780.31        19.07 o                         
   1   9   5       1203.91       1199.39        18.58 o                         
   2   9   5        700.01        630.30        12.23 o                         
   3   9   5       1746.39       1605.11        25.58 o                         
   4   9   5        124.55        127.56         6.56 o                         
   5   9   5        653.49        760.14        17.39 o                         
   6   9   5        850.99        797.98        17.69 o                         
   7   9   5         38.31         20.25         5.47 o                         
   8   9   5         11.74         12.61         5.90 o                         
   9   9   5        215.16        243.75        15.16 o                         
  10   9   5        367.84        336.68        18.10 o                         
  11   9   5        150.12        115.75        14.08 o                         
 -13  10   5        163.40        152.79        16.40 o                         
 -12  10   5         12.18         -2.98        13.48 o                         
 -11  10   5        549.57        551.03        23.45 o                         
 -10  10   5        661.05        719.84        23.16 o                         
  -9  10   5         23.14         36.07         6.60 o                         
  -8  10   5       1779.24       2105.34        68.11 o                         
  -7  10   5       2839.89       3597.17       132.27 o                         
  -6  10   5       2396.37       2457.99        39.95 o                         
  -5  10   5       4383.93       4373.91        73.75 o                         
  -4  10   5        289.80        332.80         8.00 o                         
  -3  10   5      15813.88      17417.96       213.25 o                         
  -2  10   5       9544.93      10483.31       130.91 o                         
  -1  10   5      21820.10      23947.38       290.50 o                         
   0  10   5       1014.00        999.10        19.07 o                         
   1  10   5      12446.38      12827.70       149.44 o                         
   2  10   5        439.36        455.79        10.86 o                         
   3  10   5       2469.88       2439.61        36.90 o                         
   4  10   5         25.15         27.34         4.11 o                         
   5  10   5       4061.86       4440.74        63.33 o                         
   6  10   5        149.44        148.70         8.71 o                         
   7  10   5        167.99        138.45        10.27 o                         
   8  10   5        154.48        161.51        12.59 o                         
   9  10   5        856.05        846.47        26.77 o                         
  10  10   5        425.15        434.87        20.63 o                         
 -12  11   5        516.97        505.55        23.18 o                         
 -11  11   5       1101.72       1325.92        56.28 o                         
 -10  11   5       2748.63       3068.75        73.62 o                         
  -9  11   5        573.15        556.37        43.88 o                         
  -8  11   5         21.19         12.41         8.39 o                         
  -7  11   5        938.50       1144.52        42.83 o                         
  -6  11   5       1222.56       1407.26        39.55 o                         
  -5  11   5          4.78          2.80         2.84 o                         
  -4  11   5       1072.93       1074.77        17.22 o                         
  -3  11   5         54.37         55.86         5.11 o                         
  -2  11   5       1776.25       1866.14        28.98 o                         
  -1  11   5         44.01         67.54         5.62 o                         
   0  11   5       2393.84       2577.53        37.91 o                         
   1  11   5        695.79        737.67        15.38 o                         
   2  11   5       2739.81       2650.67        36.27 o                         
   3  11   5        414.23        466.91        11.77 o                         
   4  11   5          0.90          8.99         3.89 o                         
   5  11   5       2405.69       2372.94        36.96 o                         
   6  11   5         17.03         21.06         6.04 o                         
   7  11   5        627.30        588.89        23.02 o                         
   8  11   5        464.99        449.15        18.88 o                         
   9  11   5        686.18        663.00        24.55 o                         
  10  11   5        131.51        112.57        13.21 o                         
 -12  12   5          3.86         -7.86         7.86 o                         
 -11  12   5        132.70        138.72        35.73 o                         
 -10  12   5          9.68          9.47        10.18 o                         
  -9  12   5        564.64        512.17        31.88 o                         
  -7  12   5        394.44        312.26        58.30 o                         
  -6  12   5        195.08        183.51        15.30 o                         
  -5  12   5        846.29        736.68        26.76 o                         
  -4  12   5        266.44        268.98         9.89 o                         
  -3  12   5         49.29         34.37         4.70 o                         
  -2  12   5        224.47        257.25         9.24 o                         
  -1  12   5         91.79         87.09         6.32 o                         
   0  12   5        660.42        722.33        22.07 o                         
   1  12   5         36.41         52.14         4.96 o                         
   2  12   5        936.07        872.95        17.79 o                         
   3  12   5        209.95        209.30        10.15 o                         
   4  12   5        313.56        390.41        12.25 o                         
   5  12   5         33.67         32.79         5.12 o                         
   6  12   5        729.65        712.52        25.65 o                         
   7  12   5          7.31         13.66         6.99 o                         
   8  12   5          3.00         -5.95         5.95 o                         
   9  12   5        261.59        274.57        22.32 o                         
  10  12   5         21.24          0.50         8.18 o                         
 -11  13   5         54.55         44.65        15.88 o                         
 -10  13   5         41.87         53.98        16.24 o                         
  -9  13   5         22.27         -4.76        26.96 o                         
  -8  13   5        532.57        587.45        47.02 o                         
  -7  13   5        143.86        122.87        21.31 o                         
  -6  13   5        169.79        155.09        13.55 o                         
  -5  13   5        212.04        144.18        22.57 o                         
  -4  13   5       1494.56       1425.37        38.47 o                         
  -3  13   5         37.01         34.08         5.61 o                         
  -2  13   5          7.12          5.45         3.39 o                         
  -1  13   5        831.22        855.75        17.47 o                         
   0  13   5        156.99        177.93         8.60 o                         
   1  13   5        650.34        604.98        14.52 o                         
   2  13   5        236.94        224.19         9.39 o                         
   3  13   5        539.50        470.10        12.05 o                         
   4  13   5         40.41         41.70         6.05 o                         
   5  13   5        298.89        315.35        13.61 o                         
   6  13   5        220.46        157.83        54.54 o                         
   7  13   5         13.05          4.75         6.38 o                         
   8  13   5          1.46         -6.14         6.14 o                         
   9  13   5         46.59         50.48         9.33 o                         
 -11  14   5        188.33        145.75        34.48 o                         
 -10  14   5        458.64        419.61        33.24 o                         
  -9  14   5        546.81        697.71        39.01 o                         
  -8  14   5        175.13        190.90        21.22 o                         
  -7  14   5       1965.69       2225.51       157.53 o                         
  -6  14   5        723.37        703.78        31.34 o                         
  -5  14   5       4023.42       4854.53       188.06 o                         
  -4  14   5       1248.18       1557.90       104.69 o                         
  -3  14   5       5343.22       5800.78       124.92 o                         
  -2  14   5       3090.33       3293.66        60.14 o                         
  -1  14   5       7759.16       8539.06       139.66 o                         
   0  14   5       2960.44       3178.30        58.86 o                         
   1  14   5       4477.60       4773.26        92.11 o                         
   2  14   5         92.62         33.74         6.32 o                         
   3  14   5       1789.00       1814.74        49.95 o                         
   4  14   5        470.92        552.20        17.86 o                         
   5  14   5       1052.85       1116.29        28.28 o                         
   6  14   5         11.78         48.24         8.88 o                         
   7  14   5        343.08        335.68        16.66 o                         
   8  14   5        583.96        629.97        30.04 o                         
   9  14   5        111.33        104.06        35.11 o                         
 -10  15   5        722.50        837.06        45.19 o                         
  -9  15   5       1245.10       1254.17        70.21 o                         
  -8  15   5         54.78          2.05        37.61 o                         
  -7  15   5        228.40        172.56        15.79 o                         
  -6  15   5         22.66         -3.31         3.31 o                         
  -5  15   5        159.30        147.36        15.12 o                         
  -4  15   5        284.26        309.86        15.31 o                         
  -3  15   5          0.29         -1.67         5.70 o                         
  -2  15   5        569.25        478.09        21.77 o                         
  -1  15   5        437.32        482.04        20.27 o                         
   0  15   5        128.65        133.65        10.01 o                         
   1  15   5         69.95         82.73         9.53 o                         
   2  15   5          0.70          0.26         3.57 o                         
   3  15   5         47.02         29.86         6.61 o                         
   4  15   5        264.86        239.12        16.08 o                         
   5  15   5       1090.96       1103.32        27.19 o                         
   6  15   5        272.17        233.69        15.30 o                         
   7  15   5        656.12        630.01        24.60 o                         
   8  15   5        484.30        454.19        26.84 o                         
  -9  16   5        300.07        328.85        48.90 o                         
  -8  16   5        111.14         11.29        44.51 o                         
  -7  16   5         40.25         34.27        10.81 o                         
  -6  16   5         28.06          3.20         7.90 o                         
  -5  16   5        250.96        244.48        17.48 o                         
  -4  16   5        157.84        130.47        10.48 o                         
  -3  16   5        190.72        153.74        11.45 o                         
  -2  16   5          5.35          1.62         5.45 o                         
  -1  16   5          0.61         -3.60         3.60 o                         
   0  16   5        363.42        376.40        19.13 o                         
   1  16   5          0.91         -4.22         4.22 o                         
   2  16   5        105.34         98.89        11.78 o                         
   3  16   5        291.92        302.77        17.17 o                         
   4  16   5         76.66         52.45        10.68 o                         
   5  16   5          0.95         -0.02         5.02 o                         
   6  16   5        148.33        153.89        10.98 o                         
   7  16   5         25.89          6.54         9.39 o                         
  -9  17   5         13.69         -6.27        12.54 o                         
  -8  17   5        117.99        105.32        26.33 o                         
  -7  17   5          0.04         -6.53        10.53 o                         
  -6  17   5         88.63         87.54        12.31 o                         
  -5  17   5         21.85         25.36         8.44 o                         
  -4  17   5        140.19        108.27         9.82 o                         
  -3  17   5         66.65         37.11         7.12 o                         
  -2  17   5         32.97         17.86         7.42 o                         
  -1  17   5        552.56        591.62        21.63 o                         
   0  17   5          0.22         -1.95         4.08 o                         
   1  17   5        255.83        177.77        14.88 o                         
   2  17   5         10.32         -4.80         4.80 o                         
   3  17   5        710.59        688.85        35.46 o                         
   4  17   5         13.92          1.95         9.23 o                         
   5  17   5        205.57        170.67        16.40 o                         
   6  17   5         19.40         -1.84         6.91 o                         
  -8  18   5         57.45       1909.46      1791.61 o                         
  -7  18   5        472.87        467.09        34.12 o                         
  -6  18   5         53.09         24.02         9.57 o                         
  -5  18   5        629.70        636.17       124.12 o                         
  -4  18   5        367.17        373.22        21.39 o                         
  -3  18   5        579.58        573.15        22.80 o                         
  -2  18   5       1078.55       1216.26        33.63 o                         
  -1  18   5       1310.23       1445.46        44.70 o                         
   0  18   5        685.23        700.91        27.85 o                         
   1  18   5        645.55        619.11        32.27 o                         
   2  18   5        173.90        143.23        13.96 o                         
   3  18   5       1257.65       1378.50        55.40 o                         
   4  18   5        218.69        196.00        26.96 o                         
   5  18   5        278.92        262.19        22.10 o                         
  -6  19   5          0.26        -10.66        10.66 o                         
  -5  19   5          7.39          2.62        10.17 o                         
  -4  19   5          0.16         12.06        11.42 o                         
  -3  19   5          3.19         -9.94         9.94 o                         
  -2  19   5         61.72         35.56         9.26 o                         
  -1  19   5         69.39         71.55        10.86 o                         
   0  19   5        240.81        249.13        33.90 o                         
   1  19   5         19.89          4.57        12.31 o                         
   2  19   5        115.22        144.39        15.67 o                         
   3  19   5         32.15         27.58        18.81 o                         
   4  19   5          1.57         -7.55         7.55 o                         
  -4  20   5         31.37         25.64        12.83 o                         
  -3  20   5         18.10          9.08        22.09 o                         
  -2  20   5         79.98        104.06        17.27 o                         
  -1  20   5          0.63         -9.63         9.63 o                         
   0  20   5        183.49        126.03        18.62 o                         
   1  20   5          3.79         -2.00         7.26 o                         
   2  20   5        128.14        158.98        22.57 o                         
 -14   0   6         94.61        101.55        27.58 o                         
 -12   0   6          2.35          7.52        15.05 o                         
 -10   0   6       1219.85       1436.80       585.50 o                         
  -8   0   6       4808.48       4512.20       121.90 o                         
  -6   0   6      25834.31      28041.79       615.64 o                         
  -4   0   6        216.49        311.29        16.29 o                         
  -2   0   6      24430.49      27105.61       458.86 o                         
   0   0   6       8282.48       9627.90       193.75 o                         
   2   0   6      13223.27      13520.47       468.90 o                         
   4   0   6      10003.25      11900.01       207.22 o                         
   6   0   6      19717.53      20292.74       829.62 o                         
   8   0   6         58.06         63.94        21.31 o                         
  10   0   6        778.26        793.17        42.96 o                         
  12   0   6        350.12        401.20        42.63 o                         
 -14   1   6        327.22        279.59        27.83 o                         
 -13   1   6        362.43        410.66        30.99 o                         
 -12   1   6        242.96        259.93        36.99 o                         
 -10   1   6       2181.36       2285.97       569.16 o                         
  -9   1   6          9.88         14.02         4.72 o                         
  -8   1   6         18.66         31.50         5.23 o                         
  -7   1   6       1462.80       1406.91        32.28 o                         
  -6   1   6         20.62         24.74         3.80 o                         
  -5   1   6       3928.50       3543.49        58.69 o                         
  -4   1   6       2583.60       2598.84        34.87 o                         
  -3   1   6       7882.73       7464.85        78.34 o                         
  -2   1   6        731.09        606.49         8.70 o                         
  -1   1   6       2230.96       2249.00        25.34 o                         
   0   1   6       1384.74       1462.27        23.53 o                         
   1   1   6          2.74         25.51         4.55 o                         
   2   1   6       2729.59       2879.03        43.18 o                         
   3   1   6        482.86        371.19         7.66 o                         
   4   1   6         36.61         64.56         4.20 o                         
   5   1   6        490.92        532.12        11.25 o                         
   6   1   6       5445.67       5355.15       146.72 o                         
   7   1   6         70.43         52.30         5.53 o                         
   8   1   6       1208.48       1151.94        26.41 o                         
   9   1   6         20.88         14.15         5.45 o                         
  10   1   6       2725.80       2351.54        49.67 o                         
  11   1   6        260.19        275.06        32.75 o                         
  12   1   6        104.08         88.44        16.84 o                         
 -14   2   6         45.28          4.18        25.08 o                         
 -13   2   6          8.37          1.88        11.52 o                         
 -12   2   6          2.69         -1.73        10.03 o                         
 -10   2   6         85.13        -11.51       169.73 o                         
  -9   2   6        100.20         59.41         7.19 o                         
  -8   2   6         12.22          6.49         4.32 o                         
  -7   2   6          3.38          3.05         3.06 o                         
  -6   2   6        719.25        550.52        13.92 o                         
  -5   2   6         38.81         10.69         2.07 o                         
  -4   2   6        160.57        151.26         4.84 o                         
  -3   2   6       2584.95       1890.86        24.79 o                         
  -2   2   6        914.04        749.88        12.94 o                         
  -1   2   6         72.60         52.80         2.80 o                         
   0   2   6        234.11        208.92         4.35 o                         
   1   2   6       3337.67       3196.56        48.06 o                         
   2   2   6         30.51         14.52         1.68 o                         
   3   2   6          2.53         20.59         2.23 o                         
   4   2   6        332.61        331.18         7.95 o                         
   5   2   6        285.90        277.00        12.20 o                         
   6   2   6        490.53        544.61        18.22 o                         
   7   2   6          0.44          1.45         3.68 o                         
   8   2   6        379.66        423.36        14.65 o                         
   9   2   6         74.36         82.16        11.40 o                         
  10   2   6        786.33        758.22        21.54 o                         
  11   2   6         21.38         16.02        10.86 o                         
  12   2   6        208.76        154.84        19.50 o                         
 -14   3   6        282.62        239.66        26.42 o                         
 -13   3   6        385.35        415.54        31.46 o                         
 -12   3   6        424.39        428.24        39.49 o                         
 -11   3   6        325.85       4083.47       793.63 o                         
 -10   3   6       2041.50       2517.80       726.55 o                         
  -9   3   6         42.11         32.37         5.92 o                         
  -8   3   6         47.76         57.82         9.29 o                         
  -7   3   6       1133.86       1274.59        27.56 o                         
  -6   3   6          6.83          0.33         3.73 o                         
  -5   3   6       3534.14       3265.11        43.83 o                         
  -4   3   6        818.62        529.95        11.54 o                         
  -3   3   6        277.27        207.29         5.18 o                         
  -2   3   6        123.15         44.82         2.42 o                         
  -1   3   6        993.70       1224.40        16.09 o                         
   0   3   6         51.33         38.72         2.10 o                         
   1   3   6       2438.70       2064.35        28.04 o                         
   2   3   6       1191.52       1121.91        16.90 o                         
   3   3   6        602.85        530.78        10.25 o                         
   4   3   6         44.36         35.07         3.16 o                         
   5   3   6       1214.03       1050.36        19.60 o                         
   6   3   6       1254.37       1230.60        24.39 o                         
   7   3   6         15.17         23.86         4.47 o                         
   8   3   6       1196.41       1330.85        29.69 o                         
   9   3   6        122.88         84.76         8.38 o                         
  10   3   6       1319.18       1315.59        33.38 o                         
  11   3   6        158.97        120.79        13.82 o                         
 -14   4   6          3.27         14.72        10.81 o                         
 -13   4   6        117.29        127.46        19.26 o                         
 -12   4   6         79.64         43.91        24.45 o                         
 -11   4   6          0.22       -413.74       413.74 o                         
 -10   4   6       2546.19       3444.96       799.02 o                         
  -9   4   6          0.26         -3.79         3.79 o                         
  -8   4   6       6357.14       6560.86       172.43 o                         
  -7   4   6       2649.88       2819.89        51.56 o                         
  -6   4   6      37349.34      41438.02       628.65 o                         
  -5   4   6        249.23        146.28         6.43 o                         
  -4   4   6       1038.33       1415.95        21.73 o                         
  -3   4   6       1110.20        926.10        16.33 o                         
  -1   4   6          3.76          2.22         1.59 o                         
   0   4   6       8469.96       9580.66       105.16 o                         
   1   4   6         59.22         52.09         4.31 o                         
   2   4   6      16242.47      16837.52       192.45 o                         
   3   4   6        307.87        334.86         7.56 o                         
   4   4   6       8181.74       8813.24       110.57 o                         
   5   4   6       1166.29       1190.06        26.48 o                         
   6   4   6      18852.86      20420.76       408.79 o                         
   7   4   6         97.36        102.33         7.45 o                         
   8   4   6         43.61         84.72         7.45 o                         
   9   4   6        103.36        139.70         9.71 o                         
  10   4   6        722.22        681.77        25.70 o                         
  11   4   6        104.76        134.70        14.21 o                         
 -14   5   6        494.72        473.08        28.55 o                         
 -13   5   6        474.52        480.32        36.91 o                         
 -12   5   6       1995.32       2115.39        74.47 o                         
 -11   5   6          2.39        257.02       422.51 o                         
 -10   5   6        639.57       1105.81       624.37 o                         
  -9   5   6          3.61         -5.90         5.90 o                         
  -8   5   6       2407.09       2576.56        49.42 o                         
  -7   5   6       1442.29       1471.93        31.03 o                         
  -6   5   6         18.74         59.92         5.33 o                         
  -5   5   6       3823.07       3665.96        53.26 o                         
  -4   5   6        312.37        330.04         8.83 o                         
  -3   5   6       7285.13       7529.00       100.92 o                         
  -2   5   6       1726.30       1634.56        22.27 o                         
  -1   5   6        704.78        748.74        16.44 o                         
   0   5   6         29.41         28.54         2.25 o                         
   1   5   6        103.03        151.75         4.61 o                         
   2   5   6       4176.93       4171.13        51.28 o                         
   3   5   6        324.54        257.76         7.55 o                         
   4   5   6        407.23        412.26         9.99 o                         
   5   5   6        237.50        197.78         7.83 o                         
   6   5   6       4922.87       5092.95        68.59 o                         
   7   5   6        574.15        547.90        15.45 o                         
   8   5   6        406.66        356.57        12.90 o                         
   9   5   6          3.52         12.37         5.19 o                         
  10   5   6       1958.20       1855.55        44.70 o                         
  11   5   6         94.33         88.98        11.40 o                         
 -14   6   6         27.93         12.41        10.81 o                         
 -13   6   6          0.68          0.25        15.45 o                         
 -12   6   6         27.81         23.94        15.67 o                         
 -11   6   6         88.20        160.48        28.84 o                         
 -10   6   6          0.94       -420.01       420.01 o                         
  -9   6   6         42.68         34.95         8.15 o                         
  -8   6   6         46.46         35.49         4.24 o                         
  -7   6   6          1.35          0.52         3.49 o                         
  -6   6   6         58.52         29.25         4.25 o                         
  -5   6   6         41.35         63.61         4.80 o                         
  -4   6   6         55.93         44.70         3.47 o                         
  -3   6   6        788.10        801.40        15.73 o                         
  -2   6   6        163.60        109.19         4.44 o                         
  -1   6   6        163.67        186.22         5.54 o                         
   0   6   6         89.40         63.76         3.21 o                         
   1   6   6       1207.15       1200.65        16.87 o                         
   2   6   6          1.66          5.20         2.09 o                         
   3   6   6        169.51        132.23         5.86 o                         
   4   6   6        599.34        532.85        11.93 o                         
   5   6   6         29.81         22.27         3.81 o                         
   6   6   6         99.11        116.78         6.70 o                         
   7   6   6         40.17         52.95         5.92 o                         
   8   6   6        371.05        428.90        13.70 o                         
   9   6   6          8.38         20.15         6.05 o                         
  10   6   6        274.90        241.80        15.29 o                         
  11   6   6         86.39         97.06        11.57 o                         
 -14   7   6         88.26         85.08        15.05 o                         
 -13   7   6        271.31        260.82        19.55 o                         
 -12   7   6        343.49        371.91        19.34 o                         
 -11   7   6        750.80       1003.62        33.27 o                         
 -10   7   6        523.20        516.55        28.84 o                         
  -9   7   6        395.53        363.59        20.06 o                         
  -8   7   6         14.25          6.73         5.35 o                         
  -7   7   6       2933.43       3212.77        59.19 o                         
  -6   7   6        251.87        286.79        10.89 o                         
  -5   7   6        849.23        822.97        18.19 o                         
  -4   7   6       1329.44       1209.26        20.15 o                         
  -3   7   6       1880.76       2053.87        27.61 o                         
  -2   7   6       2731.40       2783.50        38.48 o                         
  -1   7   6        412.53        486.22         9.81 o                         
   0   7   6         69.64         96.93         5.46 o                         
   1   7   6         26.02         25.56         2.54 o                         
   2   7   6        188.21        119.39         6.09 o                         
   3   7   6        320.58        315.41         9.27 o                         
   4   7   6        457.43        470.85        12.53 o                         
   5   7   6         95.12         77.91         5.51 o                         
   6   7   6        925.15        930.82        18.74 o                         
   7   7   6        221.62        241.13        11.24 o                         
   8   7   6        859.21        814.28        20.13 o                         
   9   7   6         43.43         59.44         8.03 o                         
  10   7   6       1150.46       1108.81        32.00 o                         
  11   7   6        113.45         79.87        12.10 o                         
 -13   8   6        458.63        593.30        24.28 o                         
 -12   8   6         53.08         23.93         9.41 o                         
 -11   8   6         19.07         32.98         8.06 o                         
 -10   8   6       1546.13       1859.31        71.46 o                         
  -9   8   6          2.98        163.42       273.68 o                         
  -8   8   6       5106.55       6115.80       235.71 o                         
  -7   8   6       1962.44       2310.78        41.69 o                         
  -6   8   6      18741.63      22044.82       287.70 o                         
  -5   8   6        156.38        147.96         8.92 o                         
  -4   8   6       2524.80       2681.62        40.80 o                         
  -3   8   6        497.66        717.99        12.56 o                         
  -2   8   6      17210.09      19733.43       225.84 o                         
  -1   8   6         43.26         73.00         3.46 o                         
   0   8   6       6211.77       6813.67        87.27 o                         
   1   8   6        141.15        161.81         6.24 o                         
   2   8   6       6002.06       6582.33        84.35 o                         
   3   8   6        170.54        167.51         7.04 o                         
   4   8   6       4051.45       4060.79        55.60 o                         
   5   8   6       1658.54       1779.36        29.04 o                         
   6   8   6       6649.88       7592.06       146.06 o                         
   7   8   6         45.85         82.90         7.24 o                         
   8   8   6         30.83         47.23         6.13 o                         
   9   8   6        172.45        163.47        13.41 o                         
  10   8   6        168.16        138.23        13.40 o                         
  11   8   6         23.73          6.66         8.77 o                         
 -13   9   6        100.98        113.66        16.28 o                         
 -12   9   6       1192.50       1391.77        51.54 o                         
 -11   9   6         61.00         56.62        14.61 o                         
 -10   9   6         58.91        102.81        21.31 o                         
  -9   9   6         22.56        242.64       259.93 o                         
  -8   9   6       2163.67       2220.40       104.06 o                         
  -7   9   6         26.59         31.25         7.64 o                         
  -6   9   6        237.99        236.23        10.34 o                         
  -5   9   6       8336.76       8113.03       110.92 o                         
  -4   9   6        748.23        832.94        17.20 o                         
  -3   9   6         11.01          7.96         2.32 o                         
  -2   9   6         31.84         62.02         4.90 o                         
  -1   9   6       4070.22       3827.79        52.10 o                         
   0   9   6        417.80        422.52        11.12 o                         
   1   9   6        546.39        487.75        11.82 o                         
   2   9   6        992.34        918.67        15.94 o                         
   3   9   6         17.72         17.47         3.46 o                         
   4   9   6        625.78        622.60        14.00 o                         
   5   9   6        815.35        823.83        18.79 o                         
   6   9   6       1109.88       1191.75        31.70 o                         
   7   9   6       1627.34       1604.04        32.40 o                         
   8   9   6         68.27         64.29         7.77 o                         
   9   9   6         18.76         29.83         8.10 o                         
  10   9   6        592.56        549.78        22.79 o                         
 -13  10   6          9.78         -4.20        24.45 o                         
 -12  10   6         62.09         47.97        12.19 o                         
 -11  10   6         24.68         14.39        11.94 o                         
 -10  10   6         74.03         59.79        10.99 o                         
  -9  10   6         11.66         16.30        12.54 o                         
  -8  10   6         21.75         11.35         8.39 o                         
  -7  10   6          3.29          1.30         6.06 o                         
  -6  10   6         28.04         31.72         4.50 o                         
  -5  10   6        434.33        499.78        13.18 o                         
  -4  10   6        205.63        206.48         9.12 o                         
  -3  10   6         55.68         85.09         5.43 o                         
  -2  10   6        162.86        171.91         9.97 o                         
  -1  10   6       3015.16       3104.57        44.13 o                         
   0  10   6        605.92        598.14        13.43 o                         
   1  10   6        102.34        123.99        10.96 o                         
   2  10   6         10.24         18.12         3.19 o                         
   3  10   6        708.32        588.25        13.35 o                         
   4  10   6         91.24         76.04         5.92 o                         
   5  10   6         19.18          2.21         3.63 o                         
   6  10   6        294.34        318.58        13.13 o                         
   7  10   6        269.69        315.42        14.55 o                         
   8  10   6         18.24         14.06         8.19 o                         
   9  10   6          1.40         -4.33         6.55 o                         
  10  10   6        132.92        125.70        12.48 o                         
 -12  11   6        146.87        148.16        21.06 o                         
 -11  11   6        480.58        540.23        35.70 o                         
 -10  11   6        325.68        338.16        27.44 o                         
  -9  11   6        301.79        189.32        26.33 o                         
  -8  11   6         29.76         25.08        12.54 o                         
  -7  11   6       1546.26       1566.61        52.84 o                         
  -6  11   6         60.15         74.62         7.99 o                         
  -5  11   6          2.42          6.90         3.07 o                         
  -4  11   6        479.52        405.10         8.92 o                         
  -3  11   6       1815.50       1907.01        31.79 o                         
  -2  11   6       1075.65       1126.87        20.38 o                         
  -1  11   6          6.07          7.95         3.54 o                         
   0  11   6          9.23         22.76         4.04 o                         
   1  11   6          0.32         -0.07         3.21 o                         
   2  11   6          6.49          6.81         2.87 o                         
   3  11   6        144.39        143.50         6.99 o                         
   4  11   6         78.93         82.55         6.05 o                         
   5  11   6         60.64         44.83         5.51 o                         
   6  11   6        151.41        186.65        11.64 o                         
   7  11   6        283.29        304.69        15.69 o                         
   8  11   6        186.91        159.72        12.30 o                         
   9  11   6         54.15         49.13         8.78 o                         
  10  11   6        236.17        207.94        15.79 o                         
 -12  12   6        196.86        210.64        25.71 o                         
 -11  12   6        137.57        164.62        22.11 o                         
 -10  12   6        605.25        599.40        35.46 o                         
  -9  12   6        927.62        991.15        85.26 o                         
  -7  12   6       1395.61       1628.51        54.62 o                         
  -6  12   6       5984.19       6611.16       172.14 o                         
  -5  12   6       2339.09       2452.84        45.34 o                         
  -4  12   6       8001.09       8817.94       121.29 o                         
  -3  12   6        270.62        327.56        11.91 o                         
  -2  12   6       6107.60       6709.21        88.84 o                         
  -1  12   6         42.59         52.81         5.26 o                         
   0  12   6       7665.41       7963.49       103.14 o                         
   1  12   6        449.54        549.65        13.75 o                         
   2  12   6       2432.96       2583.13        36.24 o                         
   3  12   6        751.90        686.61        16.51 o                         
   4  12   6       3677.71       3745.86        53.95 o                         
   5  12   6       1668.03       1896.44        36.97 o                         
   6  12   6       1500.49       1564.61        46.71 o                         
   7  12   6         73.27         74.75         9.09 o                         
   8  12   6        377.26        368.49        18.00 o                         
   9  12   6         58.81         60.62         9.97 o                         
 -11  13   6          9.02         19.58        13.79 o                         
 -10  13   6        466.65        586.63       126.63 o                         
  -9  13   6        142.50        130.13        18.62 o                         
  -8  13   6        855.27        826.53        30.98 o                         
  -7  13   6         80.56         80.12        11.50 o                         
  -6  13   6       1130.93       1170.00        42.02 o                         
  -5  13   6       4889.09       5504.03       150.25 o                         
  -4  13   6        566.12        549.45        18.96 o                         
  -3  13   6        134.05        116.43         8.28 o                         
  -2  13   6        510.65        472.25        13.37 o                         
  -1  13   6        834.50        919.26        20.09 o                         
   0  13   6        582.09        593.30        14.71 o                         
   1  13   6        866.56        844.48        18.21 o                         
   2  13   6        748.89        722.74        17.57 o                         
   3  13   6         79.34         64.63         6.43 o                         
   4  13   6        634.95        597.05        18.24 o                         
   5  13   6        629.93        631.07        21.44 o                         
   6  13   6        637.27        584.51        26.64 o                         
   7  13   6        688.07        658.15        22.81 o                         
   8  13   6        143.00        125.11        11.81 o                         
   9  13   6         34.55         27.26         9.70 o                         
 -11  14   6         17.27         43.88        30.09 o                         
 -10  14   6         80.78         83.46        33.22 o                         
  -9  14   6          1.08         -2.98         8.29 o                         
  -8  14   6         31.42          0.08         5.05 o                         
  -7  14   6         99.86        104.96         9.59 o                         
  -6  14   6          0.26         -2.74         2.74 o                         
  -5  14   6        185.86        184.83        18.16 o                         
  -4  14   6        522.90        465.44        19.69 o                         
  -3  14   6        278.25        339.03        17.15 o                         
  -2  14   6         83.11         79.47         7.47 o                         
  -1  14   6        806.24        877.11        26.40 o                         
   0  14   6        612.45        595.39        21.35 o                         
   1  14   6        261.20        318.49        13.44 o                         
   2  14   6         30.81         39.70         6.71 o                         
   3  14   6        247.32        196.29         8.09 o                         
   4  14   6          0.03         -1.87         4.49 o                         
   5  14   6         29.94         28.60         8.32 o                         
   6  14   6        546.61        527.85        22.42 o                         
   7  14   6        181.73        177.26        13.04 o                         
   8  14   6          0.72         -6.51         6.51 o                         
 -10  15   6         35.26         46.09        14.99 o                         
  -9  15   6        192.73        143.10        19.50 o                         
  -8  15   6          0.13         -5.76         6.97 o                         
  -6  15   6        192.01        124.25        13.63 o                         
  -5  15   6         16.22         13.68        10.17 o                         
  -4  15   6        332.71        327.73        17.33 o                         
  -3  15   6        525.12        531.31        23.28 o                         
  -2  15   6       1109.10        997.10        33.12 o                         
  -1  15   6         28.11         26.23         6.14 o                         
   0  15   6        320.43        324.79        17.43 o                         
   1  15   6         79.18         60.65         9.03 o                         
   2  15   6        424.39        338.31        16.68 o                         
   3  15   6          4.91          2.98         5.82 o                         
   4  15   6        472.21        464.25        15.16 o                         
   5  15   6         40.56         43.76         7.86 o                         
   6  15   6        171.57        135.57        12.13 o                         
   7  15   6        154.74        147.70        14.04 o                         
  -9  16   6        415.29        454.50        34.12 o                         
  -7  16   6        498.38        547.18        35.01 o                         
  -6  16   6       1163.10       1254.79        41.89 o                         
  -5  16   6        644.31        630.60        27.57 o                         
  -4  16   6       2174.45       2405.97        52.98 o                         
  -3  16   6         42.74         50.35         7.70 o                         
  -2  16   6       1708.01       1830.11        43.31 o                         
  -1  16   6         27.63         21.06         6.96 o                         
   0  16   6       2218.32       2171.25        57.15 o                         
   1  16   6        442.40        464.74        28.84 o                         
   2  16   6        982.77        989.45        36.40 o                         
   3  16   6       1121.46       1020.68        31.23 o                         
   4  16   6       1354.45       1492.83        47.97 o                         
   5  16   6       2192.89       2387.94        62.61 o                         
   6  16   6        456.34        476.72        21.72 o                         
   7  16   6        529.39        530.52        28.64 o                         
  -8  17   6        144.83        169.26        31.34 o                         
  -7  17   6          0.52          0.00        11.52 o                         
  -6  17   6        340.96        336.02        21.74 o                         
  -5  17   6        319.05        328.61        28.99 o                         
  -4  17   6        394.51        484.65        25.09 o                         
  -3  17   6         34.79         36.05         7.76 o                         
  -2  17   6        230.39        149.79        11.96 o                         
  -1  17   6         27.94         14.40         5.58 o                         
   0  17   6        154.29        111.51        10.23 o                         
   1  17   6        305.09        306.24        18.94 o                         
   2  17   6        391.30        400.20        21.74 o                         
   3  17   6        324.47        249.73        22.80 o                         
   4  17   6        403.51        435.54        24.96 o                         
   5  17   6        274.40        248.84        34.72 o                         
   6  17   6        226.13        197.20        20.27 o                         
  -7  18   6         24.66         16.17        14.42 o                         
  -6  18   6         83.18         65.12        15.88 o                         
  -5  18   6         36.96         42.63        21.31 o                         
  -4  18   6         81.45         90.38        15.96 o                         
  -3  18   6         32.48         14.22         6.96 o                         
  -2  18   6         15.37          7.28         7.90 o                         
  -1  18   6         44.99         38.52         8.14 o                         
   0  18   6        282.50        263.52        17.88 o                         
   1  18   6         71.07         45.36        18.08 o                         
   2  18   6         15.25         -2.06        11.33 o                         
   3  18   6         80.82         75.24        11.54 o                         
   4  18   6          1.31         -7.93         7.93 o                         
   5  18   6         47.97         22.93        11.55 o                         
  -6  19   6         13.17          5.80        13.86 o                         
  -5  19   6          2.24        -10.34        20.69 o                         
  -4  19   6         12.95         13.24        11.06 o                         
  -3  19   6          5.92         -8.69         8.69 o                         
  -2  19   6        128.10         69.50        10.04 o                         
  -1  19   6          5.27         13.79        15.05 o                         
   0  19   6         15.17         12.44         7.07 o                         
   1  19   6          4.79         -7.29         7.29 o                         
   2  19   6         43.68         31.97        11.52 o                         
   3  19   6          4.96         -8.78        12.54 o                         
  -4  20   6        296.20        327.23        40.12 o                         
  -3  20   6         53.78         10.03        11.94 o                         
  -2  20   6        324.44        316.48        44.51 o                         
  -1  20   6          2.65          5.64        11.52 o                         
   0  20   6        518.94        496.94        34.57 o                         
   1  20   6         66.85          6.27        16.55 o                         
 -13   0   7         25.07         15.05        18.81 o                         
 -11   0   7          4.51         17.55       323.47 o                         
  -9   0   7        221.76        243.12        19.05 o                         
  -7   0   7          0.32          5.55         3.23 o                         
  -5   0   7        788.28        778.00        19.99 o                         
  -3   0   7          2.55          9.67         2.15 o                         
  -1   0   7        505.62        450.86        10.20 o                         
   1   0   7        490.39        442.70        22.28 o                         
   3   0   7        110.38         93.12         5.05 o                         
   5   0   7       1084.29       1010.79        30.57 o                         
   7   0   7        190.73        194.60        22.57 o                         
   9   0   7        237.87        275.29        24.40 o                         
  11   0   7        246.11        235.22        24.08 o                         
 -14   1   7         79.38         66.52        16.38 o                         
 -13   1   7        275.34        251.85        36.99 o                         
 -12   1   7        338.52        390.34        40.12 o                         
 -10   1   7        846.03        572.92       302.85 o                         
  -9   1   7         35.31         15.25         4.97 o                         
  -8   1   7        849.20        906.26        20.60 o                         
  -7   1   7        300.17        387.33         9.77 o                         
  -6   1   7        742.53        673.03        12.99 o                         
  -5   1   7        313.66        259.81         7.06 o                         
  -4   1   7        620.49        651.86        10.65 o                         
  -3   1   7       2312.43       2200.05        25.76 o                         
  -2   1   7        287.23        226.96         5.01 o                         
  -1   1   7         54.06         22.28         2.11 o                         
   0   1   7        715.42        715.93        18.96 o                         
   1   1   7         20.80         14.73         3.46 o                         
   2   1   7        493.17        439.88        11.54 o                         
   3   1   7       7279.83       6951.88        86.93 o                         
   4   1   7          1.12          6.97         2.17 o                         
   5   1   7       1831.15       1654.78        27.86 o                         
   6   1   7        157.28        123.49         9.81 o                         
   7   1   7        266.63        277.02        11.16 o                         
   8   1   7        615.65        659.38        18.56 o                         
   9   1   7        310.17        321.71        14.75 o                         
  10   1   7        783.75        776.95        21.69 o                         
  11   1   7        701.24        619.79        26.90 o                         
 -14   2   7          0.01         -5.27        11.06 o                         
 -13   2   7       2958.02       3281.67       134.15 o                         
 -12   2   7         46.80         41.02        12.32 o                         
 -11   2   7        192.83       1677.36       517.80 o                         
 -10   2   7         44.93        110.91       239.75 o                         
  -9   2   7       3790.73       4359.97        76.87 o                         
  -8   2   7          2.76          3.04         3.83 o                         
  -7   2   7        153.88        204.66         7.14 o                         
  -6   2   7        572.30        556.71        11.57 o                         
  -5   2   7      19034.76      19167.87       255.64 o                         
  -4   2   7        358.50        509.89         9.88 o                         
  -3   2   7       2523.24       2964.83        35.08 o                         
  -2   2   7         19.37         41.08         2.40 o                         
  -1   2   7     116488.13     118790.38      6710.71 o                         
   0   2   7       1435.09       1665.36        28.03 o                         
   1   2   7       7662.54       7863.87       104.70 o                         
   2   2   7        290.80        403.08        11.31 o                         
   3   2   7      20124.66      21184.21       255.82 o                         
   4   2   7          5.63          4.62         2.06 o                         
   5   2   7        267.66        348.28         9.29 o                         
   6   2   7        239.83        218.11        10.08 o                         
   7   2   7       1412.57       1397.09        31.50 o                         
   8   2   7         27.92         27.29         5.49 o                         
   9   2   7        450.35        402.68        14.47 o                         
  10   2   7          5.54         15.22         6.37 o                         
  11   2   7       1475.24       1395.09        51.94 o                         
 -14   3   7         24.44         22.44        19.43 o                         
 -13   3   7        672.83        665.77        39.44 o                         
 -12   3   7       1450.69       1585.93       150.45 o                         
 -11   3   7        106.19        482.69       425.02 o                         
 -10   3   7       1119.70        775.40       378.35 o                         
  -9   3   7         24.51         19.13         5.42 o                         
  -8   3   7       5644.19       6112.68       131.38 o                         
  -7   3   7        526.46        582.43        12.45 o                         
  -6   3   7       2938.33       3053.24        42.06 o                         
  -5   3   7          5.06         28.16         2.61 o                         
  -4   3   7       1591.12       1613.22        26.17 o                         
  -3   3   7        328.36        449.24         7.84 o                         
  -2   3   7       3775.55       3873.38        46.95 o                         
  -1   3   7       5784.07       5968.05        70.39 o                         
   0   3   7       8551.35       8832.52       102.42 o                         
   1   3   7       3880.21       4174.30        53.31 o                         
   2   3   7       1083.69       1040.19        15.99 o                         
   3   3   7       8231.57       8158.10       101.78 o                         
   4   3   7       2652.42       2606.26        36.44 o                         
   5   3   7       3204.74       2917.37        43.84 o                         
   6   3   7        681.04        685.74        16.41 o                         
   7   3   7        724.09        731.91        20.05 o                         
   8   3   7        329.10        343.36        13.50 o                         
   9   3   7        556.24        478.17        17.94 o                         
  10   3   7       1277.53       1370.99        30.90 o                         
  11   3   7       1008.49        872.62        34.56 o                         
 -14   4   7          0.01         -4.09        11.94 o                         
 -13   4   7         64.42         68.24        16.38 o                         
 -12   4   7         64.93         29.53        11.75 o                         
 -11   4   7         50.83        724.67       496.49 o                         
 -10   4   7         62.77         10.52       183.81 o                         
  -9   4   7        129.25        127.56        10.75 o                         
  -8   4   7          2.67         14.61         5.83 o                         
  -7   4   7        465.04        462.82        14.75 o                         
  -6   4   7        587.53        479.13        12.23 o                         
  -5   4   7       1041.23        952.16        21.83 o                         
  -4   4   7          4.56         28.45         3.30 o                         
  -3   4   7         25.11         26.70         2.34 o                         
  -2   4   7       5097.57       4533.34        54.81 o                         
  -1   4   7         28.29         24.37         2.11 o                         
   0   4   7          0.91         11.51         1.71 o                         
   1   4   7        203.29        266.94         7.09 o                         
   2   4   7        799.89        777.73        12.74 o                         
   3   4   7        173.90        241.40         6.52 o                         
   4   4   7        277.93        325.91        10.50 o                         
   5   4   7       1272.38       1231.93        20.96 o                         
   6   4   7        297.95        267.83        13.06 o                         
   7   4   7        100.57        102.12         8.22 o                         
   8   4   7          0.29         -1.44         4.14 o                         
   9   4   7        328.98        344.12        15.86 o                         
  10   4   7          2.65          1.43         6.60 o                         
  11   4   7        270.72        232.18        17.67 o                         
 -14   5   7        385.16        414.30        27.65 o                         
 -13   5   7        474.32        473.28        37.67 o                         
 -12   5   7        986.12        966.93        45.19 o                         
 -11   5   7          4.56         63.94       458.87 o                         
 -10   5   7        983.85        291.84       272.80 o                         
  -9   5   7         32.77         -4.70         6.72 o                         
  -8   5   7       1845.80       1984.12        40.34 o                         
  -7   5   7         60.96         55.42         5.19 o                         
  -6   5   7        904.67        940.85        18.77 o                         
  -5   5   7        405.78        342.99         9.91 o                         
  -4   5   7        635.30        595.44        12.14 o                         
  -3   5   7       1139.06       1114.67        15.99 o                         
  -2   5   7         73.08         66.66         3.49 o                         
  -1   5   7          5.70         22.46         2.35 o                         
   0   5   7        139.68        120.78         4.38 o                         
   1   5   7         42.62         55.67         3.19 o                         
   2   5   7        263.97        288.15         7.29 o                         
   3   5   7       3363.73       3425.78        43.86 o                         
   4   5   7         76.19         96.95         7.40 o                         
   5   5   7       1683.80       1654.16        26.59 o                         
   6   5   7         17.72         31.75         4.33 o                         
   7   5   7        218.53        210.83        10.00 o                         
   8   5   7        315.06        348.99        12.76 o                         
   9   5   7        172.94        174.90        10.05 o                         
  10   5   7        285.93        297.80        19.24 o                         
  11   5   7        480.09        419.41        25.27 o                         
 -14   6   7          0.12         -5.83         7.99 o                         
 -13   6   7       2220.67       2641.74       112.21 o                         
 -12   6   7        363.87        358.28        29.61 o                         
 -11   6   7       1483.54       2894.91       651.95 o                         
 -10   6   7         20.32         20.06         7.52 o                         
  -9   6   7       3083.63         51.40       317.20 o                         
  -8   6   7          2.67         21.33         5.18 o                         
  -7   6   7       2858.01       3335.12        50.96 o                         
  -6   6   7         38.10         35.90         4.30 o                         
  -5   6   7      14686.27      16764.38       304.62 o                         
  -4   6   7        559.35        643.53        12.94 o                         
  -3   6   7       5258.75       5961.20        76.65 o                         
  -2   6   7        114.68        122.74         4.87 o                         
  -1   6   7      45423.22      48438.74       578.24 o                         
   0   6   7       4511.57       4958.28        60.07 o                         
   1   6   7       5014.59       5468.99        62.85 o                         
   2   6   7          5.85         13.57         2.39 o                         
   3   6   7       6373.15       7351.62        88.20 o                         
   4   6   7        149.26        179.93        10.05 o                         
   5   6   7        106.21        123.86         6.80 o                         
   6   6   7        182.43        210.32         9.36 o                         
   7   6   7        465.51        494.12        15.14 o                         
   8   6   7        356.80        363.96        13.32 o                         
   9   6   7        185.63        211.52        11.21 o                         
  10   6   7        516.38        519.26        25.99 o                         
  11   6   7        762.02        643.25        28.59 o                         
 -14   7   7          5.73        -12.54        20.06 o                         
 -13   7   7        912.31       1125.07        43.84 o                         
 -12   7   7       1411.30       1410.74        42.20 o                         
 -11   7   7        803.57        879.55        33.85 o                         
 -10   7   7        673.00        550.40       450.10 o                         
  -9   7   7        372.18         -6.27         7.52 o                         
  -8   7   7       3872.78       4072.18        66.70 o                         
  -7   7   7       1510.88       1604.98        29.57 o                         
  -6   7   7         40.07         55.09         5.01 o                         
  -5   7   7        347.30        386.40        11.86 o                         
  -4   7   7        606.74        482.38        11.20 o                         
  -3   7   7        184.98        191.10         9.05 o                         
  -2   7   7       2338.97       2048.78        28.03 o                         
  -1   7   7        769.83        841.43        14.25 o                         
   0   7   7       5435.26       5664.45        65.00 o                         
   1   7   7        452.32        490.27         9.51 o                         
   2   7   7         12.23          7.47         2.49 o                         
   3   7   7        472.19        402.06        10.21 o                         
   4   7   7       2858.50       2722.04        55.73 o                         
   5   7   7        811.58        746.90        15.86 o                         
   6   7   7       1040.68       1068.59        24.70 o                         
   7   7   7        206.35        243.78        11.97 o                         
   8   7   7        175.75        139.92         9.89 o                         
   9   7   7        152.14        167.02        19.08 o                         
  10   7   7       1091.07       1193.55        34.35 o                         
 -13   8   7          5.68         -0.83         6.68 o                         
 -12   8   7         19.33         13.96        10.36 o                         
 -11   8   7         42.46         17.55        11.42 o                         
 -10   8   7         12.94         18.80       264.54 o                         
  -9   8   7          2.12        514.37       520.31 o                         
  -8   8   7         67.59         76.87        15.02 o                         
  -7   8   7        725.61        781.00        18.25 o                         
  -6   8   7        320.23        376.00        12.92 o                         
  -5   8   7        250.70        224.63         8.57 o                         
  -4   8   7        104.87         73.28         4.79 o                         
  -3   8   7         19.26         31.22         3.34 o                         
  -2   8   7         15.82         23.56         2.95 o                         
  -1   8   7        100.62        103.14         4.35 o                         
   0   8   7        389.63        379.04         8.65 o                         
   1   8   7         22.73         20.33         2.76 o                         
   2   8   7        136.38         73.04         5.66 o                         
   3   8   7          8.19         14.35         3.22 o                         
   4   8   7        555.78        530.49        12.77 o                         
   5   8   7        283.20        305.49        10.34 o                         
   6   8   7         22.78         27.52         4.99 o                         
   7   8   7         13.68         -0.31         4.26 o                         
   8   8   7         20.85         35.01         5.87 o                         
   9   8   7         99.08        103.33        12.84 o                         
  10   8   7         54.02         42.88         9.23 o                         
 -13   9   7         77.11         53.69        14.13 o                         
 -12   9   7        459.74        491.47        50.15 o                         
 -11   9   7          0.37         -3.76        10.64 o                         
 -10   9   7        370.53        391.17        47.64 o                         
  -9   9   7        210.31         84.01       706.49 o                         
  -8   9   7       1314.75       1358.89        50.32 o                         
  -7   9   7        117.79         85.73         6.78 o                         
  -6   9   7       1215.85       1252.11        26.18 o                         
  -5   9   7         78.11         76.95         5.87 o                         
  -4   9   7         29.31         35.75         4.68 o                         
  -3   9   7         20.86         30.67         3.37 o                         
  -2   9   7        523.71        489.97        12.55 o                         
  -1   9   7         10.62         24.89         2.52 o                         
   0   9   7        181.50        216.63         6.35 o                         
   1   9   7        407.54        376.36         9.26 o                         
   2   9   7          2.01          4.85         2.80 o                         
   3   9   7        866.39        944.57        17.95 o                         
   4   9   7        141.23        148.46         7.42 o                         
   5   9   7       1076.07        996.50        21.28 o                         
   6   9   7         42.12         28.97         5.23 o                         
   7   9   7          8.57         11.79         4.75 o                         
   8   9   7         68.99         72.04         8.15 o                         
   9   9   7         96.37         53.51         9.17 o                         
  10   9   7         87.10         87.47        11.32 o                         
 -13  10   7        632.41         46.39        20.06 o                         
 -12  10   7        338.67        351.77        31.92 o                         
 -11  10   7        558.92        659.43        37.61 o                         
 -10  10   7         41.63         37.58        10.04 o                         
  -9  10   7       1217.68       1545.88        84.00 o                         
  -8  10   7         45.36         62.69        15.05 o                         
  -7  10   7       2006.46       2235.96       109.30 o                         
  -6  10   7        125.34        101.13         7.03 o                         
  -5  10   7       4658.54       5087.11        73.23 o                         
  -4  10   7        333.66        342.53         9.87 o                         
  -3  10   7       3458.43       3598.59        47.19 o                         
  -2  10   7       1318.16       1525.73        28.95 o                         
  -1  10   7      15631.29      17022.64       209.90 o                         
   0  10   7       2214.51       2333.11        34.17 o                         
   1  10   7       2486.79       2582.32        35.67 o                         
   2  10   7        367.88        420.34        10.43 o                         
   3  10   7       2689.82       2983.17        49.97 o                         
   4  10   7         11.96         19.41         4.09 o                         
   5  10   7         67.03         65.78         6.97 o                         
   6  10   7        339.95        328.69        14.66 o                         
   7  10   7        117.97        125.51         9.80 o                         
   8  10   7         17.38         17.18         8.61 o                         
   9  10   7         62.48         64.13         9.76 o                         
 -12  11   7        729.29        896.92        46.96 o                         
 -11  11   7        722.94        803.03        50.53 o                         
 -10  11   7        435.59        458.22        32.28 o                         
  -9  11   7        666.65        798.90        36.88 o                         
  -8  11   7       1550.57       1753.62        68.33 o                         
  -7  11   7       1489.18       1434.54        40.03 o                         
  -6  11   7         92.43         73.26        11.10 o                         
  -5  11   7        204.90        175.21         9.63 o                         
  -4  11   7        661.58        735.60        14.81 o                         
  -3  11   7          7.14          6.55         3.18 o                         
  -2  11   7       3242.91       3095.02        47.81 o                         
  -1  11   7         47.48         53.03         4.89 o                         
   0  11   7       3677.69       3701.88        52.13 o                         
   1  11   7        489.68        547.56        11.98 o                         
   2  11   7         36.31         21.51         3.59 o                         
   3  11   7         15.13          8.37         3.49 o                         
   4  11   7       1711.98       1600.77        27.64 o                         
   5  11   7        641.89        642.03        18.07 o                         
   6  11   7        346.32        375.85        15.73 o                         
   7  11   7        414.36        434.46        18.82 o                         
   8  11   7         50.62         66.13         9.33 o                         
   9  11   7        503.15        589.38        23.88 o                         
 -12  12   7          1.32         -7.99         7.99 o                         
 -11  12   7         53.59         40.46        14.61 o                         
 -10  12   7          4.77         10.03        12.32 o                         
  -9  12   7         56.57         79.94        13.72 o                         
  -8  12   7        142.42        150.26        13.65 o                         
  -7  12   7        681.75        715.80        31.63 o                         
  -6  12   7        215.76        140.00        48.27 o                         
  -5  12   7        274.30        290.18        24.27 o                         
  -4  12   7        436.54        433.02        13.19 o                         
  -3  12   7        245.33        214.58         8.74 o                         
  -2  12   7          4.52          9.48         4.06 o                         
  -1  12   7         29.69         43.89         5.03 o                         
   0  12   7       1527.44       1526.85        26.31 o                         
   1  12   7         21.30         12.73         3.91 o                         
   2  12   7         11.03         -0.38         2.83 o                         
   3  12   7          6.02         11.80         4.40 o                         
   4  12   7        942.04        890.47        19.18 o                         
   5  12   7          0.39          4.88         4.58 o                         
   6  12   7         98.04         96.42         9.36 o                         
   7  12   7          3.53          2.18         6.24 o                         
   8  12   7        121.46        147.65        12.45 o                         
   9  12   7         43.65         30.30         9.88 o                         
 -11  13   7          1.37          1.25        12.41 o                         
 -10  13   7        375.86        351.05        38.87 o                         
  -9  13   7         28.22         11.37         8.63 o                         
  -8  13   7        363.86        407.78        21.71 o                         
  -7  13   7        180.58        140.53        15.05 o                         
  -6  13   7       1139.73       1043.08        32.27 o                         
  -5  13   7          1.00         -2.53         9.45 o                         
  -4  13   7          1.93         -1.33         5.43 o                         
  -3  13   7        478.43        534.01        16.91 o                         
  -2  13   7       1103.33        969.37        20.41 o                         
  -1  13   7        160.92        171.66        11.67 o                         
   0  13   7        168.51        156.19        13.00 o                         
   1  13   7        681.05        703.54        17.62 o                         
   2  13   7          1.61         -3.69         3.69 o                         
   3  13   7        862.61        877.62        19.71 o                         
   4  13   7        210.47        221.67        11.31 o                         
   5  13   7        693.46        679.07        24.21 o                         
   6  13   7         14.07         24.39         7.73 o                         
   7  13   7         14.62         -2.29         6.63 o                         
   8  13   7         36.08         37.35         8.70 o                         
 -11  14   7        471.22         -8.78        12.54 o                         
 -10  14   7        341.66        364.31        33.56 o                         
  -9  14   7        996.55        970.05        35.77 o                         
  -8  14   7         15.43         27.85        10.28 o                         
  -7  14   7       2383.82       2777.61        89.53 o                         
  -6  14   7         45.08         45.16        16.84 o                         
  -5  14   7       2842.97       2733.86        85.55 o                         
  -4  14   7        285.81        321.39        42.36 o                         
  -3  14   7       4768.70       5390.01       102.25 o                         
  -2  14   7       2147.37       2563.78        52.64 o                         
  -1  14   7       6387.72       6886.94       128.66 o                         
   0  14   7       2344.87       2424.15        45.27 o                         
   1  14   7       3348.19       3581.72        67.27 o                         
   2  14   7       1455.90       1686.58        40.72 o                         
   3  14   7       2315.71       2365.55        43.12 o                         
   4  14   7        418.76        337.26        41.37 o                         
   5  14   7       1015.05       1080.73        46.10 o                         
   6  14   7          4.41         13.35         7.39 o                         
   7  14   7        243.15        192.96        14.02 o                         
   8  14   7        164.39        162.72        16.09 o                         
 -10  15   7        143.81        115.15        19.44 o                         
  -8  15   7        946.11       1096.76        50.08 o                         
  -7  15   7        902.37        962.81        45.65 o                         
  -6  15   7        125.26        143.50        14.55 o                         
  -5  15   7         70.66         37.98         8.82 o                         
  -4  15   7        204.75        201.25        17.20 o                         
  -3  15   7          1.94         -5.70         5.70 o                         
  -2  15   7       1631.60       1748.50        68.22 o                         
  -1  15   7         26.92         48.52         7.05 o                         
   0  15   7       1029.36       1062.17        57.57 o                         
   1  15   7         70.99         49.01         8.38 o                         
   2  15   7         36.45         39.41         7.79 o                         
   3  15   7         30.12         23.00         9.03 o                         
   4  15   7        261.60        209.48        18.35 o                         
   5  15   7        377.09        340.49        17.48 o                         
   6  15   7        181.02        188.75        16.58 o                         
   7  15   7        790.12        692.11        26.83 o                         
  -9  16   7         15.15          5.07         9.17 o                         
  -8  16   7         56.81          6.70        34.48 o                         
  -7  16   7        392.20        447.79        31.46 o                         
  -6  16   7         72.74         91.13        15.88 o                         
  -5  16   7         91.85         81.01        11.40 o                         
  -4  16   7        131.63        112.76        12.62 o                         
  -3  16   7        160.18        109.89        10.28 o                         
  -2  16   7         53.25         62.93         8.88 o                         
  -1  16   7        119.61         96.46        10.48 o                         
   0  16   7        395.18        354.89        60.81 o                         
   1  16   7          0.32         -5.01         5.01 o                         
   2  16   7         42.23         24.92         7.55 o                         
   3  16   7         71.63         52.26        10.73 o                         
   4  16   7        232.76        232.75        33.29 o                         
   5  16   7         76.24         70.42        11.96 o                         
   6  16   7        100.78         57.57        11.20 o                         
  -8  17   7         57.33         26.33        20.06 o                         
  -7  17   7        100.06         64.28        15.34 o                         
  -6  17   7        119.72        121.61        26.33 o                         
  -5  17   7         10.43          7.83         8.29 o                         
  -4  17   7         47.79         24.01         9.10 o                         
  -3  17   7        209.63        205.65        17.73 o                         
  -2  17   7        137.64        101.33        10.43 o                         
  -1  17   7         99.30         39.49         7.52 o                         
   0  17   7          7.65         -3.37         4.61 o                         
   1  17   7        247.95        281.54        26.17 o                         
   2  17   7          0.36         -2.42         9.05 o                         
   3  17   7        380.90        331.42        22.28 o                         
   4  17   7         64.51         58.81        11.61 o                         
   5  17   7        431.51        127.88        22.57 o                         
  -7  18   7        546.25        663.54        39.86 o                         
  -6  18   7          1.64          8.17        11.06 o                         
  -5  18   7        201.30        155.47        28.84 o                         
  -4  18   7         11.31         -5.06         7.61 o                         
  -3  18   7        851.83        865.98        33.08 o                         
  -2  18   7        480.86        488.25        22.08 o                         
  -1  18   7        367.20        353.24        18.47 o                         
   0  18   7        746.75        797.51        34.84 o                         
   1  18   7        846.90        967.84        34.92 o                         
   2  18   7        542.32        581.87        68.33 o                         
   3  18   7        375.61        380.90        38.24 o                         
   4  18   7        222.19        197.15        22.11 o                         
  -6  19   7         47.33         65.20        26.33 o                         
  -5  19   7         23.56         34.80        12.83 o                         
  -4  19   7          6.06          6.27        11.52 o                         
  -3  19   7          4.28         -3.19        16.41 o                         
  -2  19   7        232.93        144.93        13.01 o                         
  -1  19   7        111.12         88.09        15.29 o                         
   0  19   7        374.85        415.34        24.32 o                         
   1  19   7          5.31         -1.35         7.14 o                         
   2  19   7          9.23         18.97        13.21 o                         
   3  19   7         23.97         31.34        26.33 o                         
  -3  20   7        134.31        116.67        18.92 o                         
  -2  20   7         70.40         55.66        14.61 o                         
  -1  20   7         60.68         62.57        14.61 o                         
   0  20   7        171.00        152.59        20.33 o                         
 -14   0   8        136.88        161.73        33.85 o                         
 -12   0   8          4.82         41.37        18.81 o                         
 -10   0   8        368.93         63.94        16.30 o                         
  -8   0   8       7785.84       8846.96       159.31 o                         
  -6   0   8      11708.26      12664.71       220.78 o                         
  -4   0   8      10975.57      10427.45       148.32 o                         
  -2   0   8      10724.02      13021.90       259.10 o                         
   0   0   8       4002.68       4123.85       110.37 o                         
   2   0   8        284.65        224.93        16.38 o                         
   4   0   8      16849.95      17404.00       299.96 o                         
   6   0   8       5906.67       6271.15       177.87 o                         
   8   0   8       3307.63       3545.64       160.75 o                         
  10   0   8        262.43        242.66        18.91 o                         
 -14   1   8          2.19         -3.76        12.41 o                         
 -13   1   8        258.65        167.31        21.71 o                         
 -12   1   8        302.55        406.68        28.80 o                         
 -11   1   8        265.00        644.43       629.38 o                         
 -10   1   8        123.89         23.82        10.66 o                         
  -9   1   8        183.86        215.32        10.52 o                         
  -8   1   8       1166.82       1133.11        21.49 o                         
  -7   1   8       1612.27       1687.43        26.43 o                         
  -6   1   8        138.38        115.02         5.35 o                         
  -5   1   8       1716.53       1733.32        25.68 o                         
  -4   1   8       1212.86       1027.00        13.66 o                         
  -3   1   8       4855.24       4620.80        50.77 o                         
  -2   1   8       5135.04       5318.35        57.41 o                         
  -1   1   8       6111.19       6406.30        71.47 o                         
   0   1   8       3293.75       3452.98        59.99 o                         
   1   1   8        175.06        129.14         7.83 o                         
   2   1   8          9.31         13.75         4.62 o                         
   3   1   8        763.76        745.34        15.39 o                         
   4   1   8       2601.28       2784.75        38.42 o                         
   5   1   8        594.63        555.93        11.82 o                         
   6   1   8       1431.23       1331.75        26.12 o                         
   7   1   8        157.31        149.38         9.42 o                         
   8   1   8       1602.82       1564.63        34.63 o                         
   9   1   8          8.35         16.56         5.18 o                         
  10   1   8       1327.15       1196.59        29.53 o                         
  11   1   8         15.26         19.12        10.06 o                         
 -14   2   8          5.67        -11.06        11.06 o                         
 -13   2   8         21.35          7.10        11.94 o                         
 -12   2   8        122.65        134.28        21.31 o                         
 -11   2   8          8.59        219.41       372.36 o                         
  -9   2   8         84.22         60.64         6.00 o                         
  -8   2   8        966.11       1029.85        19.41 o                         
  -7   2   8          2.41          7.81         2.61 o                         
  -6   2   8          1.15          1.58         2.26 o                         
  -5   2   8        506.89        403.16         9.91 o                         
  -4   2   8        547.99        643.39        10.50 o                         
  -3   2   8          9.01         35.36         2.49 o                         
  -2   2   8        114.95         88.04         3.54 o                         
  -1   2   8       3528.94       3387.04        44.03 o                         
   0   2   8        138.67        120.18         6.79 o                         
   1   2   8         66.34         84.06         6.58 o                         
   2   2   8        376.48        348.84         8.54 o                         
   3   2   8         38.06         27.95         2.42 o                         
   4   2   8         35.58         50.38         3.49 o                         
   5   2   8         43.65         56.35         4.11 o                         
   6   2   8        731.13        754.36        18.10 o                         
   7   2   8          0.63         -3.16         3.37 o                         
   8   2   8        339.74        328.17        13.21 o                         
   9   2   8         19.13         11.72         5.31 o                         
  10   2   8        812.24        728.95        25.44 o                         
  11   2   8          0.10        -11.14        11.14 o                         
 -14   3   8         12.10          7.80        11.94 o                         
 -13   3   8        745.91        837.81        44.30 o                         
 -12   3   8        569.03        688.85        36.78 o                         
 -11   3   8        285.25        543.95       488.66 o                         
 -10   3   8         95.93          3.76         5.02 o                         
  -9   3   8        261.20        266.81         9.98 o                         
  -8   3   8       2703.87       2815.78        48.56 o                         
  -7   3   8        625.04        630.60        13.17 o                         
  -6   3   8         53.45         75.26         4.47 o                         
  -5   3   8         60.40         31.03         3.74 o                         
  -4   3   8        338.19        259.15         6.87 o                         
  -3   3   8        762.29        622.31        10.42 o                         
  -2   3   8       2630.84       2510.69        29.52 o                         
  -1   3   8        276.72        273.65         5.99 o                         
   0   3   8         88.49        110.81         5.49 o                         
   1   3   8        656.79        748.51        14.26 o                         
   2   3   8         39.91         31.57         2.39 o                         
   3   3   8          7.64         19.98         2.27 o                         
   4   3   8        624.25        749.78        13.76 o                         
   5   3   8       1411.89       1280.46        22.33 o                         
   6   3   8       1485.33       1422.97        32.98 o                         
   7   3   8         70.77         56.47         5.75 o                         
   8   3   8       1366.64       1257.57        28.35 o                         
   9   3   8        269.33        276.91        12.97 o                         
  10   3   8       1294.61       1177.29        29.94 o                         
  11   3   8         32.31         44.31        22.95 o                         
 -14   4   8         55.93         83.66        16.38 o                         
 -13   4   8         62.26         68.96        16.84 o                         
 -12   4   8        771.45        893.52        95.91 o                         
 -11   4   8         20.98        172.16       279.36 o                         
 -10   4   8         24.11        194.20       272.69 o                         
  -9   4   8         98.99        120.39         7.12 o                         
  -8   4   8      15847.46      19014.19       233.23 o                         
  -7   4   8        566.81        672.73        15.80 o                         
  -6   4   8      21136.40      23519.31       324.88 o                         
  -5   4   8       4985.45       5041.92        70.65 o                         
  -4   4   8      32957.45      34988.83       513.47 o                         
  -3   4   8        568.02        715.40        11.15 o                         
  -2   4   8      17904.05      20600.11       222.64 o                         
  -1   4   8          0.73         20.78         2.28 o                         
   0   4   8       6974.49       7606.17        94.87 o                         
   1   4   8        349.48        355.73         7.82 o                         
   2   4   8       1108.93       1095.10        16.60 o                         
   3   4   8        583.96        571.05        11.80 o                         
   4   4   8      12831.59      13975.56       162.70 o                         
   5   4   8        119.49        123.24         6.32 o                         
   6   4   8       6117.53       5978.28        99.96 o                         
   7   4   8        714.54        764.68        18.48 o                         
   8   4   8       2577.70       2461.20        62.41 o                         
   9   4   8         91.99         81.63         7.84 o                         
  10   4   8        480.72        454.63        20.61 o                         
 -14   5   8        290.57        346.39        57.05 o                         
 -13   5   8        640.29        762.28        87.76 o                         
 -12   5   8       1272.06       1508.01        59.40 o                         
 -11   5   8       1466.62       2583.98       588.01 o                         
 -10   5   8        941.98       1138.41        46.39 o                         
  -9   5   8         56.87         43.40         8.29 o                         
  -8   5   8       1831.05       2025.68        35.03 o                         
  -7   5   8       5397.66       5758.46        81.82 o                         
  -6   5   8         34.52         17.05         3.61 o                         
  -5   5   8       3847.22       4073.97        58.73 o                         
  -4   5   8        140.31        122.01         5.80 o                         
  -3   5   8      13275.23      12938.34       135.55 o                         
  -2   5   8       2537.08       2926.08        35.73 o                         
  -1   5   8       3838.19       4207.54        51.74 o                         
   0   5   8       2269.19       2529.05        31.33 o                         
   1   5   8       2240.44       2309.46        30.77 o                         
   2   5   8         87.05         85.50         4.31 o                         
   3   5   8       4215.28       4294.10        54.23 o                         
   4   5   8       1235.80       1126.46        18.77 o                         
   5   5   8         73.16         56.81         4.74 o                         
   6   5   8       1278.41       1111.46        22.95 o                         
   7   5   8        463.79        539.30        14.72 o                         
   8   5   8        963.28        983.32        21.91 o                         
   9   5   8         41.99         32.07         7.01 o                         
  10   5   8        810.94        717.36        24.93 o                         
 -14   6   8         51.06         42.22        10.95 o                         
 -13   6   8         15.58         13.48         8.47 o                         
 -12   6   8        410.31        435.65        20.86 o                         
 -11   6   8          5.75          0.63        23.82 o                         
 -10   6   8        341.61        986.70       613.08 o                         
  -9   6   8         31.16         14.86         6.51 o                         
  -8   6   8        573.58        623.03        17.54 o                         
  -7   6   8         76.59         84.01         7.09 o                         
  -6   6   8        159.26        192.31         8.29 o                         
  -5   6   8        236.57        226.55         8.35 o                         
  -4   6   8        655.39        684.15        14.80 o                         
  -3   6   8         64.91         67.25         4.02 o                         
  -2   6   8        151.90        128.65         5.04 o                         
  -1   6   8       1666.72       1682.34        22.55 o                         
   0   6   8         67.93         52.32         3.23 o                         
   1   6   8        344.44        360.70         8.21 o                         
   2   6   8        160.26        165.35         6.10 o                         
   3   6   8         90.60         75.76         6.81 o                         
   4   6   8          1.40          5.64         2.88 o                         
   5   6   8         75.74         98.01         6.94 o                         
   6   6   8        965.77        975.79        21.23 o                         
   7   6   8         59.93         53.76         6.35 o                         
   8   6   8        223.11        181.49        10.68 o                         
   9   6   8         30.48         28.52         7.55 o                         
  10   6   8        630.51        576.51        26.48 o                         
 -14   7   8          0.45        -17.55        17.55 o                         
 -13   7   8        965.91       1110.18        52.70 o                         
 -12   7   8        193.00        178.77        22.16 o                         
 -11   7   8        182.88        116.36        17.27 o                         
 -10   7   8        332.83        288.75        27.66 o                         
  -8   7   8        536.89        578.05        16.29 o                         
  -7   7   8        349.18        325.69        12.47 o                         
  -6   7   8          1.02          7.83         3.51 o                         
  -5   7   8       1135.21       1090.27        20.85 o                         
  -4   7   8         88.36         93.83         5.34 o                         
  -3   7   8         39.31         25.97         3.06 o                         
  -2   7   8       2432.46       2386.66        32.27 o                         
  -1   7   8        951.46        962.52        15.83 o                         
   0   7   8        141.77        112.02         6.58 o                         
   1   7   8         17.52         17.58         2.90 o                         
   2   7   8        261.57        248.51         7.57 o                         
   3   7   8        435.37        388.98        11.72 o                         
   4   7   8        243.64        339.48        10.87 o                         
   5   7   8        376.35        417.76        13.03 o                         
   6   7   8        675.26        682.45        17.42 o                         
   7   7   8         28.20         23.20         5.05 o                         
   8   7   8        876.51        929.24        21.67 o                         
   9   7   8        236.81        219.42        13.26 o                         
  10   7   8        773.81        724.10        27.28 o                         
 -13   8   8        247.24        341.92        40.70 o                         
 -12   8   8        583.81        736.70        41.64 o                         
 -11   8   8        160.40        177.52        21.22 o                         
 -10   8   8         41.44         20.06        17.55 o                         
  -9   8   8        320.39        435.05        42.63 o                         
  -8   8   8       6998.76       8754.08       165.31 o                         
  -7   8   8       3094.79       3655.64        55.95 o                         
  -6   8   8       7331.25       7900.93       110.10 o                         
  -5   8   8        302.42        358.19        12.13 o                         
  -4   8   8       8706.23       9638.13       121.64 o                         
  -3   8   8       2087.63       2200.25        30.90 o                         
  -2   8   8       1507.57       1528.87        26.29 o                         
  -1   8   8        976.37       1183.79        17.70 o                         
   0   8   8        732.15        682.32        12.80 o                         
   1   8   8         38.81         36.65         3.28 o                         
   2   8   8        204.42        260.68         8.48 o                         
   3   8   8        153.74        149.44         9.81 o                         
   4   8   8       3243.16       3717.32        56.19 o                         
   5   8   8       1263.41       1430.78        28.08 o                         
   6   8   8       1332.19       1291.50        26.88 o                         
   7   8   8        939.39        882.69        20.65 o                         
   8   8   8        896.78        873.62        21.31 o                         
   9   8   8        316.03        296.86        16.18 o                         
  10   8   8        204.74        230.76        16.26 o                         
 -13   9   8        109.57         86.58        14.88 o                         
 -12   9   8        918.96       1194.16        79.93 o                         
 -11   9   8        586.79        597.18        36.22 o                         
 -10   9   8        253.11        275.10        25.54 o                         
  -9   9   8        831.16        931.13        46.68 o                         
  -7   9   8        752.31        887.65        21.79 o                         
  -6   9   8         12.12          0.74         3.71 o                         
  -5   9   8         22.98         46.62         6.08 o                         
  -4   9   8        213.48        219.53         8.43 o                         
  -3   9   8       4300.11       4009.97        54.88 o                         
  -2   9   8          0.06          3.61         2.53 o                         
  -1   9   8         84.17        109.95         5.94 o                         
   0   9   8         45.47         36.39         3.27 o                         
   1   9   8         43.30         43.10         4.35 o                         
   2   9   8          9.96          4.45         3.05 o                         
   3   9   8       3306.07       3316.70        47.11 o                         
   4   9   8        200.63        180.24         8.57 o                         
   5   9   8        368.04        331.19        12.04 o                         
   6   9   8        329.36        356.85        13.09 o                         
   7   9   8         51.39         58.98         7.25 o                         
   8   9   8        345.13        404.88        16.50 o                         
   9   9   8         22.61         11.17         8.28 o                         
 -13  10   8         13.72        -12.54        12.54 o                         
 -12  10   8        118.47        135.24        21.22 o                         
 -11  10   8         25.66         16.90        18.81 o                         
 -10  10   8        103.99        101.80        12.69 o                         
  -9  10   8          3.39          3.76         8.63 o                         
  -8  10   8          0.70          2.51        10.03 o                         
  -7  10   8          1.57          4.52         5.10 o                         
  -6  10   8         18.46         14.35         4.64 o                         
  -5  10   8          0.35          1.55         3.47 o                         
  -4  10   8         24.96         16.69         3.65 o                         
  -3  10   8         94.30         54.61         4.30 o                         
  -2  10   8         22.78          9.86         2.77 o                         
  -1  10   8          8.74          9.94         2.37 o                         
   0  10   8         23.91         17.85         3.15 o                         
   1  10   8        640.04        637.58        13.18 o                         
   2  10   8         63.91         51.54         4.68 o                         
   3  10   8        226.02        150.90         8.53 o                         
   4  10   8          3.70          6.43         3.84 o                         
   5  10   8         74.15        105.37         7.72 o                         
   6  10   8        145.32        149.72         9.27 o                         
   7  10   8          9.93         -4.90         4.90 o                         
   8  10   8        140.81        158.23        12.48 o                         
   9  10   8         62.12         70.78         9.64 o                         
 -12  11   8         10.98          8.94        11.56 o                         
 -11  11   8        116.69         76.48        40.12 o                         
 -10  11   8         41.01         66.51        11.23 o                         
  -9  11   8        910.07        937.56        34.41 o                         
  -8  11   8          0.03          5.73         6.95 o                         
  -7  11   8        138.00        112.38        14.33 o                         
  -6  11   8         22.05         21.36         7.38 o                         
  -5  11   8        915.40        941.83        28.74 o                         
  -4  11   8        290.12        312.94         9.96 o                         
  -3  11   8        333.68        341.54        10.15 o                         
  -2  11   8       1305.19       1308.88        23.60 o                         
  -1  11   8        630.48        624.41        15.47 o                         
   0  11   8        287.08        312.12         8.90 o                         
   1  11   8        145.37        150.64         6.91 o                         
   2  11   8        108.96         94.12         6.07 o                         
   3  11   8        241.43        237.51        10.04 o                         
   4  11   8        227.62        268.56        11.39 o                         
   5  11   8        313.07        369.78        17.64 o                         
   6  11   8         39.13         28.94         6.03 o                         
   7  11   8          9.08         -3.24         5.90 o                         
   8  11   8        265.06        264.06        25.03 o                         
   9  11   8        206.71        178.29        16.40 o                         
 -12  12   8        221.57        297.14        66.45 o                         
 -11  12   8          0.72          1.05         8.06 o                         
 -10  12   8        286.73        353.59        24.54 o                         
  -9  12   8        185.77        197.91        16.95 o                         
  -8  12   8       3058.48       3443.75        83.29 o                         
  -6  12   8       3852.68       4386.70        99.11 o                         
  -5  12   8        694.00        825.27        23.64 o                         
  -4  12   8       3962.41       4168.89        84.83 o                         
  -3  12   8       1130.97       1160.11        22.66 o                         
  -2  12   8       3115.22       3656.84        66.68 o                         
  -1  12   8         11.81         20.87         5.80 o                         
   0  12   8       2792.76       2864.87        55.98 o                         
   1  12   8         62.12         99.24         5.99 o                         
   2  12   8        311.18        357.60        14.33 o                         
   3  12   8        303.88        352.40        14.39 o                         
   4  12   8       2269.98       2362.96        57.00 o                         
   5  12   8        670.14        701.83        28.21 o                         
   6  12   8        891.76       1006.72        28.05 o                         
   7  12   8        339.75        388.53        18.29 o                         
   8  12   8        662.27        716.23        32.13 o                         
 -11  13   8        177.39        215.14        24.27 o                         
 -10  13   8        470.65        426.94        53.94 o                         
  -9  13   8        319.12        411.55        23.06 o                         
  -8  13   8        259.06        297.00        19.27 o                         
  -7  13   8        101.50        165.75        15.96 o                         
  -6  13   8        588.86        572.14        45.11 o                         
  -5  13   8        290.80        242.03        21.28 o                         
  -4  13   8         77.48         65.31         7.51 o                         
  -3  13   8       1701.07       1897.84        43.14 o                         
  -2  13   8        448.41        502.33        18.16 o                         
  -1  13   8        747.87        732.00        18.50 o                         
   0  13   8        373.12        392.55        13.23 o                         
   1  13   8         68.74         53.53         5.77 o                         
   2  13   8        168.50        140.49         7.30 o                         
   3  13   8        560.99        606.89        17.97 o                         
   4  13   8       1512.20       1518.96        34.67 o                         
   5  13   8         92.79        104.93        11.20 o                         
   6  13   8        764.52        817.85        25.36 o                         
   7  13   8         12.31         11.31         7.90 o                         
   8  13   8        546.28        576.07        23.13 o                         
 -11  14   8          1.72         -7.52        11.28 o                         
 -10  14   8        273.60        203.86        18.04 o                         
  -9  14   8         28.13         -3.86        13.75 o                         
  -8  14   8          7.43          5.22         6.15 o                         
  -7  14   8         12.35          2.72         6.70 o                         
  -6  14   8        109.14         94.99        14.99 o                         
  -5  14   8        192.82        234.37        20.82 o                         
  -4  14   8          8.40         -0.52         4.96 o                         
  -3  14   8        161.84        129.51        17.52 o                         
  -2  14   8        264.10        235.97        13.64 o                         
  -1  14   8        455.68        476.05        19.42 o                         
   0  14   8        106.54         71.52         7.91 o                         
   1  14   8        622.09        561.01        18.19 o                         
   2  14   8         97.05         79.33         8.66 o                         
   3  14   8         63.71         57.85         7.23 o                         
   4  14   8        124.02        107.94        11.69 o                         
   5  14   8        251.11        240.24        16.13 o                         
   6  14   8        118.60         98.91        10.44 o                         
   7  14   8         97.12         97.27        15.24 o                         
 -10  15   8         13.94         51.17        16.38 o                         
  -8  15   8          0.27         -6.05         6.05 o                         
  -7  15   8        163.01        165.88        28.21 o                         
  -6  15   8        182.25        183.04        20.82 o                         
  -5  15   8        213.45        191.28        17.09 o                         
  -4  15   8        104.72         84.02        16.55 o                         
  -3  15   8          1.11          0.36         6.42 o                         
  -2  15   8       1188.35       1285.19        33.66 o                         
  -1  15   8        120.72        101.71        11.76 o                         
   0  15   8        188.06        141.73        13.63 o                         
   1  15   8          1.11         -2.13         4.85 o                         
   2  15   8        536.84        604.87        27.96 o                         
   3  15   8         72.19         74.30        14.61 o                         
   4  15   8        270.77        248.19        25.99 o                         
   5  15   8         55.65         60.36         9.19 o                         
   6  15   8        116.77        126.58        14.98 o                         
  -9  16   8          5.13         -5.62         7.39 o                         
  -8  16   8       1191.00       1429.20        60.72 o                         
  -7  16   8        553.99        662.50        47.64 o                         
  -6  16   8       1461.19       1575.41        61.17 o                         
  -5  16   8       1124.22       1347.42        54.52 o                         
  -4  16   8       1359.29       1397.67        43.90 o                         
  -3  16   8        609.09        578.82        21.15 o                         
  -2  16   8       2442.34       2819.06        60.99 o                         
  -1  16   8        170.51        200.30        13.77 o                         
   0  16   8       1261.83       1260.61        41.63 o                         
   1  16   8         21.63          5.69         5.61 o                         
   2  16   8       1222.88       1403.89        45.47 o                         
   3  16   8        533.18        645.28        29.15 o                         
   5  16   8        656.03        667.93        28.55 o                         
  -8  17   8         35.26         46.39        21.31 o                         
  -7  17   8         34.23         43.25        14.18 o                         
  -6  17   8        188.90        216.99        35.73 o                         
  -5  17   8        132.23        158.53        19.05 o                         
  -4  17   8         74.04         65.78        14.61 o                         
  -3  17   8        303.21        309.36        24.90 o                         
  -2  17   8        359.58        381.93        27.01 o                         
  -1  17   8        221.46        183.71        13.18 o                         
   0  17   8        122.38        121.88        18.64 o                         
   1  17   8         60.55         24.78        16.03 o                         
   2  17   8        221.36        186.18        20.24 o                         
   3  17   8        322.58        392.33        24.18 o                         
  -7  18   8         29.69         37.84        16.87 o                         
  -6  18   8         43.26         67.06        15.50 o                         
  -5  18   8         91.92         86.65        17.66 o                         
  -4  18   8          2.23          5.75         7.51 o                         
  -3  18   8         58.55         65.22        15.07 o                         
  -2  18   8        159.64        150.50        18.82 o                         
  -1  18   8        241.05        212.54        17.48 o                         
   0  18   8         79.75         76.24        14.61 o                         
   1  18   8        104.62        105.32        16.38 o                         
   2  18   8        106.86        106.95        25.70 o                         
   3  18   8         52.86         -0.68        10.53 o                         
  -5  19   8          7.46         13.48        13.16 o                         
  -4  19   8         31.98         26.96        12.41 o                         
  -3  19   8         34.83         10.52        12.32 o                         
  -2  19   8        274.85        230.69        36.36 o                         
  -1  19   8          0.35         -7.55         7.55 o                         
   0  19   8         52.76         44.61        13.55 o                         
   1  19   8          6.74         -1.74         8.03 o                         
 -13   0   9          3.58         -2.51        17.55 o                         
 -11   0   9        322.09        427.67        25.61 o                         
  -9   0   9        205.16        122.61         9.64 o                         
  -7   0   9       1886.01       1844.77        58.99 o                         
  -5   0   9        835.59        643.58        16.80 o                         
  -3   0   9        772.65        724.30        16.38 o                         
  -1   0   9        200.77        150.45         5.61 o                         
   1   0   9        104.28         74.08        10.53 o                         
   3   0   9       1122.90        910.94        38.00 o                         
   5   0   9        711.69        703.99        19.09 o                         
   7   0   9        171.42        199.50        16.44 o                         
   9   0   9        260.71        247.36        16.84 o                         
 -14   1   9         60.32         47.83        14.61 o                         
 -13   1   9        139.13        184.31        23.05 o                         
 -12   1   9        185.94        171.16        21.28 o                         
 -11   1   9        926.96       1089.71        31.67 o                         
 -10   1   9        773.66        821.21        31.88 o                         
  -9   1   9        949.74        848.63        17.73 o                         
  -8   1   9       1783.53       1888.54        44.51 o                         
  -7   1   9        125.13        117.48         5.99 o                         
  -6   1   9       2939.55       2815.40        42.41 o                         
  -5   1   9        317.90        281.21         7.40 o                         
  -4   1   9        272.98        202.49         5.48 o                         
  -3   1   9       1595.50       1548.96        20.72 o                         
  -2   1   9         23.95         17.62         1.93 o                         
  -1   1   9        319.80        319.53         6.04 o                         
   0   1   9        210.85        192.54         8.58 o                         
   1   1   9        632.45        735.16        19.50 o                         
   2   1   9         23.56          6.62         4.41 o                         
   3   1   9       2834.38       2679.33        57.78 o                         
   4   1   9         49.16         37.00         3.76 o                         
   5   1   9       4491.25       4335.48        63.42 o                         
   6   1   9         13.11         16.89         3.25 o                         
   7   1   9        461.95        509.13        15.81 o                         
   8   1   9         41.63         50.95         5.46 o                         
   9   1   9        496.44        413.40        14.35 o                         
  10   1   9        219.23        179.84        14.09 o                         
 -14   2   9         38.04         25.08        15.05 o                         
 -13   2   9        909.03       1067.49        50.97 o                         
 -12   2   9          0.77         14.31        10.53 o                         
 -11   2   9       3115.68       3339.94        69.38 o                         
 -10   2   9         32.35         41.26         8.87 o                         
  -9   2   9       3110.34       3626.60        93.42 o                         
  -8   2   9         83.35        134.40         9.96 o                         
  -7   2   9       8419.10       9683.80       130.39 o                         
  -6   2   9        154.52        164.73         6.58 o                         
  -5   2   9        220.45        181.86         6.05 o                         
  -4   2   9        326.59        306.58         7.25 o                         
  -3   2   9       3193.17       3380.44        40.39 o                         
  -2   2   9         45.25         40.16         2.61 o                         
  -1   2   9      20186.92      21328.31       230.16 o                         
   0   2   9        658.60        636.01        12.53 o                         
   1   2   9      19493.04      20636.69       319.26 o                         
   2   2   9         20.37         34.39         5.36 o                         
   3   2   9       8768.65       9277.86       125.22 o                         
   4   2   9        716.03        715.91        21.21 o                         
   5   2   9       7921.69       7959.80       141.30 o                         
   6   2   9        187.51        215.44         8.91 o                         
   7   2   9         53.81         50.76         7.06 o                         
   8   2   9         52.88         59.43         7.10 o                         
   9   2   9        239.39        207.90        14.20 o                         
  10   2   9         35.63         50.76         9.91 o                         
 -14   3   9          6.21          8.82        11.94 o                         
 -13   3   9        688.90        807.34        42.99 o                         
 -12   3   9        236.82        245.18        16.40 o                         
 -11   3   9        624.94        668.89        23.53 o                         
  -9   3   9         55.65         72.73         5.63 o                         
  -8   3   9       3959.76       4223.29        58.08 o                         
  -7   3   9          6.35          1.07         2.49 o                         
  -6   3   9       5075.88       5238.50        74.02 o                         
  -5   3   9         15.76          9.28         2.63 o                         
  -4   3   9       2380.09       2668.54        31.94 o                         
  -3   3   9         97.17        116.18         4.34 o                         
  -2   3   9        275.57        225.71         5.80 o                         
  -1   3   9          0.80          6.76         1.81 o                         
   0   3   9        225.45        265.34         7.66 o                         
   1   3   9       3811.17       4074.07        57.78 o                         
   2   3   9        180.51        216.68         7.76 o                         
   3   3   9        579.96        575.60        13.87 o                         
   4   3   9        146.74        115.27         5.12 o                         
   5   3   9       5950.13       5827.26        86.39 o                         
   6   3   9        124.71        118.87         6.93 o                         
   7   3   9        204.50        202.81        12.13 o                         
   8   3   9         56.37         63.38         6.46 o                         
   9   3   9        942.79        935.54        23.24 o                         
  10   3   9        297.31        253.15        20.60 o                         
 -14   4   9          6.99         -9.30        12.83 o                         
 -13   4   9        131.67        116.43        13.30 o                         
 -12   4   9         21.76         -1.91        10.17 o                         
 -11   4   9        372.15        436.86        17.35 o                         
 -10   4   9         87.97         89.88         9.68 o                         
  -9   4   9        269.77        275.24        11.09 o                         
  -8   4   9        292.27        262.14        10.79 o                         
  -7   4   9       1426.87       1502.59        27.74 o                         
  -6   4   9         95.47        178.25         8.14 o                         
  -5   4   9         74.97         97.86         5.45 o                         
  -4   4   9       1839.10       1750.76        23.72 o                         
  -3   4   9       1112.54       1147.48        16.17 o                         
  -2   4   9        471.60        355.14         7.71 o                         
  -1   4   9         23.25         17.28         2.27 o                         
   0   4   9       1452.50       1428.61        20.17 o                         
   1   4   9          6.08         11.06         1.81 o                         
   2   4   9        149.05        153.16         5.20 o                         
   3   4   9       1255.34       1145.73        17.84 o                         
   4   4   9        114.23         71.05         4.24 o                         
   5   4   9        667.25        705.04        16.43 o                         
   6   4   9         65.27         69.89         6.56 o                         
   7   4   9        496.60        511.63        14.45 o                         
   8   4   9         17.03         13.97         4.64 o                         
   9   4   9        359.46        294.08        19.25 o                         
  10   4   9         33.79          6.85         7.87 o                         
 -14   5   9        161.71        171.25        22.59 o                         
 -13   5   9        315.91        325.98        42.66 o                         
 -12   5   9       1025.10       1278.96        38.49 o                         
 -11   5   9        459.27        503.01        22.69 o                         
 -10   5   9        383.02        356.07        33.85 o                         
  -9   5   9        127.24        168.39        15.06 o                         
  -8   5   9       3436.12       3725.69        57.11 o                         
  -7   5   9          4.82          1.83         3.74 o                         
  -6   5   9        930.39        846.56        18.02 o                         
  -5   5   9        140.59        105.52         5.74 o                         
  -4   5   9        439.69        444.41         9.11 o                         
  -3   5   9        318.86        318.71         9.59 o                         
  -2   5   9        715.14        719.66        12.92 o                         
  -1   5   9        551.63        603.44        11.02 o                         
   0   5   9         80.91         93.71         4.37 o                         
   1   5   9        735.56        902.84        14.65 o                         
   2   5   9          0.57          5.00         2.49 o                         
   3   5   9       5829.87       5794.51        71.01 o                         
   4   5   9         40.38         36.61         3.75 o                         
   5   5   9       3374.50       3229.20        57.33 o                         
   6   5   9         16.54         14.94         4.75 o                         
   7   5   9       1032.51       1052.43        21.86 o                         
   8   5   9         95.23         98.42         7.44 o                         
   9   5   9        490.61        424.89        20.41 o                         
  10   5   9        194.42        124.13        25.88 o                         
 -14   6   9          9.13       2345.77      1448.08 o                         
 -13   6   9        455.40        474.43        35.43 o                         
 -12   6   9        612.57        680.38        39.86 o                         
 -11   6   9       4746.05       5922.61       165.78 o                         
 -10   6   9        915.39       1029.33        76.48 o                         
  -9   6   9       2991.57       3455.65       102.84 o                         
  -8   6   9        875.67       1009.16        22.01 o                         
  -7   6   9      11546.47      13844.86       199.94 o                         
  -6   6   9          5.33         15.65         3.85 o                         
  -5   6   9        466.22        336.25         9.76 o                         
  -4   6   9        151.75        138.66         6.40 o                         
  -3   6   9       9989.76      11146.66       118.11 o                         
  -2   6   9         97.82        110.79         5.34 o                         
  -1   6   9       9252.02       9842.30       110.13 o                         
   0   6   9       1968.74       2059.23        27.00 o                         
   1   6   9      15599.84      16969.99       195.35 o                         
   2   6   9        772.39        855.76        15.03 o                         
   3   6   9       5415.50       5323.80        70.53 o                         
   4   6   9       2145.46       2179.73        36.18 o                         
   5   6   9       6479.42       7113.16       142.23 o                         
   6   6   9          5.40          6.56         3.87 o                         
   7   6   9          5.57          7.74         4.67 o                         
   8   6   9        250.64        228.64        10.96 o                         
   9   6   9        230.80        148.80        11.62 o                         
  10   6   9          5.20         -1.71         7.97 o                         
 -13   7   9       1020.94       1211.77        55.36 o                         
 -12   7   9        458.75        569.28        36.72 o                         
 -11   7   9        200.69        321.93        30.72 o                         
 -10   7   9       2196.93       2315.86        77.54 o                         
  -8   7   9       4426.56       4886.46        86.42 o                         
  -7   7   9         25.85         22.34         4.68 o                         
  -6   7   9       6442.76       6651.32        93.80 o                         
  -5   7   9         20.74          8.19         3.17 o                         
  -4   7   9        140.09        219.83         8.49 o                         
  -3   7   9         46.91         62.17         4.04 o                         
  -2   7   9        296.48        293.78         8.02 o                         
  -1   7   9         29.05         43.55         3.62 o                         
   0   7   9        800.04        790.84        15.21 o                         
   1   7   9        720.01        774.42        14.10 o                         
   2   7   9         77.41         87.13         5.08 o                         
   3   7   9        146.62        163.07         7.24 o                         
   4   7   9         31.41         57.04         5.22 o                         
   5   7   9       1804.62       1824.82        33.17 o                         
   6   7   9        231.57        244.04        10.31 o                         
   7   7   9        209.69        197.59        12.46 o                         
   8   7   9        234.53        269.44        15.52 o                         
   9   7   9        645.80        637.13        21.43 o                         
 -13   8   9         69.40         85.72        23.82 o                         
 -12   8   9          9.38          5.49        12.83 o                         
 -11   8   9        108.35        114.75        17.73 o                         
 -10   8   9          0.66         -9.46         9.63 o                         
  -9   8   9        201.79        270.81        30.09 o                         
  -8   8   9          9.25          9.59         7.52 o                         
  -7   8   9        169.27        200.31         9.81 o                         
  -6   8   9        579.46        563.52        16.23 o                         
  -5   8   9        249.07        246.08         9.90 o                         
  -4   8   9         61.76         74.93         5.00 o                         
  -3   8   9        153.96        168.00         6.99 o                         
  -2   8   9        103.88         86.04         4.56 o                         
  -1   8   9          3.81          5.50         2.41 o                         
   0   8   9        207.82        204.17         6.75 o                         
   1   8   9        215.28        220.37        11.17 o                         
   2   8   9         14.09         16.14         3.35 o                         
   3   8   9        252.08        238.09         9.37 o                         
   4   8   9         50.47         38.25         4.84 o                         
   5   8   9        296.81        271.35        10.86 o                         
   6   8   9        228.77        264.15        11.55 o                         
   7   8   9         91.73         87.94         7.23 o                         
   8   8   9          1.02         -4.81         6.92 o                         
   9   8   9        190.42        139.83        12.53 o                         
 -13   9   9         99.67        112.56        21.22 o                         
 -12   9   9        584.19        619.90        39.26 o                         
 -11   9   9         22.23         18.67        11.94 o                         
 -10   9   9          8.19         -1.85         8.71 o                         
  -9   9   9         52.73         50.37        10.08 o                         
  -7   9   9        273.46        243.86        12.85 o                         
  -6   9   9         85.05         83.24         6.49 o                         
  -5   9   9          1.08         -2.21         3.52 o                         
  -4   9   9        899.00       1081.76        19.95 o                         
  -3   9   9          6.36         19.06         3.15 o                         
  -2   9   9         12.81         20.82         2.84 o                         
  -1   9   9          6.09         10.12         2.46 o                         
   0   9   9        256.73        279.21         8.78 o                         
   1   9   9        397.13        442.16        11.20 o                         
   2   9   9         36.03         29.06         4.09 o                         
   3   9   9       1395.13       1290.29        23.29 o                         
   4   9   9         57.27         38.00         5.61 o                         
   5   9   9       1584.19       1527.15        30.08 o                         
   6   9   9         51.21         52.37         6.46 o                         
   7   9   9        150.74         90.94         7.60 o                         
   8   9   9          4.13         -4.42         6.46 o                         
   9   9   9        258.90        275.84        19.99 o                         
 -12  10   9        157.72        220.86        25.53 o                         
 -11  10   9        956.91       1087.05        52.66 o                         
 -10  10   9        428.65        534.99        26.49 o                         
  -9  10   9       1137.46       1238.02        50.97 o                         
  -8  10   9          0.53         -7.52         8.78 o                         
  -7  10   9        775.33        268.30        30.09 o                         
  -6  10   9          1.84          3.21         5.43 o                         
  -5  10   9         91.38         64.26         5.81 o                         
  -4  10   9        615.19        708.77        17.86 o                         
  -3  10   9        100.67        110.06         7.64 o                         
  -2  10   9         39.85         46.09         4.31 o                         
  -1  10   9       2139.52       2373.17        32.93 o                         
   0  10   9        990.07       1087.30        17.81 o                         
   1  10   9       1406.31       1490.26        31.71 o                         
   2  10   9        942.87       1030.13        19.84 o                         
   3  10   9       1516.01       1570.92        28.27 o                         
   4  10   9        737.19        677.15        19.75 o                         
   5  10   9       1288.76       1337.48        26.48 o                         
   6  10   9         28.75         15.14         6.81 o                         
   7  10   9         33.16         31.91         6.68 o                         
   8  10   9          1.54         -6.12         6.12 o                         
 -12  11   9          3.39         -8.00         8.79 o                         
 -11  11   9        225.13        208.12        37.61 o                         
 -10  11   9        534.00        611.88        29.56 o                         
  -9  11   9        469.43        498.90        27.21 o                         
  -8  11   9        275.08        305.92        18.81 o                         
  -7  11   9        391.55        384.90        30.09 o                         
  -6  11   9       2181.35       2436.69        65.03 o                         
  -5  11   9         27.51         30.19         5.09 o                         
  -4  11   9        723.85        826.31        17.91 o                         
  -3  11   9          6.99         19.34         3.72 o                         
  -2  11   9        105.30        145.25        10.43 o                         
  -1  11   9         51.25         45.42         5.52 o                         
   0  11   9        717.44        770.51        16.70 o                         
   1  11   9        167.54        141.66         9.12 o                         
   2  11   9        128.88        153.72         7.90 o                         
   3  11   9         31.84         59.43         6.38 o                         
   4  11   9         18.25         13.77         5.33 o                         
   5  11   9        731.47        784.94        19.45 o                         
   6  11   9        544.32        588.78        19.10 o                         
   7  11   9        316.86        427.25        16.64 o                         
   8  11   9         65.53         52.51         8.97 o                         
 -12  12   9          0.00        -11.28        11.28 o                         
 -11  12   9          0.57         -7.11         8.96 o                         
 -10  12   9          5.10         -5.63         5.63 o                         
  -9  12   9          1.51         -5.27         5.27 o                         
  -8  12   9          1.91         -1.89         8.43 o                         
  -7  12   9         38.61         49.61         9.20 o                         
  -6  12   9         84.86         78.74        10.63 o                         
  -5  12   9        325.52        275.90        13.33 o                         
  -4  12   9         13.65         19.90         5.75 o                         
  -3  12   9          7.77          9.64         3.94 o                         
  -2  12   9        103.34         92.04         7.48 o                         
  -1  12   9         48.86         55.98         5.74 o                         
   0  12   9         27.28         34.79         5.23 o                         
   1  12   9        266.29        243.73        11.54 o                         
   2  12   9        129.57        111.29         7.01 o                         
   3  12   9         10.00          6.24         3.59 o                         
   4  12   9         63.22         77.23         8.12 o                         
   5  12   9        268.55        273.71        16.99 o                         
   6  12   9        502.41        544.29        18.50 o                         
   7  12   9          1.33         -6.69         6.69 o                         
 -11  13   9          0.30         -8.78         8.78 o                         
 -10  13   9        134.85        129.36        14.89 o                         
  -9  13   9        145.84        153.60        15.23 o                         
  -8  13   9        456.08        536.44        24.88 o                         
  -7  13   9        269.69        186.68        16.69 o                         
  -6  13   9          8.95          1.83         5.32 o                         
  -5  13   9         75.16         80.18        20.69 o                         
  -4  13   9        462.23        427.07        63.64 o                         
  -3  13   9        129.79        122.77         8.81 o                         
  -2  13   9         22.52         23.76         5.71 o                         
  -1  13   9        177.15        208.34        10.51 o                         
   0  13   9         21.07         18.66         4.80 o                         
   1  13   9        180.97        168.84         9.87 o                         
   2  13   9         42.45         31.56         5.19 o                         
   3  13   9        724.38        694.96        33.84 o                         
   4  13   9         13.31         10.01         4.41 o                         
   5  13   9        510.31        483.24        22.04 o                         
   6  13   9         45.25         42.38         7.86 o                         
   7  13   9        129.06        107.74        12.44 o                         
 -10  14   9        407.07        438.12        34.05 o                         
  -8  14   9          5.46          2.63         8.89 o                         
  -6  14   9         89.33         95.70        15.96 o                         
  -5  14   9       1925.21       2227.23        75.76 o                         
  -4  14   9          1.69          1.06         3.34 o                         
  -3  14   9       1167.57       1173.55        39.09 o                         
  -2  14   9        286.17        280.55        24.46 o                         
  -1  14   9       3797.62       4493.37        89.77 o                         
   0  14   9       1785.66       1993.97        43.72 o                         
   1  14   9       1670.45       1932.32        44.76 o                         
   2  14   9        803.90        816.74        34.41 o                         
   3  14   9       2459.14       2844.68        75.97 o                         
   4  14   9        852.30        937.16        29.68 o                         
   5  14   9        914.53        954.10        31.34 o                         
   6  14   9         73.67         97.76        10.98 o                         
 -10  15   9        195.43        219.41        46.39 o                         
  -7  15   9        721.08        835.00        58.93 o                         
  -6  15   9        944.25       1057.60        46.54 o                         
  -5  15   9        249.36        257.10        53.91 o                         
  -4  15   9         31.53         34.11        10.53 o                         
  -3  15   9         19.86         37.61        11.52 o                         
  -2  15   9         16.91          6.90         5.98 o                         
  -1  15   9        214.50        175.63        19.05 o                         
   0  15   9         48.95         58.11        10.60 o                         
   2  15   9        160.84        154.81        43.25 o                         
   3  15   9        129.93        137.48        15.43 o                         
   4  15   9        136.84        130.14        15.09 o                         
   5  15   9        463.10        460.38        24.22 o                         
   6  15   9        404.13        308.51        24.19 o                         
  -9  16   9         92.75         75.39        20.33 o                         
  -8  16   9         83.22        109.38        19.05 o                         
  -7  16   9        193.93        157.28        23.16 o                         
  -6  16   9        102.22        111.60        16.84 o                         
  -5  16   9        809.85        857.51        41.22 o                         
  -4  16   9        219.42        174.09        19.05 o                         
  -3  16   9        120.26        109.32        23.82 o                         
  -2  16   9        145.95        124.59        15.48 o                         
  -1  16   9         94.24         91.82        13.52 o                         
   0  16   9        372.33        364.70        26.94 o                         
   1  16   9         98.26         85.35        12.04 o                         
   2  16   9        236.84        186.34        16.36 o                         
   3  16   9         10.25         -4.07         4.83 o                         
   5  16   9        119.24        122.79        14.52 o                         
  -8  17   9        125.99        158.81        25.25 o                         
  -7  17   9         99.36        104.82        18.03 o                         
  -6  17   9         23.91         32.60        17.55 o                         
  -5  17   9        107.33         98.82        21.94 o                         
  -4  17   9        116.66        160.86        19.93 o                         
  -3  17   9        249.04        200.69        20.82 o                         
  -2  17   9        101.32         74.17        10.56 o                         
  -1  17   9        250.84        259.59        18.73 o                         
   0  17   9          9.56         -4.30         5.93 o                         
   1  17   9        120.28         88.96        14.61 o                         
   2  17   9          0.87          2.31         6.39 o                         
   4  17   9         10.56         -6.45         6.45 o                         
  -6  18   9         50.89         76.96        15.88 o                         
  -5  18   9        710.86        682.17        39.89 o                         
  -4  18   9         37.37         22.57        12.41 o                         
  -3  18   9        890.58        981.69        62.69 o                         
  -1  18   9        990.94       1001.34        37.13 o                         
   0  18   9        756.59        795.64        40.75 o                         
   1  18   9        430.39        507.18        31.92 o                         
   2  18   9        652.56          9.04         8.39 o                         
  -4  19   9          8.19         21.31        19.43 o                         
  -3  19   9          3.78          2.51        15.05 o                         
  -2  19   9         56.80         66.61        15.34 o                         
  -1  19   9        189.53        186.81        31.34 o                         
   0  19   9          0.39        -12.89        22.57 o                         
 -14   0  10        818.96        764.88        88.39 o                         
 -12   0  10         26.22          5.37         9.03 o                         
  -8   0  10         33.70         76.91         8.79 o                         
  -6   0  10      17036.94      19397.53       334.24 o                         
  -4   0  10        972.65       1151.92        45.42 o                         
  -2   0  10      20458.13      23146.78       353.42 o                         
   0   0  10        597.30        447.50        19.29 o                         
   2   0  10       2633.62       2748.87        83.75 o                         
   4   0  10        171.99        216.89        21.22 o                         
   6   0  10       1909.38       1561.94        49.59 o                         
   8   0  10        269.17        282.18        15.35 o                         
  10   0  10        653.02        645.36        43.25 o                         
 -14   1  10        168.01        175.48        33.85 o                         
 -13   1  10        896.49       1165.47        34.28 o                         
 -12   1  10         37.10         44.69         9.23 o                         
 -11   1  10        522.70        552.47        20.29 o                         
  -9   1  10        176.76        242.98        10.44 o                         
  -8   1  10        499.45        619.25        14.93 o                         
  -7   1  10          7.44         -1.48         2.90 o                         
  -6   1  10        405.32        355.14         9.67 o                         
  -5   1  10          3.42          9.33         2.57 o                         
  -4   1  10         43.83         28.52         2.65 o                         
  -3   1  10         64.73         83.81         3.75 o                         
  -2   1  10        912.92        990.40        15.64 o                         
  -1   1  10       1736.31       1781.78        26.52 o                         
   0   1  10        533.57        452.16        13.62 o                         
   1   1  10         59.26         57.58         6.43 o                         
   2   1  10       1146.19       1222.00        29.00 o                         
   3   1  10         83.14        115.36        12.62 o                         
   4   1  10        150.74        113.50        11.32 o                         
   5   1  10        607.15        569.29        21.18 o                         
   6   1  10        155.14        132.07         6.39 o                         
   7   1  10         37.69         35.12         5.18 o                         
   8   1  10          6.72          8.09         4.68 o                         
   9   1  10         30.02         35.74         5.95 o                         
  10   1  10        593.51        548.20        26.01 o                         
 -14   2  10        205.84        217.74        25.16 o                         
 -13   2  10          1.46          4.34        18.18 o                         
 -12   2  10        120.08         75.88         9.15 o                         
 -11   2  10         22.45         10.98         6.15 o                         
 -10   2  10        561.07        641.93        31.97 o                         
  -9   2  10         46.67         25.73         4.68 o                         
  -8   2  10          2.17          7.14         3.34 o                         
  -7   2  10          5.96          5.28         3.00 o                         
  -6   2  10       1377.34       1330.19        23.22 o                         
  -5   2  10        406.54        313.03         8.42 o                         
  -4   2  10        244.79        189.87         5.70 o                         
  -3   2  10          9.43          2.71         1.83 o                         
  -2   2  10         48.21         28.76         2.56 o                         
  -1   2  10       1378.38       1355.33        20.44 o                         
   0   2  10        745.78        691.10        21.41 o                         
   1   2  10        148.89        102.04         8.86 o                         
   2   2  10          0.69         -0.94         4.07 o                         
   3   2  10        137.02         93.87         8.60 o                         
   4   2  10        749.92        684.80        25.68 o                         
   5   2  10         47.59         41.06        11.91 o                         
   6   2  10         78.18         67.07         5.72 o                         
   7   2  10          6.29          1.44         3.81 o                         
   8   2  10        117.37        108.28         7.14 o                         
   9   2  10          6.83          4.06         5.03 o                         
  10   2  10        259.86        221.35        17.89 o                         
 -14   3  10         52.04         24.96        14.61 o                         
 -13   3  10       1012.42       1157.38        40.45 o                         
 -12   3  10          4.30          5.49         6.20 o                         
 -11   3  10       1400.61       1521.11        37.59 o                         
 -10   3  10        133.28        166.13        18.18 o                         
  -9   3  10        643.69        670.48        17.72 o                         
  -8   3  10        327.13        323.68        12.04 o                         
  -7   3  10       2436.46       2587.45        37.81 o                         
  -6   3  10         44.86         41.69         4.52 o                         
  -5   3  10        825.41        901.18        16.78 o                         
  -4   3  10        312.14        308.46         7.63 o                         
  -3   3  10       2167.41       2215.18        27.30 o                         
  -2   3  10       7030.22       7213.16        77.76 o                         
  -1   3  10       2989.19       2948.61        37.63 o                         
   0   3  10       4396.93       4659.40        65.76 o                         
   1   3  10       1015.02       1104.46        22.31 o                         
   2   3  10       4008.87       4423.05        87.72 o                         
   3   3  10          1.03          4.89         2.59 o                         
   4   3  10       1590.60       1637.64        35.49 o                         
   5   3  10        144.28        146.30         6.59 o                         
   6   3  10        303.47        242.81        13.08 o                         
   7   3  10        193.12        165.56         9.34 o                         
   8   3  10        229.33        212.99        10.77 o                         
   9   3  10        110.60        110.04        10.57 o                         
 -14   4  10        636.98        776.25        55.17 o                         
 -12   4  10        114.25        118.53        11.81 o                         
 -11   4  10         74.01        107.34         9.02 o                         
 -10   4  10        812.69        944.49        32.23 o                         
  -9   4  10          2.38          6.23         5.72 o                         
  -8   4  10       1321.44       1574.34        29.92 o                         
  -7   4  10          3.05         22.72         4.41 o                         
  -6   4  10      21535.91      25019.25       434.37 o                         
  -5   4  10        555.81        715.17        14.77 o                         
  -4   4  10       6441.56       7168.00        78.53 o                         
  -3   4  10         69.08         73.18         5.41 o                         
  -2   4  10      42771.43      47963.98       489.08 o                         
  -1   4  10       1440.65       1661.55        25.09 o                         
   0   4  10       5058.44       5106.03        62.16 o                         
   1   4  10          0.31          5.19         2.75 o                         
   2   4  10       9444.67      10597.80       142.33 o                         
   3   4  10        238.98        272.40         9.88 o                         
   4   4  10       1193.04       1122.25        20.27 o                         
   5   4  10        110.87        124.60         6.80 o                         
   6   4  10       4125.54       4082.33       106.06 o                         
   7   4  10        122.03         95.81         7.57 o                         
   8   4  10        569.06        563.29        24.39 o                         
   9   4  10        162.76        157.45        21.17 o                         
 -14   5  10        223.17        258.27        30.10 o                         
 -13   5  10       1665.76       1617.51        66.47 o                         
 -12   5  10        556.04        669.57        38.50 o                         
 -11   5  10       1327.30       1559.93        59.84 o                         
 -10   5  10        103.36         96.54        20.06 o                         
  -9   5  10        907.76        970.28        47.02 o                         
  -8   5  10       1633.45       1723.68        33.67 o                         
  -7   5  10        158.54        178.85        11.02 o                         
  -6   5  10          2.73          3.37         3.59 o                         
  -5   5  10        533.86        548.57        12.77 o                         
  -4   5  10        232.93        151.50         5.58 o                         
  -3   5  10        499.73        580.84        11.81 o                         
  -2   5  10       1345.46       1579.60        23.56 o                         
  -1   5  10       2703.26       2902.21        36.11 o                         
   0   5  10        104.20         91.94         4.43 o                         
   1   5  10          2.86         16.18         2.43 o                         
   2   5  10       2024.66       2062.28        28.54 o                         
   3   5  10        100.63        165.08         6.75 o                         
   4   5  10        647.33        668.97        14.56 o                         
   5   5  10       1347.43       1396.13        26.74 o                         
   6   5  10       1127.48       1198.84        32.08 o                         
   7   5  10         70.37         56.46         5.42 o                         
   8   5  10        172.83        142.79         9.28 o                         
   9   5  10        119.42        113.68        11.66 o                         
 -13   6  10         13.20         12.62        16.93 o                         
 -12   6  10        436.01        549.45        36.32 o                         
 -11   6  10        123.27        155.59        33.85 o                         
 -10   6  10        179.42        178.36        30.72 o                         
  -9   6  10          7.77          0.62         3.98 o                         
  -8   6  10       1436.81       1569.53        31.81 o                         
  -7   6  10        295.66        306.24        11.76 o                         
  -6   6  10         80.65         77.54         5.97 o                         
  -5   6  10          3.09          3.68         3.02 o                         
  -4   6  10        211.67        232.52         6.81 o                         
  -3   6  10        109.57        127.67         5.58 o                         
  -2   6  10         26.23         28.30         3.45 o                         
  -1   6  10          1.89          8.10         2.69 o                         
   0   6  10          0.20         -1.95         2.36 o                         
   1   6  10        217.89        190.81         6.36 o                         
   2   6  10        148.03        123.06         5.92 o                         
   3   6  10        119.95        142.56         6.36 o                         
   4   6  10        432.74        415.68        11.08 o                         
   5   6  10         50.11         24.56         5.05 o                         
   6   6  10        231.36        186.49         9.73 o                         
   7   6  10         13.31          4.68         4.33 o                         
   8   6  10        361.56        314.20        16.91 o                         
   9   6  10          3.14         -1.78         8.14 o                         
 -13   7  10        239.88        219.45        27.58 o                         
 -12   7  10          1.78          7.26        12.65 o                         
 -11   7  10        139.20        168.15        20.82 o                         
 -10   7  10         13.04         18.18        10.64 o                         
  -9   7  10         84.11         68.96        17.55 o                         
  -8   7  10        435.67        409.50        19.54 o                         
  -7   7  10        553.29        658.57        16.73 o                         
  -6   7  10        250.19        254.20        10.17 o                         
  -5   7  10         34.20         31.84         4.08 o                         
  -4   7  10         22.40         29.35         3.11 o                         
  -3   7  10       1103.81       1272.23        19.42 o                         
  -2   7  10       3216.24       3490.99        45.79 o                         
  -1   7  10        241.81        264.86         8.20 o                         
   0   7  10       1496.47       1512.24        24.22 o                         
   1   7  10        856.38        899.60        15.75 o                         
   2   7  10       2321.82       2320.08        36.56 o                         
   3   7  10          8.49         10.70         3.25 o                         
   4   7  10       1028.18        991.18        20.74 o                         
   5   7  10          9.23         16.30         4.63 o                         
   6   7  10        202.71        198.87         9.07 o                         
   7   7  10        224.02        185.90         9.76 o                         
   8   7  10        185.53        144.22         9.70 o                         
   9   7  10         91.67         85.71        12.85 o                         
 -13   8  10         78.11         64.55        16.38 o                         
 -12   8  10         39.28         18.81        32.60 o                         
 -11   8  10        199.83        231.70        24.37 o                         
 -10   8  10         72.08         76.92        19.43 o                         
  -9   8  10          9.55         13.79        12.54 o                         
  -8   8  10        539.76        159.23        27.58 o                         
  -7   8  10        552.50        613.20        17.50 o                         
  -6   8  10       3219.65       3669.22        56.43 o                         
  -5   8  10        693.30        733.90        15.86 o                         
  -4   8  10       1006.29       1179.90        21.37 o                         
  -3   8  10        897.03       1055.33        19.52 o                         
  -2   8  10       9533.80      11148.75       125.23 o                         
  -1   8  10        276.42        341.71         9.10 o                         
   0   8  10        746.15        738.13        13.81 o                         
   1   8  10         35.22         39.64         4.15 o                         
   2   8  10       2445.51       2546.73        39.97 o                         
   3   8  10        111.74        121.72         7.74 o                         
   4   8  10        480.74        368.39        18.78 o                         
   5   8  10        154.49        122.62         7.42 o                         
   6   8  10       1823.39       1705.12        31.21 o                         
   7   8  10        342.20        360.84        14.45 o                         
   8   8  10        308.19        295.64        15.36 o                         
 -13   9  10       1112.69       1433.04       110.33 o                         
 -12   9  10        639.42        708.25        41.16 o                         
 -11   9  10        728.59        867.69        44.76 o                         
 -10   9  10         11.38          3.76        15.05 o                         
  -9   9  10        281.51        262.26        25.17 o                         
  -7   9  10         41.15         22.87         9.28 o                         
  -6   9  10         51.39         48.02         7.00 o                         
  -5   9  10        655.58        632.95        15.94 o                         
  -4   9  10          0.03          2.51         3.27 o                         
  -3   9  10        210.74        177.46         7.66 o                         
  -2   9  10         60.54         56.08         5.23 o                         
  -1   9  10       3623.09       3620.33        49.66 o                         
   0   9  10         74.37         86.55         5.12 o                         
   1   9  10        145.31        157.62         6.96 o                         
   2   9  10        221.10        185.66         7.76 o                         
   3   9  10        196.02        225.68        10.78 o                         
   4   9  10        745.59        789.23        18.94 o                         
   5   9  10       1324.60       1300.03        25.46 o                         
   6   9  10        682.46        625.18        18.47 o                         
   7   9  10          0.29         -4.68         4.68 o                         
   8   9  10        260.12        252.58        19.18 o                         
 -12  10  10        133.89        140.25        21.22 o                         
 -11  10  10          7.51         33.22        13.30 o                         
 -10  10  10         93.49        115.98        14.33 o                         
  -9  10  10         32.32         33.58         9.26 o                         
  -8  10  10        215.43        248.47        21.32 o                         
  -7  10  10          0.11          0.98         3.58 o                         
  -6  10  10          2.59         -1.12         4.64 o                         
  -5  10  10         31.44         12.41         4.28 o                         
  -4  10  10         34.79         21.36         4.08 o                         
  -3  10  10        382.90        358.43        11.07 o                         
  -2  10  10         80.18         63.07         4.56 o                         
  -1  10  10        821.68        906.96        17.03 o                         
   0  10  10          1.17          7.51         3.09 o                         
   1  10  10        117.94        104.55         5.67 o                         
   2  10  10          2.32          1.81         3.36 o                         
   3  10  10        502.10        553.55        17.39 o                         
   4  10  10         47.47         52.84         6.86 o                         
   5  10  10          1.96         -4.33         4.33 o                         
   6  10  10        118.37         71.63         7.10 o                         
   7  10  10        100.15        110.41        10.07 o                         
   8  10  10        172.63        143.50        18.99 o                         
 -12  11  10         19.30         24.19        14.76 o                         
 -11  11  10        129.85        131.61        20.15 o                         
 -10  11  10          0.23          2.51         9.35 o                         
  -9  11  10        177.99        217.68        22.49 o                         
  -8  11  10          0.14         -4.92         6.64 o                         
  -7  11  10        241.19        280.84        26.33 o                         
  -6  11  10         52.32         38.87        11.28 o                         
  -5  11  10         15.32          3.08         3.81 o                         
  -4  11  10        172.90        193.90         8.83 o                         
  -3  11  10        375.15        421.27        12.21 o                         
  -2  11  10        645.44        726.05        16.32 o                         
  -1  11  10          0.32          2.37         2.75 o                         
   0  11  10        686.28        701.86        16.02 o                         
   1  11  10         65.60         73.36         5.96 o                         
   2  11  10        325.47        300.23        14.02 o                         
   3  11  10          0.90         -3.16         4.29 o                         
   4  11  10        306.86        289.28        12.95 o                         
   5  11  10          6.60          8.45         5.00 o                         
   6  11  10          5.22          6.45         5.55 o                         
   7  11  10         80.73         58.21        12.72 o                         
 -11  12  10         44.57         17.03        14.06 o                         
 -10  12  10        168.19        122.30        16.36 o                         
  -9  12  10        414.37        499.44        25.26 o                         
  -8  12  10        921.70       1135.57        37.57 o                         
  -7  12  10         60.05         63.10         9.57 o                         
  -6  12  10        916.93        470.04       535.98 o                         
  -5  12  10        442.01        504.41        23.66 o                         
  -4  12  10       1790.52       2262.04        46.22 o                         
  -3  12  10        931.75       1084.05        24.85 o                         
  -2  12  10       2163.55       2361.19        42.76 o                         
  -1  12  10         90.09         81.08         7.50 o                         
   0  12  10       1167.54       1308.04        24.66 o                         
   1  12  10         24.65         25.00         4.63 o                         
   2  12  10        604.75        552.51        17.75 o                         
   3  12  10          2.12          9.14         3.76 o                         
   4  12  10        757.71        883.72        29.69 o                         
   5  12  10         19.58         10.56         5.96 o                         
   6  12  10        497.34        465.36        24.36 o                         
   7  12  10         99.83         95.67        12.14 o                         
 -11  13  10          7.99         14.20        13.72 o                         
 -10  13  10        402.55        473.83        28.94 o                         
  -9  13  10         22.16         -0.81        14.66 o                         
  -8  13  10        115.06         93.48        14.02 o                         
  -7  13  10        605.25        757.94        38.56 o                         
  -6  13  10         53.75         44.64        19.43 o                         
  -5  13  10        437.25        461.38        41.37 o                         
  -4  13  10          0.38         -1.74         6.64 o                         
  -3  13  10        356.41        368.03        15.40 o                         
  -2  13  10        157.94        140.40        13.08 o                         
  -1  13  10       2527.43       2841.48        55.68 o                         
   0  13  10        106.02        119.67        10.32 o                         
   1  13  10          3.74          3.99         4.39 o                         
   2  13  10        130.58        120.01         9.76 o                         
   3  13  10        357.72        384.90        16.63 o                         
   4  13  10        926.88       1056.99        34.74 o                         
   5  13  10        242.53        196.15        14.85 o                         
   6  13  10        897.83        942.09        30.42 o                         
 -10  14  10        149.03        168.59        22.49 o                         
  -9  14  10         12.65         56.42        20.06 o                         
  -8  14  10        161.76        127.49        18.16 o                         
  -7  14  10          0.33         -4.58         6.40 o                         
  -6  14  10         42.35         60.68        13.79 o                         
  -5  14  10         71.83         66.13        13.72 o                         
  -4  14  10          5.51          2.09         6.73 o                         
  -3  14  10          7.68          5.37         5.02 o                         
  -2  14  10         23.47         -5.70         9.63 o                         
  -1  14  10        713.81        809.60        31.03 o                         
   0  14  10         67.17         69.69        10.68 o                         
   1  14  10        122.65        118.58        19.92 o                         
   2  14  10          0.88         -4.11         4.11 o                         
   3  14  10        548.58        555.35        28.48 o                         
   4  14  10          3.87         14.28         6.92 o                         
   5  14  10        276.84        306.45        22.62 o                         
   6  14  10        188.20        152.26        13.04 o                         
  -9  15  10        184.78        213.01        26.96 o                         
  -8  15  10         63.00         41.37        18.05 o                         
  -7  15  10        342.35        442.57        43.88 o                         
  -6  15  10         31.29         37.80        11.94 o                         
  -5  15  10         44.35         25.70        11.52 o                         
  -4  15  10        286.96        287.11        35.11 o                         
  -3  15  10        163.63        188.55        21.69 o                         
  -2  15  10        547.46        537.13        28.00 o                         
  -1  15  10          0.77          3.47         6.60 o                         
   0  15  10        653.97        721.07        38.00 o                         
   1  15  10         12.71          8.12         7.54 o                         
   2  15  10        330.64        292.86        21.64 o                         
   3  15  10          0.12          1.88         5.78 o                         
   4  15  10        362.05        336.77        18.50 o                         
   5  15  10          5.07         -3.35         7.75 o                         
  -8  16  10        985.96       1113.82        52.28 o                         
  -7  16  10        295.56        313.44        62.69 o                         
  -6  16  10       1011.22       1094.26        89.64 o                         
  -5  16  10        775.81       1003.09        46.07 o                         
  -4  16  10       1849.77       2048.12        71.79 o                         
  -3  16  10       1279.70       1426.94        90.90 o                         
  -2  16  10       1839.46       2026.23       136.19 o                         
  -1  16  10        458.80        485.85        30.50 o                         
   0  16  10       1552.06       1731.20        52.35 o                         
   1  16  10        134.87         63.51        24.61 o                         
   2  16  10        803.47        821.21        56.42 o                         
   3  16  10         36.27         -1.42        10.00 o                         
  -7  17  10          1.56        -15.05        15.05 o                         
  -6  17  10          7.74         -5.77        12.52 o                         
  -5  17  10        424.30        520.31        46.39 o                         
  -4  17  10         46.77         54.23        13.55 o                         
  -3  17  10          7.62         22.47        17.55 o                         
  -2  17  10         30.23         27.81        12.32 o                         
  -1  17  10        886.93        973.44        34.68 o                         
   0  17  10          4.98         -0.41         9.85 o                         
   1  17  10         75.62         35.89        27.59 o                         
   2  17  10        170.38        158.53        21.60 o                         
   3  17  10         77.98         16.54        17.19 o                         
  -6  18  10         35.52         21.90        14.10 o                         
  -5  18  10        125.17        134.27        19.44 o                         
  -4  18  10        113.17         91.52        23.82 o                         
  -3  18  10         89.57        103.70        19.43 o                         
  -2  18  10         12.94         -9.88        13.85 o                         
  -1  18  10        315.56        397.47        31.53 o                         
   0  18  10        193.98        169.19        40.75 o                         
   1  18  10        160.13          3.76        10.03 o                         
 -13   0  11        578.49        817.45        65.20 o                         
 -11   0  11         73.17         44.73        10.84 o                         
  -9   0  11       1223.44       1370.46        39.33 o                         
  -7   0  11        203.61        169.37        10.92 o                         
  -5   0  11       1137.05        947.77        20.03 o                         
  -3   0  11        388.23        365.99        11.62 o                         
  -1   0  11        237.77        222.78        14.22 o                         
   1   0  11        949.72        972.90        32.78 o                         
   3   0  11         29.61         18.15         9.28 o                         
   5   0  11       1002.44       1035.60        70.21 o                         
   7   0  11         14.97         12.50         6.49 o                         
   9   0  11        350.78        384.64        76.48 o                         
 -14   1  11        333.90        423.60        34.12 o                         
 -13   1  11        776.74        913.55        30.07 o                         
 -12   1  11        441.91        618.47        23.32 o                         
 -11   1  11        254.58        268.04        14.85 o                         
 -10   1  11        624.41        633.65        26.55 o                         
  -9   1  11        100.89         76.61         7.22 o                         
  -8   1  11       2441.79       2859.00        43.81 o                         
  -7   1  11        430.04        452.83        12.30 o                         
  -6   1  11       3835.03       4257.86        61.69 o                         
  -5   1  11       1008.48       1112.33        16.59 o                         
  -4   1  11       2397.26       2796.18        35.50 o                         
  -3   1  11       1200.85       1242.21        19.10 o                         
  -2   1  11       1540.04       1780.59        23.44 o                         
  -1   1  11        911.19       1090.29        23.79 o                         
   0   1  11         19.10         30.97         5.07 o                         
   1   1  11        229.11        253.43        12.63 o                         
   2   1  11         12.46         20.12         6.18 o                         
   3   1  11       1038.72       1043.94        35.94 o                         
   4   1  11          0.10         -1.60         9.63 o                         
   5   1  11       1305.32       1341.53        57.62 o                         
   6   1  11        107.51        100.62        18.16 o                         
   7   1  11        144.58        127.61         6.37 o                         
   8   1  11          7.03          0.14         5.66 o                         
   9   1  11         91.38         83.34        11.58 o                         
 -14   2  11         69.65         97.69        18.55 o                         
 -13   2  11       1051.71       1174.59        42.89 o                         
 -12   2  11         17.27         11.52         6.45 o                         
 -11   2  11        678.21        961.76        27.90 o                         
 -10   2  11        129.45        134.83        26.33 o                         
  -9   2  11       9432.04      11280.73       200.37 o                         
  -8   2  11         17.41         21.43         4.09 o                         
  -7   2  11       3197.49       4324.68        59.13 o                         
  -6   2  11        184.94        264.05        10.20 o                         
  -5   2  11       6001.76       7359.63        80.35 o                         
  -4   2  11         86.67         79.94         4.39 o                         
  -3   2  11       1058.16       1216.93        17.08 o                         
  -2   2  11         91.59        148.73         8.02 o                         
  -1   2  11      12586.59      13678.38       168.85 o                         
   0   2  11        325.71        395.66        13.71 o                         
   1   2  11       2055.43       2066.74        47.60 o                         
   2   2  11        165.27        189.94        12.85 o                         
   3   2  11       9109.14      10288.90       169.30 o                         
   4   2  11        195.39        212.89        23.89 o                         
   5   2  11       1305.52       1868.09       100.30 o                         
   6   2  11          8.91         13.87         3.70 o                         
   7   2  11         17.84          6.85         3.92 o                         
   8   2  11          0.25         -5.09         5.09 o                         
   9   2  11         24.04         19.65         7.24 o                         
 -14   3  11          5.96         16.73        12.83 o                         
 -13   3  11        719.45        936.55        47.64 o                         
 -12   3  11        248.31        303.46        22.58 o                         
 -11   3  11        322.45        348.82        17.19 o                         
 -10   3  11        170.18        139.41        12.29 o                         
  -9   3  11        298.39        277.73        12.37 o                         
  -8   3  11       2328.89       2727.99        42.91 o                         
  -7   3  11         31.14         27.30         4.44 o                         
  -6   3  11         15.91         25.78         3.80 o                         
  -5   3  11         49.37         41.87         3.34 o                         
  -4   3  11        422.27        464.21         9.42 o                         
  -3   3  11        206.50        194.29         6.49 o                         
  -2   3  11       1105.01       1081.64        16.27 o                         
  -1   3  11         38.63         18.49         2.59 o                         
   0   3  11         10.57          8.25         2.29 o                         
   1   3  11         43.77         39.27         6.51 o                         
   2   3  11       1612.32       1722.07        38.20 o                         
   3   3  11        425.28        428.35        26.55 o                         
   4   3  11        304.91        317.27        27.92 o                         
   5   3  11        922.38        933.03        33.21 o                         
   6   3  11         17.47         15.05         5.80 o                         
   7   3  11        195.89        239.91        10.75 o                         
   8   3  11         54.63         63.08         6.80 o                         
   9   3  11        151.93        133.67        10.41 o                         
 -14   4  11          2.24         19.43        14.10 o                         
 -13   4  11        266.67        318.19        18.40 o                         
 -12   4  11          0.34         -2.32         5.45 o                         
 -11   4  11         46.36         42.04         9.83 o                         
 -10   4  11          8.39          0.00        10.03 o                         
  -9   4  11        168.35        242.40        19.54 o                         
  -8   4  11         46.19          9.89         4.71 o                         
  -7   4  11         32.75         36.64         4.78 o                         
  -6   4  11         81.24         94.91         6.03 o                         
  -5   4  11        265.16        246.28         7.81 o                         
  -4   4  11        298.41        269.21         7.23 o                         
  -3   4  11          2.82          2.88         2.52 o                         
  -2   4  11         65.86        118.96         5.07 o                         
  -1   4  11         70.06         65.73         3.62 o                         
   0   4  11        311.57        316.50        15.41 o                         
   1   4  11        242.78        245.90         7.96 o                         
   2   4  11         99.90        100.38         9.17 o                         
   3   4  11         71.22         75.61         5.76 o                         
   4   4  11          2.90         13.60         4.34 o                         
   5   4  11        956.39        955.19        27.02 o                         
   6   4  11         10.16          1.19         4.83 o                         
   7   4  11        152.96        151.81         8.37 o                         
   8   4  11         58.09         43.54         7.33 o                         
   9   4  11        510.31        584.50        27.69 o                         
 -13   5  11        364.97        456.49        35.33 o                         
 -12   5  11         86.18         75.60        20.06 o                         
 -11   5  11        148.10        144.03        18.03 o                         
 -10   5  11        504.75        572.33        33.02 o                         
  -9   5  11          4.65          3.88         5.25 o                         
  -8   5  11        529.50        579.93        18.57 o                         
  -7   5  11        570.56        685.25        17.36 o                         
  -6   5  11       3283.95       3648.94        51.75 o                         
  -5   5  11        576.54        675.95        13.07 o                         
  -4   5  11        877.28       1086.25        16.92 o                         
  -3   5  11       2408.72       2624.05        34.08 o                         
  -2   5  11       3472.62       3778.50        43.88 o                         
  -1   5  11       2177.08       2360.96        33.51 o                         
   0   5  11         12.30         13.08         2.52 o                         
   1   5  11       1096.73       1151.53        21.81 o                         
   2   5  11        436.82        480.41        13.77 o                         
   3   5  11       2479.53       2459.60        49.77 o                         
   4   5  11        370.77        369.77        13.55 o                         
   5   5  11       2281.07       2313.69        39.41 o                         
   6   5  11         33.21         22.19         4.17 o                         
   7   5  11        742.93        745.26        21.67 o                         
   8   5  11         77.04         48.28         9.34 o                         
   9   5  11        329.36        299.96        17.84 o                         
 -13   6  11        408.26        583.47        47.02 o                         
 -12   6  11        449.52        577.66        37.20 o                         
 -11   6  11        199.54        227.72        40.12 o                         
 -10   6  11        151.83        178.47        20.39 o                         
  -9   6  11       3619.98       5027.03       141.85 o                         
  -8   6  11        898.83       1126.78        31.60 o                         
  -7   6  11       2907.05       3487.97        57.81 o                         
  -6   6  11          6.77          3.34         3.55 o                         
  -5   6  11       2694.95       3302.28        47.24 o                         
  -4   6  11         43.49         57.69         3.96 o                         
  -3   6  11       1659.75       2024.76        26.54 o                         
  -2   6  11         13.37         20.36         3.34 o                         
  -1   6  11      13157.58      14903.12       173.54 o                         
   0   6  11        787.36        919.24        15.62 o                         
   1   6  11       4814.45       4682.75        68.12 o                         
   2   6  11        831.63        840.64        16.01 o                         
   3   6  11      10941.29      11771.29       182.43 o                         
   4   6  11        728.02        835.30        19.01 o                         
   5   6  11       2467.61       2642.21        71.78 o                         
   6   6  11         23.19         26.22         4.39 o                         
   7   6  11        376.25        460.11        17.40 o                         
   8   6  11          0.43         -6.76         6.76 o                         
 -13   7  11        495.26        682.99        41.64 o                         
 -12   7  11        618.33        649.39        40.33 o                         
 -11   7  11        121.83        108.35        17.73 o                         
 -10   7  11          8.48         18.10        11.06 o                         
  -9   7  11         41.95         51.40        17.55 o                         
  -8   7  11       3818.69       4243.23       102.84 o                         
  -7   7  11          9.75          4.88         4.27 o                         
  -6   7  11       1295.72       1396.33        26.98 o                         
  -5   7  11          1.25          3.08         3.40 o                         
  -4   7  11       2505.86       2528.41        33.36 o                         
  -3   7  11         11.79          5.88         2.70 o                         
  -2   7  11         93.39         77.95         5.02 o                         
  -1   7  11        811.89        869.82        14.83 o                         
   0   7  11        451.55        454.78        11.19 o                         
   1   7  11        540.32        586.67        12.39 o                         
   2   7  11        544.45        606.49        15.62 o                         
   3   7  11       1659.13       1641.11        31.98 o                         
   4   7  11        601.77        601.67        14.35 o                         
   5   7  11       1553.17       1569.70        28.11 o                         
   6   7  11         92.60         82.35         7.04 o                         
   7   7  11        697.25        735.84        19.99 o                         
   8   7  11         29.03          5.64         8.71 o                         
 -13   8  11        170.88        200.44        24.37 o                         
 -12   8  11          0.18         13.72        14.76 o                         
 -11   8  11        135.67        164.38        21.06 o                         
 -10   8  11          6.54         -8.15         8.87 o                         
  -9   8  11          1.46          0.63         8.73 o                         
  -8   8  11         17.74         -0.23         8.62 o                         
  -7   8  11        366.31        402.62        17.20 o                         
  -6   8  11        272.31        281.43        11.56 o                         
  -5   8  11         24.45         24.54         4.25 o                         
  -4   8  11        208.28        215.01         7.44 o                         
  -3   8  11        187.38        184.44         6.96 o                         
  -2   8  11        170.25        157.33         6.53 o                         
  -1   8  11         40.35         28.38         3.47 o                         
   0   8  11        870.05        968.78        17.86 o                         
   1   8  11         16.34         10.74         3.27 o                         
   2   8  11          4.92          6.88         2.71 o                         
   3   8  11        225.91        213.46         9.21 o                         
   4   8  11        355.01        404.38        13.52 o                         
   5   8  11        615.46        596.40        15.77 o                         
   6   8  11         66.71         35.62         5.57 o                         
   7   8  11        173.76        155.12         9.23 o                         
   8   8  11        133.48        140.34        11.75 o                         
 -12   9  11          9.89         18.81        16.30 o                         
 -11   9  11         89.10         77.90        17.13 o                         
 -10   9  11         69.70         97.03        32.60 o                         
  -9   9  11          4.45         -5.98         7.33 o                         
  -8   9  11         32.57         42.63        16.30 o                         
  -7   9  11        210.33        233.91        19.44 o                         
  -6   9  11        335.19        435.28        15.28 o                         
  -5   9  11         47.60         50.69         5.90 o                         
  -4   9  11          4.93          2.91         4.34 o                         
  -3   9  11        653.72        746.82        15.98 o                         
  -2   9  11       1058.61       1299.20        21.23 o                         
  -1   9  11         42.79         57.61         4.63 o                         
   0   9  11         41.88         29.98         3.97 o                         
   1   9  11         37.62         38.76         4.73 o                         
   2   9  11        135.91        136.00        10.59 o                         
   3   9  11        393.00        388.38        14.21 o                         
   4   9  11        177.28        178.79         8.88 o                         
   5   9  11        542.78        529.10        19.34 o                         
   6   9  11          2.78         -4.45         4.45 o                         
   7   9  11        243.51        305.19        15.99 o                         
 -12  10  11        140.85        204.30        26.14 o                         
 -11  10  11        160.75        130.39        32.60 o                         
 -10  10  11        128.97        151.12        19.81 o                         
  -9  10  11       1496.52       1860.34        53.27 o                         
  -8  10  11        441.58        534.87        38.87 o                         
  -6  10  11          1.52          0.92         6.06 o                         
  -5  10  11        558.96        578.59        18.32 o                         
  -4  10  11          2.06          3.72         4.13 o                         
  -3  10  11        224.71        305.23        11.66 o                         
  -2  10  11          6.70          5.47         3.26 o                         
  -1  10  11       2634.45       2730.47        54.44 o                         
   0  10  11         95.70        121.79         6.96 o                         
   1  10  11        658.17        626.88        16.91 o                         
   2  10  11        712.11        694.18        23.41 o                         
   3  10  11       3015.46       3155.36        56.35 o                         
   4  10  11        573.77        684.35        17.32 o                         
   5  10  11        805.74        891.16        23.18 o                         
   6  10  11          7.53          0.66         5.23 o                         
   7  10  11        155.00        148.95        11.97 o                         
 -12  11  11         58.82         83.75        29.46 o                         
 -11  11  11        130.63        142.97        26.96 o                         
 -10  11  11         71.97         75.39        15.50 o                         
  -9  11  11         97.63        114.79        14.38 o                         
  -8  11  11        584.56        795.82        61.69 o                         
  -7  11  11        248.54        265.86        23.35 o                         
  -6  11  11        316.91        333.50        27.58 o                         
  -5  11  11         44.43         21.28        13.60 o                         
  -4  11  11        550.20        568.97        16.99 o                         
  -3  11  11         37.49         42.14         5.59 o                         
  -2  11  11        317.99        294.89        12.28 o                         
  -1  11  11        317.79        333.91        11.59 o                         
   0  11  11         87.03        110.26         7.20 o                         
   1  11  11        283.16        339.20        13.39 o                         
   2  11  11        172.71        136.86         9.39 o                         
   3  11  11        491.38        487.00        19.90 o                         
   4  11  11        309.13        304.85        12.11 o                         
   5  11  11        398.68        455.47        15.11 o                         
   6  11  11        143.47        161.49        12.77 o                         
   7  11  11        213.54        147.46        13.87 o                         
 -11  12  11         40.94          7.99        14.10 o                         
 -10  12  11         21.49         -2.51        13.30 o                         
  -9  12  11          3.95         -8.63         8.63 o                         
  -8  12  11          1.81          8.84         7.90 o                         
  -7  12  11         23.98         -2.72         6.31 o                         
  -6  12  11         17.83         18.81        10.03 o                         
  -5  12  11         51.62         66.85         8.32 o                         
  -4  12  11         38.07         34.03         6.51 o                         
  -3  12  11         70.79         55.40         7.78 o                         
  -2  12  11          0.69          0.40         3.15 o                         
  -1  12  11         31.12         35.20         5.07 o                         
   0  12  11        560.12        595.48        20.47 o                         
   1  12  11         39.04         21.67         8.49 o                         
   2  12  11          4.69         -3.28         3.28 o                         
   3  12  11        151.77        120.61         8.83 o                         
   4  12  11        265.79        250.25        18.99 o                         
   5  12  11        238.18        234.49        15.05 o                         
   6  12  11        134.60        117.45        11.16 o                         
 -11  13  11          0.97         -9.97         9.97 o                         
 -10  13  11        337.74        237.78        49.52 o                         
  -9  13  11         24.00         42.97        16.93 o                         
  -8  13  11        196.22        219.47        22.49 o                         
  -7  13  11        394.64        513.16        31.92 o                         
  -4  13  11         57.75         25.62        25.84 o                         
  -3  13  11       1047.06       1112.39        70.84 o                         
  -2  13  11        597.26        624.09        27.25 o                         
  -1  13  11        171.24        155.62        12.72 o                         
   0  13  11          0.21         -3.82         4.90 o                         
   1  13  11        299.05        342.76        14.83 o                         
   2  13  11         25.84         28.14         6.68 o                         
   3  13  11        329.88        283.36        14.48 o                         
   4  13  11        135.17        136.24        11.06 o                         
   5  13  11        370.34        427.74        18.97 o                         
 -10  14  11        104.79        128.62        20.82 o                         
  -9  14  11       1145.84       1331.21        57.60 o                         
  -7  14  11       1084.39       1448.65        58.06 o                         
  -6  14  11        116.29        112.84        17.27 o                         
  -5  14  11       1341.89       1499.65        56.74 o                         
  -4  14  11         22.55         46.39        18.81 o                         
  -3  14  11       1540.26        420.01        26.33 o                         
  -2  14  11         51.83         85.26        20.06 o                         
  -1  14  11       1877.54       1901.61        54.29 o                         
   0  14  11        294.43        314.05        25.30 o                         
   1  14  11       1203.73       1436.75        41.04 o                         
   2  14  11        655.46        675.15        23.64 o                         
   3  14  11       1328.26       1455.07        39.98 o                         
   4  14  11        642.63        716.60        26.66 o                         
   5  14  11        815.90       1013.56        41.43 o                         
  -9  15  11        234.79        255.90        26.55 o                         
  -8  15  11        635.85        785.82        84.00 o                         
  -7  15  11        467.67        540.50        34.54 o                         
  -6  15  11        244.08        228.60        22.59 o                         
  -5  15  11         98.75         89.50        15.34 o                         
  -4  15  11        545.16        626.22        28.55 o                         
  -3  15  11         67.25         53.48        12.41 o                         
  -2  15  11         42.24         43.88        16.30 o                         
  -1  15  11        324.93        411.49        24.54 o                         
   0  15  11        205.03        236.14        19.19 o                         
   1  15  11        351.12        352.71        23.40 o                         
   2  15  11         14.53         -2.28         6.74 o                         
   3  15  11        409.76        423.90        22.35 o                         
   4  15  11        228.85        267.41        16.98 o                         
  -8  16  11         24.22         35.73        15.07 o                         
  -7  16  11        140.51        141.67        37.61 o                         
  -6  16  11         78.61        104.86        20.31 o                         
  -5  16  11        125.37        132.64        18.55 o                         
  -4  16  11        123.19        139.88        19.67 o                         
  -3  16  11        348.94        376.48        26.97 o                         
  -2  16  11        142.46        152.67        14.55 o                         
  -1  16  11         35.42         24.93         8.03 o                         
   0  16  11        378.14        379.22        37.67 o                         
   1  16  11         18.51         -3.19         5.99 o                         
   2  16  11        156.39        140.62        42.51 o                         
   3  16  11        108.83         95.07        17.66 o                         
  -7  17  11        180.69        173.02        31.34 o                         
  -6  17  11         40.82         60.33        14.10 o                         
  -5  17  11         81.65        102.00        17.27 o                         
  -4  17  11         27.69         13.61        12.04 o                         
  -3  17  11        450.84        456.97        31.46 o                         
  -2  17  11         70.23         48.91        17.55 o                         
  -1  17  11         68.62         25.86        14.42 o                         
   0  17  11          1.21          0.47         6.38 o                         
   1  17  11        177.63        153.39        21.22 o                         
   2  17  11         10.28          5.58         7.99 o                         
  -4  18  11         87.80         82.98        18.62 o                         
  -3  18  11        832.20        876.35        56.42 o                         
  -2  18  11         23.64          7.88         7.07 o                         
 -14   0  12        810.11       1079.48        75.23 o                         
 -12   0  12       1399.62       1763.28        67.08 o                         
 -10   0  12        221.61        366.10        28.84 o                         
  -8   0  12       3599.38       4395.70        97.92 o                         
  -6   0  12       2663.47       3059.03        58.31 o                         
  -4   0  12      10199.83      11870.08       209.92 o                         
  -2   0  12      15986.91      18679.51       287.52 o                         
   0   0  12       4843.01       5738.00       183.05 o                         
   2   0  12         40.42         55.62        21.09 o                         
   4   0  12        131.04        161.73        30.09 o                         
   6   0  12         58.45         55.17        23.82 o                         
   8   0  12        377.50        259.53        43.88 o                         
 -14   1  12        157.42        158.12        22.59 o                         
 -13   1  12        816.72        976.10        39.38 o                         
 -12   1  12        208.61        241.89        14.84 o                         
 -11   1  12       1195.79       1404.45        35.91 o                         
 -10   1  12          9.19         -5.71         5.71 o                         
  -9   1  12        554.33        704.74        21.80 o                         
  -8   1  12        473.84        488.19        18.88 o                         
  -7   1  12        741.80        871.56        20.75 o                         
  -6   1  12        229.72        204.45         8.66 o                         
  -5   1  12         51.40         34.29         3.46 o                         
  -4   1  12         28.81         21.92         3.31 o                         
  -3   1  12         48.69         84.85         4.80 o                         
  -2   1  12        227.53        225.35         7.92 o                         
  -1   1  12        309.45        374.03        13.62 o                         
   0   1  12        721.74        814.83        20.79 o                         
   1   1  12        380.03        420.69        15.18 o                         
   2   1  12         40.28         37.50         6.88 o                         
   3   1  12         68.21         40.45        10.19 o                         
   4   1  12        256.65        232.91        24.78 o                         
   5   1  12         37.04         25.79        12.32 o                         
   6   1  12        165.84        150.26        22.59 o                         
   7   1  12        103.85        128.95        23.00 o                         
   8   1  12         77.06         30.64        48.90 o                         
 -14   2  12         89.09         97.00        19.81 o                         
 -13   2  12          8.75         -8.69         8.69 o                         
 -12   2  12        454.27        554.49        21.07 o                         
 -11   2  12         14.65         20.53         8.37 o                         
 -10   2  12          1.77         -5.71         5.71 o                         
  -9   2  12         21.85         27.48         5.87 o                         
  -8   2  12       1978.04       2192.31        36.26 o                         
  -7   2  12        117.28         80.16         6.25 o                         
  -6   2  12         60.45         54.71         4.91 o                         
  -5   2  12        478.21        562.38        10.91 o                         
  -4   2  12        868.07        850.44        15.06 o                         
  -3   2  12        918.73        910.00        14.83 o                         
  -2   2  12        415.97        458.63         9.93 o                         
  -1   2  12        199.87        224.07        11.51 o                         
   0   2  12          1.13         -1.81         4.03 o
[truncated: 136,810 more chars]
